# Supplementary material for: Spurious transcription causing innate immune responses is prevented by 5-hydroxymethylcytosine
Source: Nat Genet. 2022 Dec 20;55(1):100–11. doi: 10.1038/s41588-022-01252-3 (PMC9839451; doi:10.1038/s41588-022-01252-3)
Supplement: Supplementary file 4 — Supplementary Tables 1–3. Contains information about primers, human samples and antibodies used in the study. [file 41588_2022_1252_MOESM4_ESM.xlsx]

## Sheet: Table 1
primer
Name	Primer sequence (5'-->3')	Application
Tet3 loxp3 F	CGCCCAGAGCACTTGGCTGC	Tet3 flox Genotyping		Supplementary Table 1. List of all primers used in the manuscript.
Tet3 loxp3 R	GCCTTAGTTTCAGCTGAAGCTC
Cre F	GACCAGGTTCGTTCACTCATGG	Cre genotyping
Cre R	AGGCTAAGTGCCTTCTCTACAC
tdTomato	CTGTTCCTGTACGGCATGG	tdTomato genotyping
tdTomato	GGCATTAAAGCAGCGTATCC
Acta2 Full length F	CCCTTCAGCGTTCAGCCTCCCG	Acta2 full length mRNA
Acta2 Full length R	GGAAGGTAGACAGCGAAGCCAGGATG
Cnn1 Full length F	GTGTGAGGAGGGAAGAGGGTGCAGACG	Cnn1 full length mRNA
Cnn1 Full length R	CGTCGCAGGAATGGGGCAGGGG
Arghap18 Full length F	TTACCACCCCAGCGGCAAGGACCA	Arghap18 full length mRNA
Arghap18 Full length R	GCTCGGCATTCGGGTTCAGTTGGTACA
Vim full length F	TGCCACTCTTGCTCCGGGACCC	Vim full length mRNA
Vim full length R	CTTTTCTACGTCTTTTGGGGTGTCAGTTGTTA
Tpm4 full length F	CGCCGGAGCCCAGCAGAACG	Tpm4 full length mRNA
Tpm4 full length R	GCAGCCTACAGAGCACTCCACATCCAG
Tet3 exon 10 F	AACGCCAAGGTCAGTAGTGG	qpCR
Tet3 exon 10 R	GCGTGCTCAGTTTCTCCTTC
Ifng mouse F	ATGAACGCTACACACTGCATC	qpCR
Ifng mouse R	CCATCCTTTTGCCAGTTCCTC
Il4 mouse F	GGTCTCAACCCCCAGCTAGT	qpCR
Il4 mouse R	GCCGATGATCTCTCTCAAGTGAT
Il17a mouse F	TTTAACTCCCTTGGCGCAAAA	qpCR
Il17a mouse R	CTTTCCCTCCGCATTGACAC
Il6 mouse F	TAGTCCTTCCTACCCCAATTTCC	qpCR
Il6 mouse R	TTGGTCCTTAGCCACTCCTTC
Il13 mouse F	CCTGGCTCTTGCTTGCCTT	qpCR
Il13 mouse R	GGTCTTGTGTGATGTTGCTCA
Tlr7 mouse F	ATGTGGACACGGAAGAGACAA	qpCR
Tlr7 mouse R	GGTAAGGGTAAGATTGGTGGTG
MYD88 mouse F	TCATGTTCTCCATACCCTTGGT	qpCR
MYD88 mouse R	AAACTGCGAGTGGGGTCAG
Ilb mouse F	GCAACTGTTCCTGAACTCAACT	qpCR
Ilb mouse R	ATCTTTTGGGGTCCGTCAACT
Ccl5 mouse F	GCTGCTTTGCCTACCTCTCC	qpCR
Ccl5 mouse R	TCGAGTGACAAACACGACTGC
Irf7 human F	GAGACTGGCTATTGGGGGAG	qpCR
Irf7 human R	GACCGAAATGCTTCCAGGG
Il1b human F	ATGATGGCTTATTACAGTGGCAA	qpCR
Il1b human R	GTCGGAGATTCGTAGCTGGA
Ccl5 human F	CCAGCAGTCGTCTTTGTCAC	qpCR
Ccl5 human R	CTCTGGGTTGGCACACACTT
Cd80 human F	AAACTCGCATCTACTGGCAAA	qpCR
Cd80 human R	GGTTCTTGTACTCGGGCCATA
Cd86 human F	CTGCTCATCTATACACGGTTACC	qpCR
Cd86 human R	GGAAACGTCGTACAGTTCTGTG
Ifnb human F	ATGACCAACAAGTGTCTCCTCC	qpCR
Ifnb human R	GCTCATGGAAAGAGCTGTAGTG
Cxcl9 human F	CCAGTAGTGAGAAAGGGTCGC	qpCR
Cxcl9 human R	AGGGCTTGGGGCAAATTGTT
Tlr7 human F	TCGTGGACTGCACAGACAAG	qpCR
Tlr7 human R	GGTATGTGGTTAATGGTGAGGGT
Myd88 human F	GGCTGCTCTCAACATGCGA	qpCR
Myd88 human R	CTGTGTCCGCACGTTCAAGA
Ccr5 human F	TTTTCAAGGGTCAGTTCCGAC	qpCR
Ccr5 human R	GGAAGACCATCATGTTACCCAC
Acta2 promoter F	CAAGTCCTCAGCTAATGGCC	hMeDIPqPCR ChIPqPCR
Acta2 promoter R	GGGGATAAACATCCTAAGCC
Acta2 exon 2 F	CGGGCTTCTCGCTCGCTGTCTCTGC	hMeDIPqPCR ChIPqPCR
Acta2 exon 2 R	CCGCACGATGGATGGGAAAACAGCC
Acta2 exon 3 to exon 4 F	GTGGGCATGGGCTTTTGGGGGAAC	hMeDIPqPCR ChIPqPCR
Acta2 exon 3 to exon 4 R	ACGCTTGCCTGAAAACCTACTTGCCATCTT
Acta2 exon 6 to exon 7 F	GCCACACCTGAAATGCACACACACACACA	hMeDIPqPCR ChIPqPCR
Acta2 exon 6 to exon 7 R	GGCGGCATTGGGGTCAGGCTTTACT
Myh11 promoter F	TAGGGTCTTAGCACGCATCC	hMeDIPqPCR ChIPqPCR
Myh11 promoter R	GTCACCGCATATCCTCCAGT
Tagln promoter F	AGCACCTGACTACCCACCAC	hMeDIPqPCR ChIPqPCR
Tagln promoter R	TTTGGGCCTAACACATAGCC
Vim promoter F	GAGAAAGAAAGAGAGAAAGGGGGAGGGA	hMeDIPqPCR ChIPqPCR
Vim promoter R	TGTGATTGTTGGGGAAGTGTGGAGAGTT
Tpm4 promoter F	TGCCTCAGCCTCCCAAACTCCG	hMeDIPqPCR ChIPqPCR
Tpm4 promoter R	AGTGCCTGTCCAGTTCGTCCTCCA
Myh10 promoter F	TGAATGAGTGAGTGAACAAATGAAGTCGCT	hMeDIPqPCR ChIPqPCR
Myh10 promoter R	GTCCCCCCTTACTGATGCTTCCTTCC
Vim genebody F	ATGCGTGAGATGGAAGAGAATTTTGCC	hMeDIPqPCR ChIPqPCR
Vim genebody R	TTCCTGTAGGTGGCGATCTCAATGTCC
Tpm4 genebody F	CAAAGAAGCCAAGCACATCACTGACG	hMeDIPqPCR ChIPqPCR
Tpm4 genebody R	AGTCAAGTGGCTGTGTCTGGAAACCC
Myh10 exon3 F	TGTTTTTGGCTTATGGTTGTATCTGAGTGA	hMeDIPqPCR ChIPqPCR
Myh10 exon3 R	ATCTCATGGCGTTTCTTCCCTCTATACA
Myh10 exon30 F	GCCAAAAAGAAACTGCTCAAGGATGTG	hMeDIPqPCR ChIPqPCR
Myh10 exon30 R	ACGATCTGGCGCTGGTGGTCC
Myh11 exon 8 F	AACCCATCACAGGATACACTCA	hMeDIPqPCR ChIPqPCR
Myh11 exon 8 R	GCCCCAGAACCCTTAACTTC
Myh11 exon22 F	AGCCATCTTCTTCCTCTCAGCCTGTAGTT	hMeDIPqPCR ChIPqPCR
Myh11 exon22 R	GCTGTATGCTGAGGCTGAGGAGATGC
Tagln genebody F	TTACTCACCACACCATTCTTCAGCCACA	hMeDIPqPCR ChIPqPCR
Tagln genebody R	CATGAGCCGAGAAGTGCAGTCCAAA
Rbp1 promoter F	ACCAACTTCGCATCATTTCC	hMeDIPqPCR ChIPqPCR
Rbp1 promoter R	CAGGTTTGCTAGCGTCATCA
Rbp1 exon3 F	CAGTGTGTGCAGAAGGGAGA	hMeDIPqPCR ChIPqPCR
Rbp1 exon3 R	CCCAGTGCTCTTTTCCATTG

## Sheet: Table 2
Supplementary Table 2: Clinical characteristics of patients and donors
COPD
Lung ID	specimen	diagnosis	Age	Sex	Patho report and clinical findings	Patho report vasculopathy
476	FFPE tissue	COPD	51	female	severe emphysema grade 7 - 9 (Thurlbeck)	grade 1 (Heath/Edwards) pulmonal artery sclerosis, media hypertrophy of small arterioles
478	FFPE tissue	COPD	54	female	severe emphysema grade 7 - 9 (Thurlbeck)	grade 1 (Heath/Edwards) pulmonal artery sclerosis, media hypertrophy of small arterioles
479	FFPE tissue	COPD	55	female	severe emphysema grade 7 - 9 (Thurlbeck)	grade 1 (Heath/Edwards) pulmonal artery sclerosis, media hypertrophy of small arterioles
480	FFPE tissue	COPD	61	female	severe emphysema grade 7 - 9 (Thurlbeck)	grade 1 (Heath/Edwards) pulmonal artery sclerosis, media hypertrophy of small arterioles
499	FFPE tissue	COPD	55	female	severe emphysema grade 8-9 (Thurlbeck)	grade 1-2 (Heath/Edwards) media hypertrophy and intima proliferation of small arterioles
CF
Lung ID			Age			Patho report vasculopathy
455	FFPE tissue	CF	20	male	Cyst. Fibrosis - since birth // chron.bronchitis, moderate lung emphysema (Grade 4-5 ) // Vaskulopathy Grade 2	N/A
Gi-29	FFPE tissue	CF	32	female	Cyst. Fibrosis - since birth // chron.bronchitis, moderate lung emphysema (Grade 4-5 ) // Vaskulopathy Grade 3	N/A
339	FFPE tissue	CF	25	male	Cyst. Fibrosis - since birth // chron.bronchitis, moderate lung emphysema (Grade 4-5 ) // Vaskulopathy Grade 4	N/A
Gi-12	FFPE tissue	CF	51	male	Cyst. Fibrosis - since birth // chron.bronchitis, moderate lung emphysema (Grade 4-5 ) // Vaskulopathy Grade 5	N/A
Gi-26	FFPE tissue	CF	33	female	Cyst. Fibrosis - since birth // chron.bronchitis, moderate lung emphysema (Grade 4-5 ) // Vaskulopathy Grade 6	N/A
Donor
Lung ID	specimen	diagnosis	Age	Sex	Patho report and clinical findings	Patho report vasculopathy
574	FFPE tissue	Donor	58	female	NA	NA
563	FFPE tissue	Donor	56	male	NA	NA
561	FFPE tissue	Donor	46	female	NA	NA
558	FFPE tissue	Donor	39	male	NA	NA
548	FFPE tissue	Donor	62	N/A	NA	NA
FFPE: formalin-fixed, paraffin-embedded; COPD: chronic obstructive pulmonary disease; CF: cystic fibrosis; NA: not available

## Sheet: Table 3
Antibody	Use	Use Supplier	Cat. No.
5hmC	IF, DB, hMeDIPqPCR	Active motif	39769		Supplementary Table 3. List of all antibodies used in the manuscript.
5mC	DB, MeDIPqPCR	Eurogentec	81103
5fC	DB	Active motif	61223
5caC	DB	Active motif	61225
TET3	IF	GeneTex	GTX121453
TET2	IF	BETHYL	A303-604A
RNA Pol II Pan	WB	Active motif	39097
RNA Pol II ser2	WB	Abcam	ab5095
RNA Pol II ser5	ChIPseq	Abcam	ab5408
SETD2	WB, IP, PLA	Abclonal	A3194
NSD3	PLA	Proteintech	11345-1-AP
H3K36me3	ChIP	Abcam	ab9050
TLR7	WB, PLA	Proteintech	17232-1-AP
MYD88	WB, PLA	Santa Cruz	sc-74532
EEA1	WB	Cell signaling	3288T
RAB7	WB	Cell signaling	9367T
α-SMA-FITC	IF	Sigma	F3777
α-SMA-Cy3	IF	Sigma	C6198
Anti-Club cell secretory protein (CCSP) antibody	IF	Millipore	07-623
α-Tubulin	IF	Sigma	T6074
Mucin-5AC	IF	Abcam	ab3649
Ki67	IF	Abcam	ab92742
AGR2	IF	Abcam	ab76473
CD68	IF	eBioscience	E24592
Collagen I	IF	Proteintec	14695-1-AP
α-SMA	WB	Sigma	A2547
MYH11	WB	Abcam	ab5319
TAGLN	WB	Proteintec	10493-1-AP
Vimentin	WB	Abcam	ab92547
TPM4	WB	Millipore	AB5449
Pan actin	WB	Cell signaling	4968
Histone H3	ChIP	Abcam	ab1791
CD3	FACS	BD	560590
CD45R	FACS	Invitrogen	4329548
Siglec-F	FACS	Miltenyi Biotec	5161104265
CD11c	FACS	eBioscience	4300054
CD11b	FACS	eBioscience	4289817
F4/80	FACS	Bio-Rad	MCA497FT
LY6G	FACS	BD	563005
MHCII	FACS	eBioscience	4271684
CD4 (Thcell)	FACS	BD	561830
CD3 (Thcell)	FACS	BD	561798
CD196 (Thcell)	FACS	Biolegend	129803
CD194 (Thcell)	FACS	Biolegend	131213
CD183 (Thcell)	FACS	Biolegend	126511
