# Supplementary material for: Spurious transcription causing innate immune responses is prevented by 5-hydroxymethylcytosine
Source: Nat Genet. 2022 Dec 20;55(1):100–11. doi: 10.1038/s41588-022-01252-3 (PMC9839451; doi:10.1038/s41588-022-01252-3)
Supplement: Source Data Fig. 1 — Numerical source data and statistics. [file 41588_2022_1252_MOESM5_ESM.xlsx]

## Sheet: Tabelle1
1f
Quantification of dot blot analysis
5mC			5hmC			5fC			5caC
Ctrl	Tet3smKO:T		Ctrl	Tet3smKO:T		Ctrl	Tet3smKO:T		Ctrl	Tet3smKO:T
1	1.42		0.9391	0.5524		0.79371	0.806781		0.485602	1.44565
0.764687	0.959591		0.963989	0.406856		1.01558	1.61059		0.874221	0.640048
0.969642	0.998946		1.06724	0.69802		1.03956	1.28413		1.46616	0.723543
1.00069	0.972151					1.15115	1.69671		1.17401	0.650525
			Pvalue 0,0092
