# Supplementary material for: Spurious transcription causing innate immune responses is prevented by 5-hydroxymethylcytosine
Source: Nat Genet. 2022 Dec 20;55(1):100–11. doi: 10.1038/s41588-022-01252-3 (PMC9839451; doi:10.1038/s41588-022-01252-3)
Supplement: Source Data Fig. 2 — Numerical source data and statistics. [file 41588_2022_1252_MOESM7_ESM.xlsx]

## Sheet: Fig 2b
Gene body 5hmC signal											TSS 5hmC signal											TES 5hmC signal
Top25% Ctrl	Top25% Tet3smKO:T	25%-50% Ctrl	25%-50% Tet3smKO:T	50%-75% Ctrl	50%-75% Tet3smKO:T	75%-95% Ctrl	75%-95% Tet3smKO:T	Bottom5% Ctrl	Bottom5% Tet3smKO:T		Top25% Ctrl	Top25% Tet3smKO:T	25%-50% Ctrl	25%-50% Tet3smKO:T	50%-75% Ctrl	50%-75% Tet3smKO:T	75%-95% Ctrl	75%-95% Tet3smKO:T	Bottom5% Ctrl	Bottom5% Tet3smKO:T		Top25% Ctrl	Top25% Tet3smKO:T	25%-50% Ctrl	25%-50% Tet3smKO:T	50%-75% Ctrl	50%-75% Tet3smKO:T	75%-95% Ctrl	75%-95% Tet3smKO:T	Bottom5% Ctrl	Bottom5% Tet3smKO:T		genebody		TSS		TES
2.61505	1.54844	1.13184	0.731136	1.99217	1.047	0.105888	0.051492	0.690819	0.34407		0.989308	0.605597	0.805067	0.381013	3.21677	1.89501	0.51168	0.191065	1.27571	1.31343		0	0.0480452	0	0	1.89304	1.09946	0.109147	0.0240226	1.30626	0.445818		Top25% Ctrl vs. Top25% Tet3smKO	<0,0001	Top25% Ctrl vs. Top25% Tet3smKO	<0,0001	Top25% Ctrl vs. Top25% Tet3smKO	<0,0001
2.70844	1.55666	1.3206	0.703193	2.29749	1.11837	1.2704	0.63638	0.109302	0.053371		0.323945	0.0793313	0	0.0396656	5.38573	2.95257	0.293387	0.206708	0	0		4.18861	3.05089	3.64637	2.00674	0.910719	0.50839	2.01267	0.858117	0	0.0877109		25%-50% Ctrl vs. 25%-50% Tet3smKO	<0,0001	25%-50% Ctrl vs. 25%-50% Tet3smKO	<0,0001	25%-50% Ctrl vs. 25%-50% Tet3smKO	<0,0001
2.47056	1.7145	2.39503	1.14077	1.56009	0.807615	1.28798	0.625095	1.72008	0.884417		0	0	0.109147	0.103354	0.996296	0.708951	0.702909	0.843591	2.9129	1.87601		0.112641	0.0480452	5.50186	2.08495	2.65357	1.21008	1.30277	0.366487	2.99848	1.84584		50%-75% Ctrl vs. 50%-75% Tet3smKO	<0,0001	50%-75% Ctrl vs. 50%-75% Tet3smKO	<0,0001	50%-75% Ctrl vs. 50%-75% Tet3smKO	<0,0001
1.10567	0.651261	1.81004	1.1063	0.551877	0.28756	0.499806	0.242866	0.576519	0.309024		0	0.222351	0	0	0.150188	0.118997	0.433092	0.14302	0.470639	0.278776		3.35997	2.52351	1.02336	0.732973	0.726479	0.557551	0.76752	0.151399	1.12901	0.533529		75%-95% Ctrl vs. 75%-95% Tet3smKO	<0,0001	75%-95% Ctrl vs. 75%-95% Tet3smKO	<0,0001	75%-95% Ctrl vs. 75%-95% Tet3smKO	<0,0001
1.26744	0.777083	0.646084	0.42189	0.155051	0.0839875	0.519717	0.34277	1.3395	0.638623		0	0	0.0715996	0	0.651385	0.118997	2.22397	1.46371	2.94346	1.47433		0.658374	0.700571	0.729973	0.342464	0.542238	0.318441	0.545733	0.325705	0.699415	0.613976		Bottome5% Ctrl vs bottome5% Tet3smKO	<0,0001	Bottome5% Ctrl vs bottome5% Tet3smKO	<0,0001	Bottome5% Ctrl vs bottome5% Tet3smKO	<0,0001
1.05714	1.01449	0.600984	0.307778	0.534228	0.357396	0.465431	0.235662	0.559845	0.356087		0.18424	0.0240226	0.835625	0.151399	2.99149	2.14864	3.64637	1.75087	1.16306	0.969851		1.07139	0.955324	0.289893	0.135756	0.654879	0.38213	0.586774	0.295535	0.688932	0.789398		Top25% Ctrl vs. 25%-50% Ctrl	<0,0001	Top25% Ctrl vs. 25%-50% Ctrl	ns	Top25% Ctrl vs. 25%-50% Ctrl	ns
2.04773	1.10913	2.16676	1.18653	0.640124	0.323576	1.08747	0.717707	0.862082	0.416369		0.259334	0.501127	4.23664	1.80841	1.26173	0.652526	0.658374	0.310062	0.180746	0.0480452		3.92578	2.44306	0.402534	0.23911	1.09496	0.962587	2.36717	1.44081	0.869678	0.716214		Top25% Ctrl vs. 50%-75% Ctrl	0.0104	Top25% Ctrl vs. 50%-75% Ctrl	<0,0001	Top25% Ctrl vs. 50%-75% Ctrl	<0,0001
1.53681	0.881947	1.99075	1.07273	1.4567	0.698427	3.90818	2.41324	0.93076	0.427374		2.02575	1.15365	2.26851	1.6017	1.86597	0.946944	2.9164	1.6788	0.32744	0.167042		3.46213	2.02853	4.85747	3.40062	0.0715996	0	8.18339	5.57105	1.92709	1.02739		Top25% Ctrl vs. 75%-95% Ctrl	<0,0001	Top25% Ctrl vs. 75%-95% Ctrl	0.0006	Top25% Ctrl vs. 75%-95% Ctrl	0.0291
1.58782	0.867355	2.106	1.25482	1.21283	0.768053	2.93901	1.19987	0.751918	0.363521		3.31194	1.59221	1.67475	0.660905	2.88235	2.63413	0.402534	0.199444	2.04323	1.04415		0.037547	0.0793313	0.470639	0.358107	0.736962	0.462577	7.12508	2.44529	0.252346	0.23073		Top25% Ctrl vs. Bottome5% Ctrl	<0,0001	Top25% Ctrl vs. Bottome5% Ctrl	ns	Top25% Ctrl vs. Bottome5% Ctrl	0.0112
1.13079	0.654556	3.11692	1.9465	0.738821	0.375742	0.448771	0.258853	0.625459	0.32018		0.286398	0	0	0	2.66056	1.06817	0.109147	0	0.395545	0.222351		2.73565	1.51176	2.30256	1.57545	1.23816	0.765375	1.67824	1.10672	2.08776	1.12125
4.02847	2.64916	1.08631	0.579872	1.30333	0.829249	2.35972	1.16981	1.60334	0.924707		0	0.0240226	0.180746	0.0877109	0.474133	0.183801	3.42808	1.34583	2.81424	1.34807		5.5403	2.64474	2.18643	1.10672	3.89872	3.36598	2.62301	1.10672	1.25214	0.898899
2.9123	1.82672	0.981124	0.534774	0.941192	0.596059	1.62803	0.933238	0.921229	0.474225		4.34579	1.57656	0.0715996	0.0240226	1.24515	0.406152	2.4903	2.30004	5.20848	3.2157		0	0	3.13469	1.5274	0.109147	0.0793313	4.74832	2.83692	0.661868	0.645262
0.632088	0.36486	0.857719	0.420203	1.78118	1.07924	1.47248	0.946812	2.19572	1.32924		4.13099	3.74811	0.654879	0.597217	2.63	1.59947	0.542238	0.0480452	2.30256	1.70394		0.225282	0.198328	1.45645	0.922922	2.40472	1.33634	5.35866	3.81292	2.02925	1.02739
0.973686	0.627486	1.97072	1.19802	1.37749	0.777862	0.614902	0.275299	0.110121	0.0572623		3.17573	3.25648	2.44227	1.51902	0.0750939	0.111734	0.18424	0.0636883	0.402534	0.127377		0	0	0.685437	0.342464	0.695921	0.493863	2.29208	1.18605	0.143199	0.182685
1.80467	1.04211	0.891848	0.488943	1.49981	0.941448	1.50276	0.854124	0.791775	0.3608		0.25584	0.151399	0	0.0480452	0.112641	0.0877109	0.549227	0.485484	1.27571	0.898899		0	0.0396656	2.47282	0.970967	1.50099	0.676548	2.27899	1.44919	0.18424	0.0396656
2.20626	1.24281	1.31823	0.760504	1.92437	1.04688	0.201714	0.119169	1.30037	0.674007		3.53373	1.81567	1.52805	0.75588	3.60184	2.6196	0.402534	0.366487	3.39403	1.5369		0	0.0480452	0.764026	0.350844	2.15587	1.33745	0.18424	0.182685	0.695921	0.708951
2.05009	1.15135	1.51534	0.823786	1.51719	0.721849	2.04416	1.21899	1.61939	0.892433		0	0	0.18424	0.286039	0.214799	0.0877109	2.43528	1.10672	3.21677	1.66204		3.75202	1.91065	0.914214	0.628503	1.05741	0.732973	5.20498	2.60396	0.798078	0.597217
0.95358	0.609571	1.67521	0.941997	1.56008	0.75009	1.82558	1.00923	0.394313	0.216711		0	0.0877109	3.67344	1.3855	0	0.0480452	6.56626	4.35594	0.32744	0.191065		0.218293	0.0396656	0	0.0396656	1.6372	0.813421	7.13557	4.32019	0	0.0480452
2.98226	1.91803	0.692224	0.381425	0.763	0.430285	1.6482	0.795716	0.773745	0.373226		0.32744	0.158663	0.51168	0.302798	0.259334	0.302798	5.31762	2.85759	0.729973	0.517886		5.36216	4.04253	0.18424	0.286039	0.330934	0.46984	2.04672	1.71009	0.620827	0.350844
1.64965	0.820855	0.730438	0.325229	2.92206	1.56287	1.30862	0.592026	1.54436	0.973315		2.14888	0.883256	0.733468	0.731857	4.92297	2.84418	1.01987	0.421795	2.40472	2.56317		0.252346	0.0396656	0.835625	0.573194	2.16635	1.22795	3.1932	1.276	4.64527	1.83243
1.6853	0.835502	1.94234	1.04649	1.22328	0.692841	0.301012	0.154763	0.497524	0.294049		5.30364	2.38775	0.665362	0.533529	1.74285	1.30617	1.05392	0.430175	1.6372	0.875993		1.81794	0.660905	3.67693	2.14026	0.549227	0.557551	0.146694	0.127377	0.25584	0.0877109
1.32376	0.727468	1.27642	0.643036	1.76429	0.927109	0.790152	0.366727	0.957916	0.503375		0.474133	0.325705	0.143199	0.223467	0.357998	0.302798	1.10195	0.23911	2.17944	0.803925		1.82493	0.669285	2.40122	0.970967	2.21698	1.22572	1.83192	0.827947	2.40472	1.36986
2.18713	1.08705	1.53508	0.950106	3.53323	1.59284	2.49105	1.44169	3.91297	1.91416		0.504691	0.524033	4.9081	2.54027	0.873172	0.445818	0.037547	0	2.73915	1.93467		4.85747	2.62686	0.037547	0	3.346	2.19669	4.23924	1.98998	2.66056	1.63187
2.85808	1.67298	1.58116	0.896105	1.83008	1.12022	1.0558	0.721365	0.230952	0.117467		4.96312	2.5453	5.92098	2.93078	2.78368	1.44081	4.2637	3.59895	0.658374	0.693308		3.42808	2.40339	0.440081	0.358107	0	0	2.44576	1.43466	0.481122	0.167042
1.21153	0.801554	1.09122	0.565462	1.74259	0.853057	0.466092	0.228175	0.76634	0.42617		0	0	0	0	4.37634	2.28328	0.903731	0.23073	1.09845	0.781018		4.23664	2.93804	0.32744	0.222351	3.42109	2.07657	0.399039	0.341348	2.30605	1.60897
0.378673	0.260585	1.57101	0.902034	1.23935	0.620037	1.94482	1.05123	0.540199	0.260114		0.0715996	0.0480452	0.0715996	0.0877109	2.67104	1.3531	3.24384	1.87936	0.180746	0.0877109		0.18424	0.0877109	0.556216	0.509506	0.218293	0.540792	2.32264	1.20393	5.07576	2.36596
3.10883	1.62945	0.643206	0.371428	1.89905	0.983227	1.94881	1.011	0.279916	0.157813		0.402534	0.135756	0	0	0	0	5.07227	1.95143	0.218293	0.167042		4.61821	1.68941	3.08056	2.12574	4.16155	2.33859	3.61581	1.6341	0.25584	0.175422
1.48683	0.883437	1.25224	0.626255	1.62268	0.872451	0	0	1.432	0.69356		1.95415	1.59332	2.4152	1.07432	1.80486	0.909511	0.515174	0.175422	5.83629	3.53749		0.0715996	0.0396656	0.545733	0.358107	2.08427	0.868729	1.68523	1.01901	2.56189	1.32293
2.59614	1.50064	2.67485	1.21431	1.76362	1.0785	1.13316	0.719695	1.64476	0.837365		0.0715996	0.0396656	4.53263	1.1151	0.180746	0.23073	0.542238	0.158663	1.68523	0.843591		2.51736	1.53801	0	0.0793313	1.66776	1.04527	2.15587	1.02851	1.23466	0.581574
0.974057	0.622366	2.35361	1.15622	1.73079	0.983641	1.30585	0.692416	0.782717	0.361843		0.477628	0.509506	3.14867	1.62349	2.21698	0.980463	2.03973	1.2341	2.46583	1.15365		0.0750939	0.0396656	3.35298	1.65701	1.50798	0.509506	3.2028	1.9045	1.4224	0.374866
0.513732	0.251764	2.34413	1.25366	1.30121	0.640673	1.79701	0.935965	1.17036	0.535164		0.948266	0.254753	2.36717	1.1693	0.364987	0.135756	3.53373	1.94193	1.17355	0.493863		0.361492	0.151399	2.74264	1.28326	4.6933	3.25648	0	0.0240226	0.361492	0.278776
1.39154	0.837371	1.73748	0.961787	0.0654766	0.0393996	0.819497	0.368905	1.66349	0.789855		0.112641	0.436322	0.729973	0.644146	0	0	0.467144	0.246373	2.07378	0.909511		0.556216	0.677664	3.22376	2.17155	0.259334	0.23073	0.545733	0.23073	0.688932	0.302798
2.00335	1.17712	2.69866	1.63718	1.33529	0.798457	1.06633	0.514888	0.47007	0.164145		5.18491	2.35647	1.12552	0.564815	1.24165	0.731857	1.31675	0.676548	0.436586	0.111734		0	0	1.49749	1.30505	0.685437	0.288271	0.805067	0.413416	0.764026	0.358107
2.40877	1.66318	3.35549	2.07141	2.00826	1.04945	0.162211	0.0819668	0.476454	0.244998		4.81992	3.91627	2.59245	1.60897	5.56298	2.83245	0.218293	0.127377	2.59595	1.48159		0.51168	0.223467	0.146694	0.246373	0.436586	0.493863	0.402534	0.349727	0.0750939	0.127377
2.47769	1.4981	1.92788	0.969821	1.1417	0.663345	1.66092	0.924738	0.539509	0.298339		1.08448	0.446934	0.252346	0.127377	1.23816	0.924038	0.590268	0.430175	1.89304	1.01901		1.86597	1.33857	0.876667	0.366487	0.433092	0.605597	7.24471	4.30678	0.624321	0.325705
3.10846	1.90984	2.33592	1.30547	1.04695	0.535791	1.05204	0.54276	0.460937	0.234901		0.18424	0.0636883	7.821	3.5956	0.477628	0.580458	1.46344	1.15477	1.71928	0.812304		3.02904	1.88663	1.27571	1.07432	0	0	2.14538	1.17879	0.18424	0.246373
3.15717	2.07843	1.21697	0.649716	1.77162	0.876097	1.76768	0.917147	0.797035	0.402517		0	0.0396656	0.214799	0.206708	2.43528	1.38662	1.16656	0.820684	1.42589	1.04918		4.01136	2.14864	2.33661	1.69444	2.23446	1.92741	3.2683	2.38664	0.51168	0.175422
2.21633	1.26544	2.85364	1.3543	1.24009	0.659605	1.06718	0.555633	1.78344	0.909624		1.89304	0.771523	5.89042	3.04866	3.89173	2.30619	0.549227	0.350844	3.72496	1.76763		0	0	4.33181	2.252	2.78019	1.97657	3.45864	1.05979	2.65706	1.40952
1.91565	1.2442	1.77273	1.03538	2.08929	1.49444	1.98886	0.981372	0.820697	0.55385		2.11133	1.06483	0	0.118997	0.613838	0.135756	0.395545	0.294419	3.28138	1.73634		0	0	1.16656	0.62124	3.4176	2.49837	3.43157	1.95143	0.76752	0.692191
1.01206	0.574953	1.74537	0.930254	2.54352	1.50253	1.36788	0.6465	1.52175	0.787917		1.09496	0.716214	0.914214	0.47822	6.25541	4.20846	2.32613	1.0179	4.30824	2.49222		0.508186	0.182685	0.0715996	0.0636883	0	0.0240226	5.4032	2.24585	0.613838	0.413416
1.34821	0.838017	0	0	1.99964	1.06917	1.17575	0.595409	0.712614	0.307935		1.41891	0.756996	0.18424	0.310062	0.289893	0.191065	2.76621	1.68606	1.38835	0.716214		0	0	0.037547	0	1.60315	0.765375	0	0	0.58328	0.215087
1.93935	0.98619	2.205	1.42787	0.675377	0.343908	2.73355	1.54074	1.96435	0.945684		0.433092	0.413416	3.90571	2.66653	0.112641	0.159779	0.985813	1.05979	1.30976	0.7475		2.28509	1.17879	6.19429	3.6604	1.81794	0.723477	0.0750939	0.118997	0.402534	0.254753
1.60825	0.933411	1.00691	0.538945	1.28927	0.665349	2.10841	1.12075	0.595136	0.273803		2.1384	1.60059	0.985813	0.771523	0.515174	0.540792	3.56429	1.49612	0.801573	0.342464		1.08797	0.398889	4.38333	2.61345	0.661868	0.549172	0.436586	0.263133	0.361492	0.191065
2.5156	1.52958	3.25064	2.10667	0.0998158	0.0544459	0.72767	0.324248	0.74688	0.388551		0.25584	0.246373	2.46933	1.64137	0.620827	0.326821	1.67824	0.501127	0.654879	1.02628		0.688932	0.421795	0	0	0.474133	0.334084	0.143199	0.135756	0.037547	0
0.773218	0.420998	2.08063	1.29322	3.92371	1.79897	1.9495	1.13921	1.06153	0.480583		0.832131	0.358107	0.109147	0.182685	3.64637	1.48997	3.09365	2.20618	2.272	1.05868		0.944772	0.366487	2.65357	1.25812	5.42327	2.89837	1.47742	1.30505	2.05371	1.03466
1.87418	1.18823	1.58192	0.941512	1.51262	0.843511	0.524925	0.264493	0.222909	0.108927		0.037547	0	2.52085	1.65478	1.78739	0.510622	1.12202	0.437438	0.0750939	0.0240226		1.35779	0.826831	0.0715996	0	1.59616	0.390509	0.364987	0.167042	0.364987	0.47822
1.47045	0.799165	1.62254	0.949115	1.02089	0.580109	0.247137	0.125917	1.64637	0.909014		1.2111	0.509506	0.109147	0	1.74984	0.827947	0.402534	0.191065	7.73282	3.40788		0	0.0396656	2.90592	1.18605	0.218293	0.182685	0.447069	0.350844	1.74984	0.835211
2.03173	1.10744	1.50553	1.00117	1.08337	0.60828	1.43824	0.681846	0.742427	0.385854		0	0.135756	0.914214	0.462577	2.69461	1.17041	0.764026	0.334084	0.740456	0.684928		1.55861	1.09834	0.037547	0.111734	5.46781	2.81681	1.09147	0.23911	0.869678	0.636883
1.31197	0.776223	0.739044	0.42737	1.43685	0.711654	0.369083	0.257519	1.00011	0.531383		2.37067	1.35645	0.433092	0.286039	0.552721	0.414532	0.143199	0	0.545733	0.159779		4.11352	2.10786	0.25584	0.397773	0.433092	0.38213	0.368481	0.0877109	0.364987	0.0793313
2.14184	1.19788	0.169629	0.0954846	2.11662	1.09484	0.829176	0.522179	1.25233	0.936518		0	0	1.2792	0.796661	0.368481	0.254753	0.849603	0.549172	5.60402	3.12799		3.38354	2.15591	0.252346	0	4.43047	2.64809	0.402534	0.23911	1.89304	1.10672
2.96054	1.6221	1.58995	0.77156	0.780313	0.361845	0.47961	0.212792	0.55374	0.268057		3.71797	1.85534	3.68042	1.44919	0.64789	0.254753	3.75552	1.56092	1.24165	0.629619		0.037547	0	0.0750939	0.111734	1.45995	0.60448	1.53504	0.46984	2.63	1.276
2.15735	1.22971	0.871129	0.453619	0.905987	0.4832	0.737314	0.362791	0.709613	0.325737		2.59944	1.41678	0.436586	0.390509	2.08077	0.686044	1.50448	0.756996	1.68173	0.972083		0.0715996	0.0396656	0	0	2.52784	1.30617	1.39883	1.23298	1.10195	0.326821
2.24027	1.18924	0.865337	0.439746	1.36788	0.743669	1.0059	0.539928	0.53306	0.266979		2.45275	1.27377	0.79109	0.167042	0.801573	0.922922	1.45296	0.868729	0.0715996	0.118997		2.29557	1.28214	0.982319	0.573194	0.0715996	0.0396656	2.8448	1.11399	1.17005	0.445818
1.56055	0.84425	2.02624	1.39335	0.717938	0.37639	0	0	2.86759	1.38018		2.76272	1.56707	2.18643	0.778786	2.38115	1.37209	0.180746	0	3.84719	2.16037		0.037547	0	0.651385	0.564815	0	0	1.78389	0.812304	2.9845	1.55254
2.91957	1.59349	1.67607	0.939152	2.1128	1.30229	0.0887752	0.0672608	0.980554	0.508545		0.835625	0.556435	1.24864	1.60059	1.7088	0.652526	0.037547	0.0396656	1.02336	0.453081		0.037547	0	0.289893	0.318441	4.99717	3.43917	0.037547	0.0240226	1.9236	1.41678
1.54722	0.690536	2.19161	1.15831	0.244081	0.143409	0.568017	0.268634	1.84406	0.963472		0	0	8.39469	5.19115	0.443575	0.437438	0.25584	0.175422	3.32243	1.42628		2.22048	0.948061	4.37634	4.38276	0.368481	0.310062	0.218293	0.199444	6.25191	2.82519
0.612078	0.368725	1.42401	0.834459	1.89374	0.921982	0.277429	0.128055	0.841526	0.608266		1.01987	0.772639	2.22747	1.29164	0	0	0	0	0.545733	0.278776		0	0	0	0.0396656	0.443575	0.24749	0.835625	0.118997	0.0715996	0.0396656
1.27366	0.920325	1.85245	1.17516	0.723669	0.441211	1.03508	0.53409	1.20226	0.648399		0.658374	0.326821	0.944772	0.453081	3.56778	1.9045	0.436586	0.127377	1.34731	0.835211		1.24864	1.10672	3.42109	1.44807	0.289893	0.167042	8.8863	5.33194	3.46213	3.09782
1.66367	0.881283	1.31503	0.73631	0.65841	0.351219	1.09756	0.57016	1.8008	0.874592		0.399039	0.318441	1.0679	0.883256	0.613838	0.326821	0.323945	0.191065	0.590268	0.23911		1.74634	0.811188	0.037547	0	1.12552	0.525149	4.36936	2.93804	1.23816	0.525149
1.68711	0.934748	2.18028	1.15897	0.872759	0.380277	1.50832	0.778162	0.9297	0.42199		1.52805	1.24136	0.218293	0.310062	0	0	0.508186	0.271512	0.221787	0.175422		0	0.103354	2.67104	1.27377	1.23816	0.494979	4.39293	1.74472	0.989308	0.557551
2.16852	1.22183	2.06789	1.08947	1.28707	0.681138	1.79096	0.928945	1.26425	0.656396		0.037547	0.0396656	1.34032	0.731857	1.71928	1.00337	1.7053	0.731857	1.61013	0.581574		2.72866	1.24136	0.910719	0.906163	1.86248	0.86035	5.12989	2.54138	0.109147	0.103354
1.03002	0.57192	1.33996	0.690877	1.48283	0.851658	1.36574	0.54428	0.362724	0.214662		0	0.0396656	0.293387	0.36537	0.992802	0.350844	1.17005	0.662021	0	0.0240226		1.4224	0.795545	2.69811	1.15365	0.436586	0.37375	2.01267	0.749732	0.32744	0.167042
0.447368	0.227225	0.897782	0.487339	0.866589	0.412803	0.630084	0.310364	0.151865	0.0713091		0.501197	0.0720679	0.805067	0.414532	1.01288	0.445818	0.982319	0.684928	1.2792	0.414532		1.50798	1.28214	0.729973	0.151399	1.09147	0.199444	1.20411	0.693308	0.515174	0.278776
2.252	1.20707	0.96248	0.532799	1.01102	0.469316	0.933347	0.437546	0.911014	0.507603		2.19691	1.55254	1.5656	0.629619	0.109147	0.103354	0.948266	0.398889	0.504691	0.127377		7.38442	4.02074	1.50448	0.764259	1.45645	1.2017	1.43288	0.708951	0.402534	0.167042
2.50603	1.40119	3.08564	1.95943	1.19923	0.629123	0.459411	0.250781	1.26591	0.627734		2.04323	0.741353	3.09365	1.69556	1.23816	0.359223	1.34731	1.03466	1.01987	0.294419		0.143199	0	2.93038	2.57658	1.56909	0.892752	0.143199	0.0793313	0.364987	0.693308
3.4527	2.04264	1.34711	0.748967	0.710685	0.337337	1.59753	0.913758	1.03558	0.529089		0.51168	0.374866	1.09147	0.700571	4.23315	2.92966	0.624321	0.342464	0.552721	0.574311		8.7457	4.36935	0.112641	0.0720679	0.18424	0.0720679	1.97862	0.843591	0.64789	0.254753
3.4083	2.0185	2.67326	1.61901	1.94193	1.1384	0.51261	0.21543	0.814797	0.468813		0.109147	0.0793313	1.93408	1.24136	0.218293	0.111734	0.76752	0.564815	0.225282	0		1.8485	1.28829	0.037547	0.0240226	0.556216	0.533529	3.38704	1.2341	0.668857	0.652526
2.91385	1.7057	1.55849	0.837555	1.63122	0.802159	0.981332	0.588783	0.314878	0.156844		0.037547	0.14302	0	0.135756	2.28858	1.19443	1.8485	1.12237	0.18424	0.206708		4.35278	3.3347	0.18424	0.0636883	1.34381	0.573194	1.09147	0.660905	1.47043	0.510622
1.20594	0.708475	0.739074	0.414682	0.818155	0.446654	1.7535	0.898775	1.72207	0.955207		0	0.0877109	0.545733	0.715098	2.81075	1.6788	3.15216	1.47321	3.24384	1.98998		0.542238	0.175422	1.50448	0.861466	0.515174	0.175422	2.08776	1.44192	0.037547	0
1.75676	1.05197	3.80072	2.41164	1.96431	1.12312	1.50004	0.841787	0.900135	0.469003		0.440081	0.358107	3.56778	1.42516	0.549227	0.477104	0.515174	0.446934	0.0715996	0.103354		0.0715996	0	4.49248	3.77325	1.01987	0.47822	0.835625	0.445818	0.545733	0.302798
2.15881	1.30418	1.60181	0.900842	1.85135	1.03715	1.01911	0.483901	0.391944	0.193151		2.08077	1.28214	0.0715996	0.118997	4.01835	3.65928	2.23096	1.13801	0.180746	0.175422		0	0.0396656	0.985813	0.98661	0.736962	0.421795	1.50099	0.556435	0.109147	0.215087
1.67586	1.0132	2.56921	1.4575	1.74064	0.974682	0.988274	0.506625	0.32233	0.151438		1.13251	0.526265	5.38922	2.3587	1.78739	0.788282	1.60664	0.652526	0.0750939	0.191065		2.66405	1.19443	0.180746	0.0396656	3.82362	1.26539	0.989308	0.406152	1.38485	0.731857
2.23468	1.62806	2.39114	1.22641	2.11153	1.07397	1.19816	0.811272	0.368667	0.203228		5.45123	4.69282	1.08448	0.597217	1.53155	1.32069	1.42589	0.589954	0.658374	0.14302		4.91858	2.8034	2.11483	1.40003	2.19341	1.69556	1.71579	1.13801	0.399039	0.0480452
2.16487	1.40551	0.853245	0.48586	1.2395	0.637431	2.72555	1.3779	1.53607	0.720101		3.51715	2.18831	0.948266	0.741353	0.51168	0.636883	3.20979	4.41013	2.03973	1.06817		0.409522	0.492747	0.364987	0.390509	0.801573	0.390509	3.14867	1.68718	0.910719	0.421795
2.42804	1.43258	1.99888	1.07943	1.46994	0.852768	0.980828	0.454887	0.761829	0.339986		2.99499	1.51288	2.22048	1.54528	2.43877	1.60673	0.579785	0.23073	1.45645	0.501127		0.668857	0.756996	2.07029	0.75588	2.81773	1.95758	0.150188	0.215087	0.0750939	0.0877109
3.5669	2.19138	1.84487	1.1227	0.909967	0.535289	1.01874	0.562212	0.0894949	0.0659354		3.60533	1.76763	5.49227	4.01962	0.549227	1.1151	2.4868	1.75199	0.296881	0.191065		0.0715996	0.0480452	0.474133	0.47822	2.8448	1.22684	0.801573	0.46984	0	0.0240226
2.27548	1.51415	1.44401	0.776784	1.43002	0.75422	2.82037	1.7763	0.478451	0.207137		2.85528	1.47321	1.88605	0.844707	0.368481	0.811188	0	0	1.45995	0.827947		0	0	0.801573	0.907279	0.32744	0.175422	2.60643	2.61122	1.41192	0.510622
1.70005	1.00708	1.83186	1.06517	0.992689	0.484615	1.28761	0.729898	0.704162	0.409634		0.109147	0.0396656	0	0	0.692426	0.605597	1.96464	0.812304	1.46344	0.526265		2.3436	1.13075	3.83061	2.29892	0.651385	0.270396	2.04323	1.10672	0.330934	0.167042
4.20348	2.70901	1.06547	0.63466	1.73581	0.985628	1.9549	1.05912	0.199266	0.102055		3.45514	2.4587	0.143199	0.175422	2.99149	2.1978	4.57107	1.86484	1.81794	1.13075		0.83912	0.413416	0.508186	0.151399	1.79787	1.37712	0.330934	0.318441	0.146694	0.14302
1.45039	0.941126	1.02601	0.589578	1.09149	0.54282	1.02852	0.581025	1.73189	0.875211		0.688932	0.492747	1.4905	1.09834	1.52106	0.7475	3.56429	1.98998	1.09147	1.01901		1.2076	0.732973	0.658374	0.0636883	0.508186	0.358107	1.12552	0.62124	1.39883	1.05141
4.21948	2.91277	1.38284	0.795513	1.64507	0.742491	0	0	1.08454	0.595956		13.0845	6.91242	0	0.0240226	1.61013	0.827947	1.89653	0.97823	0.477628	0.597217		0	0	5.50885	2.86597	1.4224	0.493863	3.13469	1.75199	1.75683	0.811188
1.96498	1.14316	1.45578	0.774926	0.611748	0.310956	1.59137	0.839683	1.25876	0.632831		0	0.0396656	0.218293	0.199444	0	0.0480452	1.59616	0.962587	2.15936	1.2341		1.82144	0.95644	0.733468	0.326821	1.02336	0.509506	0.873172	0.334084	8.02621	4.84757
1.98191	1.30325	1.37957	0.687555	1.0987	0.609499	0.486809	0.237536	1.46804	0.739776		0	0.0240226	0.76752	0.580458	2.88235	1.35421	0.364987	0.127377	4.51954	2.12462		1.39883	1.08158	1.41541	0.653642	1.34731	0.645262	0.58328	0.278776	2.64747	1.89501
3.14383	1.5206	0.779691	0.406769	2.49411	1.58744	2.16786	1.08333	0.961199	0.588308		2.10784	0.915658	1.78389	0.677664	5.01725	3.80677	0.477628	0.295535	0.661868	0.263133		0.58328	0.437438	1.57608	0.885488	3.75901	1.87713	1.02336	0.660905	4.53003	2.56317
2.75775	1.83553	1.69862	0.977616	1.69037	0.942839	1.50597	0.850995	0.375679	0.123776		1.17704	1.19332	3.28837	3.01737	1.86248	0.741353	0.842614	0.581574	0.109147	0.206708		0.917708	0.61286	4.00786	2.15591	0	0	10.6178	5.60457	0.289893	0.111734
0.722771	0.384092	0.950083	0.536786	1.39084	0.915606	1.10426	0.605155	0.190065	0.0903574		0.368481	0.215087	1.17005	0.61286	2.69112	1.78327	0.109147	0.182685	0.58328	0.294419		1.74984	1.01063	1.35429	0.922922	0.146694	0.0636883	1.5621	0.61286	0.18424	0.0793313
0.352093	0.172599	0	0	2.06269	1.27837	0.324834	0.198548	0.482423	0.265933		0.51168	0.390509	2.33661	0.867613	2.37416	0.772639	0.112641	0.0636883	0.58328	0.430175		0.0715996	0.294419	0.109147	0.0636883	1.72627	1.13298	1.1395	0.581574	0.402534	0.549172
3.03466	1.63771	0.956043	0.534395	1.82199	0.876921	0.624916	0.302665	0.880369	0.409486		0	0.0240226	0.0715996	0.0480452	2.50338	1.2989	0	0.0240226	1.38136	0.86035		5.15085	2.47658	1.5621	0.629619	1.34381	1.04192	1.67824	1.09108	1.02336	1.02628
1.55961	0.789877	1.03982	0.573236	0.977366	0.505314	2.75826	1.459	0.93705	0.484959		0	0.0240226	0.0715996	0.0636883	0.477628	0.484367	7.92405	4.3403	1.13251	0.581574		3.11722	1.17991	0.917708	0.421795	3.0596	2.02964	3.346	1.90338	2.11133	1.43354
1.63439	0.886703	0.642799	0.352651	1.27451	0.650063	2.03591	1.05937	0.667535	0.350852		1.09147	0.955324	0	0.0396656	0	0.0240226	1.86597	1.27377	1.8424	1.32796		0.143199	0.0636883	0.501197	0.111734	0.695921	0.23073	0.25584	0.270396	0.252346	0.191065
1.98088	0.966085	1.54746	0.909333	0.683482	0.37374	2.08826	1.16628	1.37068	0.742359		5.4748	2.31792	0.907225	0.580458	1.0644	0.684928	3.52325	1.55366	4.36936	2.74586		0	0	1.09845	0.413416	1.76032	0.963704	2.5584	1.68215	2.95045	1.17879
1.14169	0.726837	2.21383	1.20675	1.40469	0.83335	1.83167	0.97624	0.482256	0.248979		0.876667	0.732973	2.84829	2.26876	6.5453	3.72632	3.01506	1.52014	1.78739	1.02739		0.805067	0.445818	0.0715996	0	0.18424	0.183801	4.75181	2.9548	1.16656	0.437438
2.91612	1.72911	1.42615	0.835584	1.25032	0.646545	1.4433	0.762732	0.722178	0.363934		0	0.0396656	0.0750939	0.0636883	5.23554	2.87658	0.542238	0.350844	1.2111	0.701687		5.09323	3.54252	4.39991	2.82407	0.293387	0.23073	2.03624	1.3531	0.658374	0.390509
2.67211	1.51853	0.349852	0.176977	1.48249	0.832861	0.807611	0.568661	1.22779	0.60841		2.47981	0.86035	0.221787	0	3.1312	1.61735	2.26152	1.69668	1.88954	0.677664		1.27571	0.453081	0.399039	0.191065	3.15826	1.11622	0.764026	0.51677	0.221787	0.286039
2.03539	1.15188	1.82118	1.01173	1.25774	0.70611	1.22091	0.632149	1.24877	0.617419		4.74832	3.27939	0.037547	0.0240226	2.73216	1.5045	0.798078	0.445818	2.15936	1.42516		0.143199	0.0480452	1.494	0.867613	0.0715996	0	1.15608	0.533529	0.610344	0.0960905
0.869736	0.563761	1.46697	1.00771	1.89469	1.37394	2.00295	0.983194	1.09519	0.580965		0.474133	0.223467	3.02205	1.55254	2.88584	1.6883	3.89872	1.74249	1.03384	0.636883		0.143199	0	2.67454	1.98998	1.79787	1.68718	5.17093	2.52239	1.60315	0.740237
2.36478	1.34048	0.860627	0.448608	1.1167	0.588318	3.21046	1.63361	1.4267	0.737947		2.3471	1.25924	1.09845	0.708951	1.67125	1.45533	1.12901	0.812304	4.83301	2.62575		0.958749	0.61286	0.214799	0.0240226	3.32592	1.92517	9.87821	4.45818	3.05261	1.24136
3.98227	2.59544	1.21813	0.656062	1.64918	0.800158	0.475245	0.2385	1.82304	1.02109		2.71208	2.73525	0.51168	0.493863	6.64485	2.18216	0.364987	0.14302	0.51168	0.430175		0.25584	0.103354	0	0	3.81314	2.09948	2.40821	1.44919	2.87885	1.40841
1.5603	0.870677	2.42917	1.49717	2.34141	1.23061	1.16923	0.577292	0.904677	0.502671		0	0.0396656	3.92229	2.23524	1.2792	0.454197	0.252346	0.206708	3.25782	2.98162		1.30976	1.0827	0	0.0396656	1.2111	1.14527	0.51168	0.37375	0.692426	0.438554
2.32627	1.36275	3.11359	1.73541	1.29147	0.622805	2.76989	1.43276	1.97584	0.953267		6.7566	4.53416	0.180746	0.103354	1.68872	0.859234	2.10784	1.15365	7.87602	3.71906		3.48919	2.23635	2.79067	1.60785	1.75683	1.10672	4.12749	3.03301	7.69528	3.9308
1.52458	0.899518	2.01238	1.28505	2.72051	1.36703	1.02128	0.569891	0.850297	0.486348		1.61712	1.01175	1.79437	1.27991	5.80923	3.61459	10.4309	5.94592	3.35298	1.92629		0.440081	0.597217	1.86248	0.970967	1.54902	1.04192	1.89304	0.955324	0.214799	0.175422
2.73899	1.59506	1.30582	0.639261	1.9997	0.97305	1.66244	0.848515	0.127308	0.0568951		5.51933	4.03638	1.09845	0.350844	0.944772	0.183801	2.29907	1.2989	0.214799	0.0636883		0	0.0793313	0.218293	0.263133	3.36957	2.01289	0.218293	0.167042	0.293387	0.0720679
1.90508	1.02346	1.85342	0.979551	1.6059	0.937513	2.88292	1.54663	0.461827	0.253737		0	0.0396656	0.146694	0.0240226	0.0715996	0.127377	6.17332	3.01011	0.293387	0.215087		0.0750939	0.310062	4.44445	2.03076	0.83912	0.773755	0.399039	0.421795	0.876667	0.270396
2.88134	1.85685	1.06574	0.614303	1.11016	0.605375	1.03091	0.567363	0.681956	0.312304		4.08296	2.94419	0.037547	0.0396656	1.13251	0.397773	3.79307	1.90227	1.25214	0.326821		0.037547	0	6.09912	3.37045	0	0.0396656	0	0	0.0715996	0.0396656
1.9688	1.16209	0.664571	0.34277	1.83697	1.09788	1.61729	0.928994	0.335799	0.145787		3.00547	1.09946	0.545733	0.167042	5.17093	4.67941	0.579785	0.430175	0.143199	0.0720679		0	0.0480452	0.0715996	0	1.61013	1.2341	0.948266	0.65141	0.794584	0.216204
0.778946	0.503619	0.843379	0.479554	1.00496	0.514689	0.895246	0.449593	0.676156	0.311492		4.60163	3.13414	0.436586	0.167042	0.910719	0.818452	0.25584	0.358107	0.805067	0.334084		0.037547	0	0.692426	0.533529	0.0715996	0.0240226	0.436586	0.454197	1.12552	0.445818
1.36926	0.8307	1.55333	0.775843	1.63601	1.01301	1.02918	0.488049	0.577742	0.269708		0.0715996	0	3.90571	1.8302	3.43507	2.52351	2.73565	0.963704	0.654879	0.342464		3.66994	1.72685	3.80266	0.86035	0.0715996	0.0240226	2.22397	1.01063	0.143199	0.0877109
1.40053	0.849908	2.24296	1.06119	0.556586	0.290404	0.822145	0.382186	1.7651	0.867375		0	0	0.654879	0.151399	0	0.0396656	1.09147	0.334084	1.71229	0.932418		2.66056	1.40952	2.89632	1.9045	0.402534	0.318441	0.985813	0.438554	1.9236	0.693308
0.900275	0.5318	1.36055	0.682985	1.94404	0.977322	0.39885	0.247915	1.18537	0.566699		0	0	2.36368	1.18605	0.330934	0.127377	1.27571	0.707834	8.99805	4.10007		2.9845	1.7112	0	0	1.53155	1.0732	0.443575	0.326821	1.65816	0.931301
1.98599	1.17251	1.06457	0.53489	1.15964	0.661578	1.32818	0.751751	1.54126	0.719175		0.477628	0.295535	0	0	0.109147	0.0793313	4.86096	3.15424	0.774509	0.38213		1.12901	0.874877	1.52456	0.723477	1.38485	0.532413	0.985813	0.597217	2.51037	1.49723
2.28777	1.43684	1.89117	0.958314	2.11016	1.35705	0.896357	0.626462	1.50939	0.688952		0	0	3.50667	2.54027	9.14125	5.89675	0.805067	0.62124	6.96181	2.48496		3.83411	2.64362	0	0	5.35866	3.79113	2.05021	1.54416	4.70728	2.54753
1.97207	1.13731	2.67848	1.44619	1.61999	1.04825	0.649677	0.324877	2.17414	0.920285		1.25214	0.61286	0.0715996	0.0240226	2.05371	1.95031	1.7053	0.7475	5.58744	1.95869		0.764026	0.421795	4.37984	2.11736	0	0	0.661868	0.342464	5.36915	4.14477
2.10589	1.09029	4.94363	3.0764	0.482037	0.28327	1.11388	0.571684	0.840153	0.424358		2.29208	1.04303	0.252346	0.263133	0	0.0240226	1.52805	0.812304	2.57848	1.44919		1.30626	0.517886	5.64856	3.20006	1.09845	0.731857	2.43877	1.42405	2.55141	1.04303
1.46825	0.808925	1.97799	1.12875	3.1788	1.86807	4.18516	2.36427	0.5281	0.276277		2.67104	1.52125	0.296881	0.118997	2.43528	1.21119	5.74722	3.98834	2.59245	0.700571		0.037547	0	0.150188	0.198328	6.63088	4.46544	4.61821	2.56429	0.83912	0.580458
1.5905	0.965178	0.495827	0.259102	1.3449	0.686653	0.85672	0.424385	1.27286	0.789953		2.81424	1.81456	1.06091	0.326821	0.037547	0.103354	0.651385	0.453081	1.39184	0.939681		0.0715996	0.103354	0.109147	0	2.95744	1.71009	1.65118	1.12348	2.73915	2.24473
2.37864	1.3072	2.34354	1.42741	1.78841	1.12039	0.0564289	0.0314828	1.11037	0.554126		0.109147	0	1.15957	0.867613	0	0	0.0715996	0.0720679	7.15653	3.48721		1.76382	1.09108	6.70946	4.56042	0.368481	0.461461	0.109147	0.0240226	2.35059	1.58383
1.04016	0.597106	2.09162	1.20911	1.3052	0.75439	1.66825	1.0361	0.636182	0.297215		1.20411	0.829064	5.89391	2.71569	1.34032	0.979347	2.59245	1.56204	0.0750939	0.0396656		0.0715996	0.0396656	0.368481	0.199444	3.39403	1.27488	0.764026	0.597217	1.3508	1.33634
2.67707	1.44411	3.19025	2.08127	1.08336	0.586298	1.16357	0.783118	0.995425	0.511624		0	0	7.62368	4.49673	0.876667	0.931301	0.252346	1.15477	1.09845	0.692191		4.35278	2.38049	1.01987	0.445818	2.34011	0.98661	3.1312	1.75087	5.78566	3.12687
2.76681	1.5235	1.42168	0.766444	0.877156	0.468777	1.87102	1.17436	1.43203	0.758473		0.109147	0.0480452	1.96464	1.40114	0.146694	0.191065	3.16874	2.10171	4.902	3.2157		2.55491	1.73523	2.67803	1.87936	8.9605	5.46043	5.69659	3.63638	1.45296	0.581574
0.106627	0.0935101	0.694145	0.355564	1.95949	0.926292	3.64458	1.86299	0.376441	0.163727		0.143199	0.0240226	0.0750939	0	0.037547	0.0240226	3.59834	1.68103	1.90003	0.819568		0	0.0720679	0.143199	0	3.9092	2.14976	2.43178	1.29779	0.654879	0.311178
0.322612	0.154778	1.03543	0.638468	3.70282	2.76195	0.667905	0.347329	0.738221	0.372976		0.109147	0.127377	0.508186	0.294419	3.42109	2.74586	2.50688	1.81567	0.695921	0.532413		0.112641	0.0396656	0.97533	0.874877	5.65116	3.10397	3.75901	1.62573	0.180746	0.111734
2.69424	1.38638	2.0624	1.25342	1.17526	0.608645	0.46486	0.255806	1.58886	0.871694		0.440081	0.532413	0	0.0396656	5.21896	3.30453	2.272	1.15477	2.9129	1.56092		1.59965	0.86035	2.08077	0.948061	0.0715996	0.0240226	0.433092	0.286039	0.218293	0.183801
2.48252	1.56733	0.994592	0.481964	1.06945	0.568615	0.722037	0.364265	0.405816	0.258406		2.26851	1.79165	1.02336	0.461461	2.19341	1.94305	1.12901	0.699455	1.05042	0.207824		0.109147	0.167042	2.59595	1.56818	1.18054	1.00337	1.96114	1.18605	0.368481	0.263133
3.10108	2.07854	0.850409	0.532116	1.47765	0.768991	1.04371	0.4964	1.05625	0.530834		3.94325	2.15702	1.20411	0.61286	1.2076	0.549172	3.14867	1.2017	0.477628	0.334084		0.109147	0.0480452	0.037547	0.0636883	3.43507	1.03577	1.06091	0.61286	4.02883	1.60785
1.42745	0.822982	0.869249	0.454243	1.134	0.563271	0.87607	0.485537	0.29938	0.14971		1.67475	1.13186	0.436586	0.302798	1.35429	0.692191	0.876667	0.636883	0.32744	0.358107		1.35429	1.04303	0.729973	0.493863	0.364987	0.127377	0.25584	0.310062	0.661868	0.540792
3.43973	2.2353	1.57904	0.986854	1.59816	0.775618	1.66044	0.86954	0.524196	0.356002		7.85245	5.33306	2.62301	1.51288	3.75901	1.94193	2.56189	2.36373	0.259334	0.118997		0.109147	0.0793313	1.61013	0.707834	1.37786	1.04192	0.146694	0.118997	0.25584	0.0396656
2.00623	1.23741	3.8241	1.9393	1.99391	0.997598	0.678909	0.40196	0.0414512	0.0233071		0.221787	0.294419	6.4737	2.41177	2.39424	1.20281	0.436586	0.0636883	0.109147	0.103354		3.4176	1.60897	3.53723	2.03188	0.32744	0.135756	2.92339	2.18942	0.368481	0.199444
3.1954	1.90439	1.58895	0.899289	0.869792	0.440501	0.429581	0.221044	1.33668	0.736385		0.146694	0.103354	0.0715996	0.0480452	4.81643	2.70843	0.835625	0.342464	0.83912	0.676548		1.48701	0.716214	1.90003	1.66316	0.037547	0.0636883	0.037547	0.0240226	0.992802	0.61286
1.98252	1.10615	3.02283	1.95048	0.444237	0.237782	1.28293	0.659279	1.6331	0.775309		1.62671	0.938565	2.45624	1.82294	5.77168	3.97884	5.83629	3.0738	2.97142	1.78327		1.2792	1.22572	0.214799	0.191065	0.296881	0.215087	0.364987	0.103354	2.03973	0.898899
1.74787	0.965911	2.6256	1.52864	1.71859	0.885684	2.12066	0.988132	1.67818	0.806955		8.61648	4.18778	3.65336	1.83243	3.91619	1.55142	4.43746	1.66539	4.27768	2.21121		6.75749	3.97158	0.146694	0.326821	4.98409	2.47658	0.808562	0.683812	1.09496	0.676548
1.5994	0.961664	1.029	0.53636	2.99891	1.80656	1.26818	0.733678	0.983001	0.446789		0	0	0.910719	0.421795	1.20411	0.955324	2.22048	0.901132	2.35319	0.946944		2.88235	1.36874	1.20061	0.597217	1.02336	0.868729	1.93408	1.51902	0.32744	0.0480452
3.17602	1.65019	1.15597	0.620511	1.20318	0.679975	1.83342	0.779093	1.20032	0.561312		0.368481	0.294419	1.53504	1.43243	2.09824	1.70394	2.37765	1.28214	1.12552	0.430175		0.143199	0.0240226	0	0	1.26872	0.509506	2.83082	0.803925	1.35429	0.859234
1.64643	0.922385	1.42276	0.835652	2.10493	1.0693	0.74085	0.46862	0.42356	0.206993		4.79286	3.17492	0.0750939	0	3.07967	1.10561	0.361492	0.397773	0.037547	0.198328		1.16306	1.14639	4.89851	2.34194	0.395545	0.0793313	1.31325	0.676548	0	0.0240226
1.06266	0.634337	1.49119	0.824297	0.746931	0.355673	1.86557	0.944533	0.591794	0.285869		3.57477	1.95031	0.334428	0.334084	0.51168	0.23073	2.01616	0.573194	0.146694	0.0636883		1.39883	0.788282	1.75683	0.38213	2.83432	1.47321	1.80746	1.17041	1.34032	0.390509
2.90552	1.90386	1.00768	0.494177	1.35256	0.704691	2.03981	1.03683	0.147328	0.0707038		2.83432	1.39388	0	0.0396656	0.330934	0.158663	3.7695	2.22183	0	0.0480452		0.259334	0.294419	2.85878	1.3531	0.764026	0.278776	0.109147	0.0636883	0	0
4.23231	2.47201	1.34278	0.772451	0.186512	0.0887728	3.33694	1.86494	1.36546	0.798076		7.94762	5.77161	0.218293	0.206708	0.221787	0.127377	3.32942	1.9168	4.24363	3.09056		2.07378	0.820684	6.3279	4.22298	1.5656	0.677664	3.95983	1.91065	0.361492	0.311178
2.45188	1.44011	1.19212	0.57849	0.560779	0.234714	1.44182	0.789539	0.540072	0.277986		1.7053	1.19443	1.02336	0.493863	0.180746	0.0877109	0.109147	0.0396656	2.53483	1.18717		0.146694	0.286039	0.0715996	0	0.474133	0.0636883	1.494	0.875993	0.586774	0.318441
1.74824	0.968178	1.46084	0.83358	1.06443	0.517362	0.832155	0.410812	1.16774	0.578351		0.037547	0	0.624321	0.596101	2.40472	1.18717	0.112641	0.246373	2.88933	1.14639		1.13251	0.668169	2.27899	2.37937	0.146694	0.103354	0.699415	0.390509	0.180746	0.127377
2.26997	1.26169	1.61043	0.880314	3.46096	2.07047	1.52743	0.902774	0.733752	0.263063		0	0.0793313	0.654879	0.23911	2.73915	2.30116	3.35648	1.29779	1.79437	0.662021		1.79088	0.509506	0.112641	0.167042	2.33661	1.58159	2.4152	1.74249	0.364987	0.246373
1.15886	0.666867	1.8335	0.978569	1.76279	0.934659	1.49065	0.691894	0.74687	0.380998		1.39534	0.789398	0.910719	0.945828	1.52805	1.48047	0.214799	0.342464	0.654879	0.437438		1.01987	0.803925	2.18992	1.52014	1.46344	1.24974	1.38136	0.374866	0.443575	0.158663
2.53876	1.62346	2.26461	1.45317	1.87408	0.905229	2.43055	1.12854	0.359935	0.185648		0	0.0396656	2.66405	1.34583	0.286398	0.0793313	1.78739	1.05868	4.24363	1.86372		4.82691	3.11961	0	0	1.48352	0.628503	0.25584	0.246373	0.109147	0.103354
1.36528	0.862679	2.17731	1.24612	1.61119	0.790656	0.771034	0.3695	0.209049	0.1153		1.92709	1.0503	0.037547	0.0240226	1.1395	0.677664	0.978824	0.47822	1.20411	0.629619		0	0	4.61471	2.7386	0	0.167042	0.58328	0.493863	0.289893	0.0877109
2.35928	1.33646	3.38134	2.10221	0.971838	0.466586	1.09286	0.513016	1.41153	0.722596		3.21328	1.42405	0	0	1.09496	0.60448	1.46344	0.564815	2.15936	1.36986		2.10784	0.96482	3.50667	2.73748	2.85179	2.3263	0.109147	0.23073	0.364987	0.0636883
2.64547	1.23018	1.30881	0.652045	1.03839	0.519098	1.26054	0.69167	1.39288	0.764176		1.03035	0.724594	2.99149	1.32181	1.05392	0.629619	1.35429	0.565931	1.28269	0.564815		0.289893	0.0396656	0	0.0480452	2.15936	0.987726	1.06091	0.581574	3.07357	1.77378
1.28515	0.777419	3.38092	1.38416	0.458978	0.289046	1.27084	0.631026	0.650091	0.327464		0	0	0.914214	0.61286	0.18424	0.0396656	2.93997	1.01063	0.658374	0.151399		2.45974	1.21119	8.12837	3.43302	2.03624	1.03466	0.180746	0.406152	0.556216	0.366487
1.3236	0.739538	3.45286	2.15451	1.36527	0.578119	1.02849	0.498609	0.145524	0.0555918		2.30256	1.1475	1.39184	1.10672	3.9092	1.58606	0.037547	0.0793313	0.0715996	0.0636883		0.0715996	0	1.05392	0.453081	1.79437	1.05868	2.68762	1.50338	1.67475	0.883256
3.5691	2.38561	1.76031	0.944152	1.51034	0.914505	1.3074	0.654144	0.729803	0.341872		7.24211	4.28387	4.19909	2.16428	0.109147	0.0877109	1.30976	0.75588	0.143199	0.0480452		0	0.0396656	2.53743	1.24974	2.11483	1.26539	1.05392	0.731857	3.10064	1.41678
1.10816	0.609192	1.01507	0.540803	1.54304	0.820421	0.87748	0.526099	0.305486	0.165818		0	0	0.218293	0.318441	2.67104	2.22797	1.6337	1.03466	0.037547	0.0877109		1.09845	0.565931	0.180746	0.246373	1.28269	0.788282	0.771015	0.772639	0.0750939	0.0240226
2.23884	1.22256	0.692715	0.46103	0.913196	0.470653	0.818834	0.422133	0.74429	0.370604		0.0715996	0	1.36478	1.22572	1.05042	0.46984	3.9808	1.95031	1.27221	0.597217		3.66035	1.60897	0.293387	0.254753	0.402534	0.223467	2.37416	0.907279	0.18424	0.23073
1.55736	0.953001	0.530771	0.319541	1.23107	0.698297	0.881765	0.502631	1.41588	0.68582		0.760531	0.477104	0	0.0240226	1.27571	0.948061	0.805067	0.525149	2.64658	1.36036		0	0	0.436586	0.254753	2.73915	0.939681	0	0	0.692426	0.485484
1.77838	0.970853	2.12395	1.28469	1.77476	1.23698	2.88744	1.4146	1.0475	0.509129		1.09496	0.565931	0	0.0240226	2.70509	1.5369	5.23294	2.50898	0.109147	0.0720679		0.218293	0.254753	3.52414	2.26372	2.96443	2.11009	2.80725	0.803925	2.72517	1.18717
3.83119	2.41755	1.24424	0.661128	1.55418	0.850269	0.800585	0.368933	0.889199	0.477958		5.68261	2.71346	0.037547	0.0877109	1.64419	0.597217	0.545733	0.501127	0.25584	0.270396		0.0715996	0.0396656	2.17594	0.884372	1.50798	0.62124	1.12552	0.731857	0.798078	0.62124
2.78737	1.6771	2.37237	1.44551	0.869818	0.461019	0.752441	0.399921	0.0280646	0.0252021		0.112641	0.14302	1.35429	0.835211	0.334428	0.342464	0.364987	0.159779	0.109147	0.103354		3.47261	1.52852	0.109147	0.0240226	4.0524	1.95981	0.214799	0.103354	0.143199	0
1.05013	0.576339	2.84186	1.60754	1.11792	0.583568	0.153781	0.0759815	0.189426	0.0904742		0.0715996	0.0240226	4.07247	2.11009	0.545733	0.319558	0.0715996	0.0720679	0	0		1.9236	1.13913	9.41456	6.1409	2.44227	1.31343	0.296881	0.191065	0.112641	0.167042
1.73249	1.08453	2.35236	1.15653	2.42737	1.31555	0.694777	0.321468	0.0718653	0.0370222		1.75683	1.24136	6.28596	3.3967	2.40122	1.95255	0.364987	0.0877109	0.0750939	0.0636883		0.627815	0.4866	0.545733	0.501127	1.9201	0.979347	0.481122	0.318441	0.395545	0.151399
2.72937	1.72195	1.31474	0.723179	2.76816	1.55791	1.8175	0.963892	0.805364	0.339168		2.67104	2.53692	1.03035	0.430175	1.74634	0.908395	0.989308	0.732973	0.76752	0.334084		6.38202	3.00788	0.293387	0.36537	3.74853	1.72908	0.801573	0.533529	0.214799	0.0396656
2.09833	1.1845	2.56052	1.49123	0.878771	0.490345	1.31272	0.733935	1.17836	0.573962		6.15325	2.77603	3.65685	2.64139	2.11483	1.37712	2.59595	1.30617	2.11133	1.45645		2.15587	2.06093	1.35429	1.42516	0	0	0.395545	0.175422	0	0.0240226
0.714452	0.357095	0.610954	0.325737	1.76383	0.896673	0.440806	0.287114	1.02496	0.478831		0.286398	0.0240226	0.620827	0.421795	2.56189	1.44919	0.25584	0.23911	2.43877	1.05868		0.651385	0.406152	2.93038	1.88663	5.10282	2.33468	0.221787	0.0636883	2.45624	1.08158
0.888237	0.459608	1.08503	0.595388	0.801892	0.440798	1.22339	0.59371	1.66739	0.912781		0.572797	0.135756	2.86227	1.94305	0.0715996	0	2.74264	1.44081	0.665362	0.581574		0.876667	0.61286	0	0.0636883	0.549227	0.526265	0.549227	0.700571	3.22027	1.87098
0.611832	0.287459	0	0	2.15528	1.24159	0.535048	0.251823	1.95669	1.0496		0.214799	0.0720679	4.01485	3.24699	0	0	1.01637	0.349727	1.47043	0.740237		1.06091	0.485484	0	0.0396656	2.14888	1.7978	0.293387	0.0720679	6.71645	2.86709
3.55934	2.12395	0.279355	0.153045	0.857815	0.461778	0.772324	0.391153	1.67691	0.856071		5.85287	2.45982	1.88605	1.00337	0.037547	0.103354	0.985813	0.668169	1.37437	0.589954		0.0715996	0	0.579785	0.318441	0.624321	0.278776	0.361492	0.0877109	2.79677	1.05979
1.09941	0.664134	1.23861	0.793729	2.68432	1.42977	0.903914	0.472183	0.631435	0.332119		0.037547	0.0636883	0.654879	0.135756	5.30714	2.00562	0.180746	0.158663	1.0644	0.605597		1.53853	1.54416	2.37067	1.79053	0.0715996	0.215087	0.982319	0.708951	1.2792	0.843591
0.757202	0.392102	1.25033	0.628773	1.32098	0.669867	1.31245	0.762973	1.21547	0.645412		1.09845	0.413416	3.03253	2.26652	1.90352	1.0179	4.52653	2.49334	2.32962	1.00337		0.180746	0.0240226	0	0.0396656	1.78739	1.06594	3.28488	1.97545	2.9129	0.75588
0.614866	0.363777	0.532898	0.290707	1.00063	0.517167	1.69443	0.851558	1.30377	0.65265		0.180746	0	2.77669	1.92406	0.545733	0.310062	1.27571	0.867613	0.474133	0.127377		0.402534	0.24749	2.03973	0.805041	1.5621	0.644146	1.60315	1.2246	4.22266	2.60396
0.64021	0.369372	1.3958	0.928828	1.79649	0.887176	0.910616	0.436629	0.191582	0.0907437		0.944772	0.645262	0.733468	0.430175	2.69461	1.3531	9.44861	4.96768	0	0		0.572797	0.144136	7.44643	2.99223	1.02336	0.540792	1.05741	0.502243	0.83912	0.461461
2.58768	1.22498	1.70408	1.0221	1.17029	0.688334	1.45909	0.774297	1.06225	0.547611		0.921202	0.366487	1.20061	0.985494	0.484616	0.700571	1.24864	0.397773	0.658374	0.437438		0.259334	0.286039	0.402534	0.111734	0	0.0396656	3.09365	1.94193	2.89632	0.946944
2.7291	1.59556	2.0171	1.02925	1.2047	0.587163	2.0183	1.02197	1.4477	0.617435		1.55861	0.829064	1.46344	0.922922	1.6372	0.900015	1.45296	0.772639	1.5656	1.09834		0	0	0	0.0396656	0.259334	0.135756	4.86356	1.66539	2.17944	1.13186
1.93882	1.09115	1.53186	0.855339	0.500709	0.237477	3.08694	1.38908	0.776831	0.448521		3.61931	2.42015	1.85899	1.05253	1.93408	0.597217	2.92339	1.72796	0.25584	0.366487		0	0.0240226	4.49248	3.17603	2.59245	1.03577	4.16155	2.14361	0.654879	0.589954
2.52122	1.35811	1.12993	0.563203	1.48799	0.893413	0.843262	0.544614	1.41335	0.697417		0.037547	0.182685	0.0715996	0.0240226	0.146694	0.0877109	0.0715996	0.23073	0.798078	0.366487		2.81773	1.71958	1.19712	0.580458	1.06091	0.95644	2.37067	1.02851	2.67454	0.948061
2.23049	1.22099	1.96061	1.02708	2.57407	1.48262	1.53726	0.787763	0.0305737	0.0162472		0.518669	1.0408	1.75683	1.10561	4.58155	3.25537	1.0679	0.533529	2.51736	1.48047		1.0644	0.637999	1.27221	0.99499	1.39534	1.56818	2.73915	1.45645	1.27571	0.588837
1.66494	1.01359	0.810827	0.456614	1.70646	0.922302	2.51093	1.28552	1.05821	0.517024		0	0.0480452	0.037547	0	0.982319	0.502243	0.143199	0.0396656	0	0		1.85899	1.75199	0	0.14302	3.64637	1.86987	5.16743	2.56429	0	0.0240226
1.40499	0.740454	2.02332	1.20177	2.54909	1.29777	0.339355	0.166345	0.492177	0.334788		0.0715996	0	2.74614	1.20058	0.989308	0.805041	0.361492	0.699455	1.17005	0.485484		4.93256	2.83245	0	0.167042	0.654879	0.294419	0.037547	0.103354	0.368481	0.0480452
1.12951	0.600606	1.06511	0.589142	0.623962	0.302815	0.116492	0.0555114	0.542937	0.26496		0.037547	0	0.109147	0.0877109	0	0.0240226	0.364987	0.294419	0.801573	0.342464		0.552721	0.326821	1.4224	1.47321	0	0	3.7005	2.45256	3.35997	2.17266
1.06711	0.629704	1.77864	0.948862	0.540547	0.289487	1.59306	0.807059	1.02739	0.48054		0.221787	0.524033	0.0715996	0.118997	1.4224	0.573194	7.57565	4.45818	0.51168	0.199444		0	0.0480452	1.93408	0.939681	0.58328	0.358107	0.443575	0.24749	2.61602	1.40729
1.4559	0.742057	1.72756	0.970941	0.972821	0.46224	0.664784	0.349701	0.546547	0.26172		1.64768	0.765375	2.98101	1.90338	1.19712	0.445818	0	0	0.259334	0.246373		2.56189	1.17767	0.221787	0.389393	0.467144	0.118997	0.924697	0.517886	0.624321	0.334084
1.79618	1.0591	1.75906	0.994175	0.498523	0.273737	0	0	0.990728	0.565528		6.86924	4.64086	2.84829	1.57042	0.399039	0.111734	2.72866	1.01175	1.494	0.693308		0.037547	0.0396656	0.944772	0.37375	0.982319	0.199444	4.09954	2.26876	1.64069	0.963704
1.26157	0.667722	2.51506	1.52439	1.29833	0.831336	1.50075	0.70104	1.55801	0.801047		2.35408	2.08607	6.754	3.08944	0.764026	0.493863	0.76752	0.390509	0.808562	0.668169		3.00198	1.98048	0.402534	0.0396656	0.0750939	0	1.89653	0.946944	0.334428	0.246373
1.48982	0.872847	0.797317	0.437333	0.36589	0.164094	1.12629	0.549972	0.621857	0.331295		0	0.0240226	0.364987	0.302798	0.037547	0.0636883	0.289893	0.135756	5.84677	4.19616		0.921202	0.526265	1.68173	0.724594	0.726479	0.0720679	1.46344	0.676548	1.19712	0.46984
2.47519	1.44503	1.61563	1.01121	3.53611	2.24786	1.4092	0.777187	0.114763	0.0528742		0.0715996	0.0396656	0.402534	0.38213	4.27419	3.03413	5.95243	2.9995	1.34731	0.533529		5.50536	2.82965	0.286398	0.294419	2.65706	2.5872	1.46344	0.748616	0.037547	0.0793313
0.899387	0.563345	0.462258	0.264064	2.88169	1.69437	2.26409	1.26579	1.64231	0.827393		0.651385	0.430175	1.15258	0.420679	0.955255	1.04415	0.774509	0.662021	0.109147	0.0793313		1.09496	0.740237	0.221787	0.278776	6.67801	3.17603	6.16024	2.78664	0.474133	0.215087
1.14458	0.663034	2.84212	1.59913	1.3926	0.755484	1.3026	0.656095	1.59591	0.922366		0.037547	0	0.0715996	0	1.86597	0.892752	0.903731	0.692191	4.60512	2.27602		1.88605	1.15254	0.440081	0.358107	2.44576	1.33019	4.4104	2.68943	2.37765	1.8302
1.85144	1.01873	3.12317	1.77934	2.03871	0.894247	0.916192	0.50276	0.856606	0.434572		0.774509	0.549172	2.20999	1.48885	0.037547	0.23911	2.52085	1.34472	1.19712	0.836327		3.92578	1.80729	0.143199	0.0877109	1.68523	0.710067	0.436586	0.509506	0.218293	0.294419
1.62287	0.920664	1.30564	0.7134	0.480524	0.264743	1.69148	0.846869	0.958286	0.427002		1.24515	0.597217	1.93408	1.63076	0.221787	0.167042	3.06309	1.25812	0.51168	0.103354		0	0	1.60315	0.892752	0.109147	0.0240226	1.05392	0.605597	2.00568	1.0503
2.76645	1.58979	0.573991	0.317639	0.414401	0.237587	1.40857	0.630393	2.7441	1.73513		1.4905	0.883256	0.805067	0.23073	0	0	0.112641	0.0396656	0.18424	0.0636883		1.59965	0.87376	3.86117	2.47546	0	0	1.12901	0.374866	1.38136	0.898899
2.75544	1.52142	1.60453	0.912671	0.790067	0.437334	1.09119	0.664994	2.24307	1.29269		2.37067	1.26539	0.218293	0.246373	0	0	1.65118	1.02628	0	0.0396656		0	0.0793313	1.79437	1.19332	0	0.0396656	0.112641	0.127377	4.23664	3.81292
1.96018	1.289	2.33213	1.1758	2.46639	1.39237	0.499597	0.279954	0.374303	0.181635		5.83979	2.16763	1.76032	0.813421	3.42458	1.54639	0	0	5.16483	3.08944		0.25584	0.23073	0.18424	0.135756	2.11483	2.05255	2.00917	0.724594	2.52435	1.73523
3.16245	2.0245	2.57142	1.49362	2.38854	1.08352	0.55028	0.267489	0.566878	0.245312		0	0.0240226	4.2672	3.5833	1.46344	1.22572	4.8959	2.84418	0.32744	0.0480452		2.65446	1.82405	1.39184	0.835211	2.50688	1.18717	0.225282	0.167042	0.474133	0.191065
1.9378	0.998857	1.21944	0.625745	1.25331	0.762898	1.28262	0.782159	0.300774	0.133339		3.80266	0.86035	0.259334	0.263133	2.85179	1.25086	0.218293	0.23073	0.805067	0.669285		2.60294	1.45645	0.808562	0.254753	0.037547	0	2.21698	1.65589	0.620827	0.493863
2.25715	1.28157	1.66537	0.87256	0.550587	0.283987	0.802689	0.443527	0.475663	0.203932		2.74963	1.48047	0	0	1.99869	0.938565	1.4905	0.422911	0.252346	0.0720679		0	0	0.842614	0.485484	0.330934	0.302798	3.82362	2.57882	1.67475	0.47822
3.3564	2.13548	1.22907	0.597027	0.858745	0.423961	0.863532	0.461659	0.48459	0.216939		5.49138	3.40676	0.037547	0.191065	1.20061	0.550288	1.98211	1.17153	0.218293	0.167042		2.10784	1.01901	1.79437	0.844707	1.12552	0.430175	1.48701	0.819568	0.869678	0.462577
0.429903	0.231863	0.422286	0.208254	1.92625	1.20863	0.523811	0.304043	0.327098	0.145499		0	0	0.143199	0.111734	0.289893	0.310062	1.13251	0.644146	2.40122	0.955324		2.03973	0.963704	0.399039	0.23073	3.43157	2.9129	0.0715996	0	1.11853	0.51677
2.36436	1.44233	1.14401	0.606633	0.8401	0.491389	0.862818	0.405343	0.459699	0.201301		3.36696	1.94417	0.688932	0.639115	0.695921	0.533529	2.44576	1.41567	0.440081	0.270396		0.146694	0	0.903731	0.310062	0.586774	0.644146	0.695921	0.286039	0.760531	0.485484
1.42581	0.809543	3.45304	2.15589	0.372026	0.231152	2.1964	1.12698	1.1149	0.586383		1.02336	0.581574	3.36696	1.79891	1.46694	1.35421	2.87186	1.89501	1.15258	0.23073		0.214799	0.0636883	0.037547	0.0396656	1.16306	0.796661	2.40122	1.19555	1.02336	0.707834
2.22492	1.26825	2.17327	1.11703	1.45029	0.755623	1.85952	0.883629	0.23759	0.110417		0.0715996	0.0240226	5.12639	2.48161	1.31325	0.461461	2.80026	1.59332	1.82843	1.33634		3.68392	2.3615	0.910719	0.89052	0.143199	0.118997	3.32243	1.4503	2.61952	1.0827
1.83335	1.0259	0.708223	0.377586	0.97172	0.49017	1.46419	0.745177	1.03237	0.484193		0.0715996	0	1.12901	0.684928	2.07029	0.779902	0.985813	0.461461	0.617332	0.182685		2.61253	1.19443	0.214799	0	0.436586	0.23911	0.180746	0.0720679	0.364987	0.199444
3.98932	2.54097	1.19742	0.714931	0.906987	0.512353	2.81007	1.2708	1.2506	0.651977		1.06091	1.12963	2.25802	1.19332	3.38005	1.65813	4.6968	1.76651	0.259334	0.46984		0.0715996	0	0.112641	0.158663	0.146694	0.0396656	3.42808	2.07769	2.93997	1.56092
1.9139	1.16546	0.930007	0.475724	1.738	0.936179	1.70603	0.836086	0.711391	0.286075		0.296881	0.175422	2.29208	1.05868	3.15826	1.52852	3.01157	1.15365	0.32744	0.334084		3.66994	1.43354	0.0715996	0.0396656	1.05741	0.438554	3.71448	1.90227	1.12552	0.493863
2.89598	1.59374	1.39025	0.768267	1.15768	0.567016	1.33015	0.799678	1.37868	0.645393		0	0.0636883	3.11112	1.97434	0.978824	0.51677	3.39752	1.96819	0.399039	0.111734		2.60903	1.77489	0.037547	0.14302	0	0	2.8448	1.04303	0.289893	0.127377
1.23091	0.719266	2.2705	1.26605	1.98914	1.18078	3.24692	1.76355	1.19047	0.612288		1.93408	1.10784	4.09344	2.54753	0.037547	0.118997	6.36106	3.5185	0.903731	0.24749		0.143199	0	0.037547	0.151399	3.00547	2.79279	1.82493	0.731857	2.78368	1.9816
1.26315	0.685971	3.40716	1.9782	1.49896	0.833403	1.286	0.541919	1.50076	0.72156		0	0	0	0	2.38115	1.75199	1.74984	0.818452	0.51168	0.334084		2.98101	1.02851	3.96333	2.3168	0.037547	0.0793313	1.37087	0.342464	1.54203	1.16203
1.05542	0.591193	0.944457	0.530085	2.01524	1.2201	1.01977	0.484636	1.94399	0.956466		1.54552	1.64137	1.24864	0.765375	3.46563	2.01289	1.17005	0.550288	0.0715996	0.175422		0.955255	0.75588	0.037547	0	0.402534	0.111734	1.46694	1.18717	1.38835	1.0732
0.9132	0.514193	1.79497	0.987957	2.5093	1.26007	1.55481	0.916413	1.07315	0.530779		0.109147	0.0396656	1.53155	0.598333	2.58197	1.32181	0.037547	0.103354	2.47981	1.02013		1.06091	0.326821	3.82712	2.03076	0.982319	0.850854	1.93408	0.85197	0.579785	0.37375
2.71265	1.41271	1.62937	0.887944	1.0366	0.575193	0	0	1.60741	0.857121		2.22747	1.64137	0.399039	0.14302	2.14888	1.34472	2.69112	1.25812	0.733468	0.38213		0.0715996	0.0396656	3.64987	1.69556	0.579785	0.510622	1.71579	1.02628	0.58328	0.263133
2.13904	1.25135	2.05042	1.18169	2.93097	1.57006	1.13787	0.547411	0.587331	0.281979		5.1194	2.91402	0	0.0240226	0	0	0.474133	0.286039	2.48331	1.74472		0	0.0480452	0.955255	0.781018	3.72845	2.9129	2.44227	1.79891	0.334428	0.223467
3.03587	1.81576	1.23955	0.742393	0.533599	0.296059	1.48301	0.718324	0.726932	0.341501		5.79525	4.03527	0.259334	0.0793313	0	0	0.334428	0.652526	0.545733	0.326821		0.32744	0.151399	1.27571	0.541908	0.402534	0.287155	2.51386	1.29052	1.85549	0.597217
2.28684	1.34635	0.243457	0.115759	2.61101	1.30406	0.458192	0.30142	0.844564	0.431176		5.22506	3.12073	0.037547	0.103354	3.07008	1.7112	0.0750939	0.390509	0.617332	0.485484		0	0.0396656	0.757037	0.310062	4.52304	2.37937	0.0750939	0.0720679	0.515174	0.318441
2.08904	1.11923	2.31359	1.27267	1.55005	0.80476	1.45665	0.800346	1.10638	0.532037		1.20061	0.764259	0.18424	0.0396656	0.32744	0.294419	0.685437	0.389393	0.330934	0.151399		2.03274	1.58383	2.11832	1.21957	2.73216	1.24248	1.45645	1.01901	0.368481	0.175422
1.70971	1.08498	2.5749	1.30291	1.1184	0.581764	0.652481	0.352466	0.718044	0.334828		1.31675	0.724594	0.037547	0.0396656	0.0715996	0.0877109	0.037547	0.0636883	0.252346	0.0793313		0.549227	0.550288	3.95374	2.36485	3.23335	1.67154	3.4115	2.19445	1.88954	1.02628
2.06855	1.37933	1.07085	0.600895	2.17847	1.35752	0.973309	0.450714	0.391074	0.190143		0.143199	0	1.86248	1.16092	0.83912	0.700571	1.79787	1.04303	0.542238	0.270396		9.49924	5.36323	0	0	2.14538	1.5274	1.09496	0.765375	0.542238	0.37375
2.46876	1.51866	2.0989	1.30093	0.702873	0.304302	2.4049	1.21247	1.25995	0.707924		4.82951	2.95368	3.57827	1.60785	0	0	4.66274	2.22909	0.948266	0.510622		1.27221	0.61286	0	0.0396656	1.2111	0.406152	2.52435	0.781018	2.55141	2.03914
1.80627	0.992432	0	0	2.59282	1.59745	0.602906	0.32777	0.640425	0.337606		0	0	0.361492	0.151399	0.361492	0.318441	1.53504	1.29779	0.402534	0.60448		0	0	1.28269	1.09834	1.82144	0.931301	0.037547	0.0396656	0.545733	0.334084
1.52673	0.832775	0.282912	0.138776	1.2233	0.687973	1.76374	0.887772	0.914055	0.504454		6.36894	3.72409	1.50798	0.580458	3.69091	2.32406	4.66624	2.22183	5.87384	2.74698		0	0.0240226	0.440081	0.38213	1.41541	0.900015	0	0	2.42918	1.67154
1.8205	0.99173	2.49324	1.3551	1.61769	0.956932	0.843146	0.388756	1.50921	0.731779		0	0	0.620827	0.405036	0.79109	0.4866	0.289893	0.111734	3.75552	1.79891		2.04323	1.12125	2.23096	1.20393	1.42589	0.866497	2.33661	1.44192	0.221787	0.103354
0.594376	0.289752	2.8109	1.60264	1.15991	0.651253	0.898282	0.454199	1.3977	0.688893		1.41541	0.970967	2.22747	1.25086	0.221787	0.103354	0.187735	0.0240226	4.65925	2.39613		0.109147	0	4.5536	2.38049	4.64877	3.35034	4.13099	1.72908	2.7016	1.70282
1.46128	0.838765	2.18552	0.862508	3.3656	1.73921	0.625187	0.221017	0.863739	0.419444		0.395545	0.127377	1.81445	0.414532	2.69811	1.99836	0.474133	0.358107	2.58546	1.21846		3.42458	2.36485	5.0478	1.69891	1.88954	0.779902	2.26152	0.557551	2.74264	1.08382
1.60835	0.94116	0.743525	0.412111	1.41537	0.761911	0.366158	0.166084	1.17519	0.624827		1.30976	0.71733	3.91879	1.75925	0.037547	0	0.293387	0.215087	4.07946	2.06428		0.037547	0	3.00547	2.39725	1.60315	0.907279	2.15237	1.17991	2.68413	1.36874
1.35535	0.78785	1.67043	0.788741	0.726057	0.366297	0.268007	0.116825	0.915443	0.418918		1.17005	0.707834	0.835625	0.414532	1.89653	1.42516	0.692426	0.151399	3.66645	1.71009		0.0715996	0.0480452	2.51037	1.1151	1.12202	0.501127	1.96813	1.44807	2.15237	0.669285
2.13768	1.42276	1.03444	0.584804	2.55777	1.45658	1.1796	0.643811	0.963631	0.499849		0.180746	0.0396656	0.218293	0.127377	0.221787	0.175422	2.62651	0.939681	0.58328	0.414532		1.20061	0.676548	0.402534	0.37375	1.02685	0.477104	0.037547	0	0.146694	0
1.79294	1.09823	1.71983	0.888157	1.5457	0.902768	2.2651	1.36605	0.176592	0.0818326		0	0.0396656	1.494	1.01901	1.86597	1.15365	5.97949	3.49224	1.494	0.922922		2.10085	1.33857	0.109147	0.14302	0.218293	0.36537	0.695921	0.596101	2.87186	2.25423
1.56554	0.906921	1.81322	1.03391	1.3136	0.674624	2.02535	1.08921	0.185833	0.102073		0.0715996	0.0396656	0.0715996	0.0636883	2.07378	1.53578	4.00786	2.69893	0.443575	0.223467		3.17573	2.20618	4.15805	2.56317	2.36368	1.12963	4.00088	1.62573	0.109147	0
1.98432	1.01763	2.06164	1.15872	2.27448	1.35868	1.73047	0.85546	0.492267	0.237736		0.832131	0.407268	1.68173	1.28941	0.218293	0.0240226	0.978824	0.310062	0.25584	0.0240226		7.24821	2.79614	3.49618	1.34472	5.40669	3.54364	0.620827	0.389393	0.501197	0.215087
1.65906	1.06808	1.2148	0.717131	1.98782	1.07486	0.810579	0.413264	0.773582	0.347459		0.0750939	0	0.0715996	0.0396656	2.18643	1.18605	1.60315	1.18717	0.0750939	0.167042		2.72167	1.5045	0.876667	0.533529	7.19757	4.0699	0.25584	0.151399	0.0715996	0.0240226
0.817485	0.423316	0.876662	0.439988	1.39903	0.823421	1.6138	0.838694	0.58053	0.25062		2.56539	1.60059	0.470639	0.151399	2.11483	1.02628	0.515174	0.644146	1.12901	0.215087		4.65226	2.23859	1.30976	0.645262	0.0715996	0	1.09147	0.47822	0.399039	0.302798
1.83389	1.09228	1.44616	0.763811	0.700316	0.439493	0.706129	0.359005	0.706752	0.32041		0.180746	0.135756	3.36347	2.18104	0.361492	0.406152	0.18424	0.127377	0.542238	0.326821		2.28858	0.932418	0	0.0636883	0.665362	0.397773	0.481122	0.763143	0.218293	0.206708
0	0	1.48964	0.901357	0	0	0.924369	0.529706	1.35446	0.69156		0.150188	0.206708	1.31325	0.924038	0.590268	0.167042	1.58656	1.41902	1.2792	0.660905		7.50055	3.40062	0	0.0636883	1.08448	0.135756	2.19341	1.13913	0.112641	0.103354
2.60361	1.64472	2.10944	1.17334	3.50408	1.94175	1.12119	0.579698	0.772483	0.445406		5.65554	3.42129	0	0.0396656	5.05479	3.68219	1.74984	0.644146	2.33661	1.61511		0.0715996	0.0396656	0.944772	0.676548	2.92688	1.56707	1.27571	0.835211	1.82144	0.962587
1.16257	0.629356	2.01696	0.990557	2.39305	1.57453	1.57791	0.766106	0.8157	0.428583		0	0.0396656	0.146694	0.0793313	4.56408	3.38889	1.50099	1.2341	0.218293	0.111734		2.58546	1.01901	1.30976	0.652526	0.252346	0.191065	1.12901	0.788282	1.32374	1.35421
2.72502	1.68855	1.92422	1.07952	2.16684	1.60448	0.596404	0.33723	1.25607	0.628176		4.05939	2.22909	1.99869	1.20281	1.53853	1.29556	0.729973	0.294419	2.53743	1.54639		0	0.0240226	2.15936	1.07544	0.846108	1.17991	0.109147	0.0396656	1.06091	0.628503
2.54504	1.42447	1.28827	0.759611	0.817112	0.434617	0.36274	0.208794	0	0		0	0	4.26021	2.00674	2.40821	1.54416	0.180746	0.0720679	1.81794	0.907279		4.18162	1.98998	0.25584	0.271512	0.112641	0.183801	0.32744	0.37375	3.90571	2.24473
1.6775	0.970531	1.44678	0.868695	0.409514	0.307211	0.106208	0.0480614	0.242464	0.119208		3.68741	1.64025	0	0	2.71818	1.43969	0.146694	0.103354	4.29776	2.0464		0	0.103354	2.98101	1.0827	0.32744	0.215087	0	0	4.37025	3.17715
2.72432	1.98517	1.32138	0.781187	1.65259	0.807409	0.750269	0.38892	0.804225	0.397606		7.25958	4.14197	3.54072	2.49222	0.989308	0.979347	0.037547	0.0877109	0.143199	0.111734		0.0715996	0.135756	0	0.0240226	1.37437	0.796661	0.921202	0.342464	0.037547	0.103354
2.95433	1.51367	1.37036	0.696945	0.248859	0.198606	0.315994	0.159715	0.954097	0.52559		0.0715996	0.0793313	2.29208	1.16315	0	0.103354	0.651385	0.47822	3.12421	1.30505		4.6872	2.69055	1.49749	0.660905	2.80725	1.75925	0.436586	0.175422	1.31675	0.38213
1.10621	0.79079	1.2842	0.782093	1.0184	0.505516	0.611641	0.348058	1.01516	0.603346		1.93757	1.32069	1.5656	1.50338	1.52805	0.549172	0.733468	0.334084	1.85899	1.14527		0.515174	0.206708	0.685437	0.294419	0.0750939	0	0.037547	0.0396656	1.05392	0.493863
1.48478	0.82339	1.29374	0.695231	2.68202	1.52054	0.732319	0.322436	0.624255	0.295465		5.93845	2.85871	3.22726	2.17993	3.18272	1.41678	0.835625	0.223467	3.7695	2.01512		0	0.0636883	0.0715996	0.103354	3.04911	1.83635	2.43178	0.883256	1.24515	0.71733
2.66827	1.69641	0.340453	0.178745	1.42005	0.766027	0.265253	0.141586	1.31609	0.65806		0.0750939	0.0480452	0.624321	0.525149	0	0.0240226	0	0	3.42109	1.21957		3.36957	1.70506	0.0750939	0.103354	3.09714	2.09333	0.218293	0.111734	0.368481	0.294419
2.75567	1.51023	1.69221	0.932105	5.62395	3.77792	0.950149	0.509237	0.309476	0.154357		2.9129	1.73523	0	0	0.18424	0.325705	3.77299	2.21456	5.1168	2.97044		0	0	2.39074	1.0827	5.8328	4.03638	2.25453	0.99499	0.883655	0.541908
3.19007	1.96471	1.24565	0.723867	0.661139	0.35409	0.90167	0.537388	0.774584	0.381454		0.552721	0.334084	2.99499	1.39499	0.937783	0.47822	0.218293	0.0793313	0.252346	0.182685		1.83192	1.63187	3.15127	1.33745	1.68523	1.03689	2.56189	1.30617	0.252346	0.0396656
2.00509	1.15255	0.648613	0.351982	1.51558	0.704882	2.10545	1.01275	1.70252	0.791463		0	0	0.0750939	0	1.59266	0.906163	4.64877	2.68329	0.293387	0.302798		0.0715996	0.0396656	2.54442	1.00225	1.64419	0.854202	1.81794	0.820684	0.25584	0.191065
1.34358	0.755379	3.15248	2.12753	1.71614	0.986163	0.316361	0.177914	0.270773	0.127482		1.16656	0.89052	0.109147	0.135756	3.17573	1.09834	0.361492	0.175422	1.67475	0.652526		0.037547	0.167042	3.00896	2.54865	1.71579	0.699455	0.474133	0.111734	0.364987	0.23073
1.44553	0.77265	1.20161	0.693643	0.672256	0.342831	1.77026	1.42717	0.24046	0.101376		3.21677	2.43356	0	0.158663	3.63589	2.87547	2.85179	2.19892	0.83912	0.509506		0	0	2.63	1.29779	1.78389	0.580458	0.661868	0.302798	1.83192	0.868729
3.07753	1.47199	0.215522	0.0998269	0.573347	0.337775	0.89275	0.427449	0.521186	0.270446		4.07597	1.54639	0.470639	0.151399	0.109147	0.0480452	4.42437	1.99836	0.109147	0.103354		0.688932	0.836327	0.361492	0.103354	1.17704	1.03689	0.51168	0.421795	0.613838	0.342464
1.08332	0.673813	1.67091	0.997229	1.3807	0.685102	0.963273	0.450496	0.658621	0.349152		2.3471	1.02013	1.79088	0.973199	0.214799	0	0.214799	0.167042	7.49356	2.93916		0	0	2.29557	0.843591	2.00218	0.779902	0.907225	0.549172	3.11811	2.36373
1.75215	1.10384	2.18655	1.26879	0.814165	0.415115	1.53846	0.870482	0.657596	0.302819		0	0	4.81293	2.95368	0.146694	0.127377	1.13251	0.636883	4.44445	2.07154		1.86597	1.2665	1.27571	1.45645	0.917708	0.549172	3.99478	2.73022	0.440081	0.135756
1.73408	0.956855	0.964932	0.498522	0.225359	0.13183	0.983488	0.434245	0.315122	0.142142		2.33661	1.00225	4.43746	2.17378	0.654879	0.436322	1.50798	0.946944	1.38485	0.637999		0	0	0.037547	0.0240226	0.695921	0.38213	0.289893	0.175422	0.941278	0.557551
1.13739	0.685841	3.40089	2.11053	0.823315	0.436227	1.20152	0.633552	1.8792	0.837143		0	0	6.2528	4.30455	0.590268	0.182685	2.07728	1.09108	0.617332	0.23073		3.45165	1.97322	3.69091	2.73022	0.109147	0.103354	4.7649	2.22071	0.252346	0.0396656
1.27705	0.688763	2.35847	1.15588	1.20305	0.674978	0.990079	0.49716	0.35341	0.191933		0.109147	0.0636883	0	0	0.0750939	0.302798	0.832131	0.215087	1.5656	0.764259		0.805067	0.62124	2.58197	0.669285	5.29056	3.37325	3.29536	1.69668	3.01506	1.77712
0.834206	0.548962	1.40472	0.813955	0.202923	0.103069	1.3547	0.620262	0.411432	0.187798		1.31325	1.07432	2.39773	0.86035	1.71928	0.803925	3.38704	1.75199	0.109147	0.151399		0.18424	0.37375	0.037547	0	0.368481	0.14302	4.84959	1.91288	0.948266	0.635767
2.23935	1.4481	2.40957	1.36657	0.324981	0.160291	1.72474	0.81954	0.151112	0.0622357		1.34731	0.819568	0	0	0.617332	0.175422	0.474133	0.215087	0.289893	0.223467		2.26851	1.70394	2.76621	1.10784	0.992802	0.836327	0.364987	0.278776	0.037547	0.0793313
2.1434	1.24993	0.816673	0.464662	0.343337	0.175766	0.735526	0.41668	1.05577	0.624769		4.16853	3.17715	0.658374	0.111734	0.146694	0.127377	1.72627	0.88214	0.037547	0.0240226		0	0	0.037547	0	1.31675	0.732973	0.0715996	0	1.7088	0.868729
2.5082	1.4199	2.12089	1.13158	1.62975	0.950323	0.735232	0.356043	0.347547	0.108159		0.0715996	0.0240226	0.808562	0.526265	4.42088	3.3671	0.921202	0.61286	0.736962	0.556435		5.28706	3.19894	0.037547	0	1.66776	1.30728	2.15237	1.82182	1.39184	0.4866
2.15039	1.15008	0.960508	0.553978	2.55835	1.61686	1.40007	0.691448	0.553861	0.317339		0.948266	0.694424	0	0	2.59944	2.40228	0.180746	0.127377	0.252346	0.0793313		6.79764	3.67101	3.39053	1.82182	3.93277	2.22071	1.4224	0.350844	0.180746	0
2.45443	1.44192	1.67762	0.970008	3.22958	1.71073	1.30422	0.672134	0.756043	0.392969		3.96333	2.37211	0.0750939	0.103354	2.0572	1.29667	1.96464	0.931301	2.272	0.765375		0	0.0396656	1.90702	1.16092	0.109147	0.103354	0.914214	0.557551	0.406028	0.326821
0.865251	0.481113	0.879892	0.509406	1.93786	1.07003	0.877454	0.396382	0.519966	0.243126		0	0	2.24494	1.45645	3.61581	2.65815	0.951761	0.765375	0.944772	0.47822		0.654879	0.287155	1.30976	0.397773	4.0524	2.39725	1.20411	0.358107	0.323945	0.127377
1.33104	0.768746	0.859886	0.516167	1.08913	0.617646	1.14358	0.571179	1.47178	0.751207		2.0572	1.42516	0	0	0.508186	0.263133	0.617332	0.254753	0.729973	0.310062		0.109147	0.111734	3.9092	2.42965	0.180746	0.0636883	3.2709	1.0827	0.914214	0.692191
2.54624	1.61609	1.19341	0.624717	1.2059	0.602309	0.31569	0.165901	0.838001	0.410698		4.25062	1.86372	0.443575	0.23073	0.218293	0.127377	0.0715996	0	4.01136	1.62461		0.037547	0.0240226	1.04433	0.669285	0.982319	0.461461	0.399039	0.23911	1.68173	0.662021
2.3341	1.44068	1.59679	0.859504	0.13954	0.101021	1.94939	0.938422	3.3367	1.59699		0	0	0.368481	0.286039	0.0715996	0.206708	2.9129	1.14639	0.798078	0.724594		2.93038	1.46595	2.26851	1.34583	0.037547	0.0793313	2.04323	1.16315	0.0750939	0.0877109
1.75151	1.12704	0.984373	0.515211	1.34315	0.695183	1.59784	0.779748	1.49781	0.726674		1.20061	0.493863	2.77669	1.31231	0	0	0.695921	0.613976	4.10303	2.33133		0.63131	0.263133	0.0715996	0.0240226	0.883655	0.875993	3.85069	1.52125	6.03711	2.6196
1.66448	0.927691	0.956659	0.595045	0.578589	0.317523	0.400823	0.221936	1.20593	0.65683		4.68631	2.55479	0	0.191065	1.28619	0.812304	0.549227	0.438554	6.2589	3.71571		6.39251	4.04365	1.67824	0.949177	0.552721	0.398889	0.262829	0.151399	0.368481	0.223467
3.49658	2.20861	2.24498	1.16778	2.36654	1.23881	1.41127	0.779162	0.57795	0.297885		0.037547	0	3.07357	1.98383	3.60882	1.95869	1.5656	1.64025	1.13251	0.716214		8.1764	4.49784	0.982319	0.406152	3.35298	2.15087	1.24864	1.63187	5.44684	2.7615
2.32915	1.30902	1.19176	0.667289	0.898577	0.4665	4.60598	2.39168	1.55042	0.770575		1.74984	0.891636	0.109147	0.111734	0.552721	0.358107	6.62738	3.21682	2.40472	1.55366		3.78258	2.37826	0.330934	0.206708	0.112641	0.254753	4.34579	2.85871	0.0750939	0.0396656
2.99594	1.83827	1.29212	0.730252	2.39095	1.08205	1.71419	0.966462	1.04532	0.611047		4.29426	2.70396	2.91989	1.01901	0.515174	0.485484	1.38485	0.684928	4.06288	1.7626		0.143199	0.0396656	2.00218	1.24863	1.41891	0.366487	1.23466	0.741353	2.47981	1.30002
1.32212	0.717882	1.7056	1.0044	0.757864	0.41297	2.03028	1.18789	0.241189	0.1133		0	0.0636883	2.53483	1.43131	0.989308	0.557551	4.66624	2.1978	0.883655	0.342464		0.542238	0.23073	5.06178	3.08329	0.876667	0.422911	1.63021	0.931301	2.7697	1.76651
1.30203	0.719922	4.05127	1.80857	1.93364	1.00726	0.274486	0.15415	0.539761	0.33905		0.037547	0.0396656	6.56887	3.57381	0.150188	0.477104	0.112641	0.0636883	0.146694	0.0636883		0	0.103354	4.37285	1.90227	2.00218	1.07544	0.371975	0.191065	0.293387	0.111734
1.97778	1.08718	1.40749	0.76659	0.795502	0.39381	1.36544	0.755642	0.518902	0.306477		0	0	0.0715996	0.118997	0.037547	0.0240226	1.494	0.763143	0.361492	0.460345		0.549227	0.342464	1.60664	0.837443	0.443575	0.318441	0	0	0.180746	0.127377
1.43136	0.839469	1.21073	0.723603	2.18569	1.14955	0.999664	0.577954	0.253053	0.126748		0.037547	0.0396656	0	0	1.12901	0.318441	0.25584	0.167042	2.9129	1.41902		1.23816	0.358107	0.876667	0.844707	4.45493	2.37546	1.54902	1.62461	0.658374	0.278776
1.5031	0.828309	1.14697	0.587745	0.809163	0.433164	0.513822	0.284473	0.61357	0.274722		0.037547	0	2.22048	0.909511	0.146694	0.0480452	0.395545	0.158663	0.037547	0		4.44445	2.15814	0.037547	0.0240226	0.293387	0.183801	3.23335	1.86372	1.52456	0.796661
2.74853	1.52141	1.36259	0.779929	1.21332	0.72673	1.27561	0.66046	0.909057	0.436906		5.6861	2.9224	2.7732	1.65701	3.16176	1.57656	3.52674	1.93467	1.16306	0.46984		0	0	0	0.0240226	0.146694	0.0793313	0.835625	0.414532	0.25584	0.103354
1.10788	0.56404	2.88527	1.52399	0.521208	0.317123	0.378289	0.195932	1.21812	0.651018		0.436586	0.23073	3.60533	1.82182	0.252346	0.151399	0.951761	0.47822	1.05042	0.437438		0.736962	0.676548	1.93408	1.38662	0.0750939	0	4.11701	2.5006	0.941278	0.843591
1.76517	0.88557	1.63893	0.93864	1.74063	0.920847	0.893676	0.444902	1.81936	0.929115		0.658374	0.485484	2.15237	1.75925	0.508186	0.23073	0.832131	0.430175	2.5584	1.30617		1.5656	1.12348	1.56909	0.779902	6.15325	2.73245	1.10195	0.826831	0.18424	0.14302
3.24168	2.11933	1.62874	0.924045	1.37523	0.686337	1.14699	0.539028	0.393831	0.209396		4.08995	2.58608	0.617332	0.318441	0.51168	0.23073	2.51386	1.30002	1.06091	0.875993		0.985813	0.779902	6.24232	3.8537	0.733468	0.358107	3.13819	1.1151	1.60315	1.40114
1.46426	0.85238	2.84289	1.5946	1.33031	0.773863	1.55887	0.755891	0.887205	0.456332		1.79088	1.1475	7.32419	3.44866	0.218293	0.144136	2.8448	1.36986	0.0750939	0.0240226		0.0750939	0.0240226	0.112641	0.342464	0.0750939	0.254753	0.361492	0.215087	0.740456	0.700571
3.75989	2.07683	1.59002	0.834471	1.36448	0.746875	0.261507	0.152047	0.362403	0.200017		5.00067	3.17603	2.95395	1.30617	0.330934	0.350844	0.18424	0.206708	0.330934	0.23073		1.60315	0.796661	2.18643	1.26539	0.978824	0.407268	0.361492	0.23911	0.624321	0.501127
3.34421	1.90588	2.15013	1.29032	2.4762	1.31664	1.188	0.566119	1.48543	0.703693		0	0	0.364987	0.135756	0.907225	0.85197	0.440081	0.430175	1.12901	0.875993		8.1764	4.39672	2.81075	1.50673	6.29994	4.07717	0.32744	0.0636883	1.63021	0.573194
2.56673	1.74134	1.79363	1.1372	1.26305	0.711396	0.547866	0.258736	1.88185	1.0659		7.23862	4.49058	0.0715996	0	0	0.0636883	0.440081	0.311178	3.20629	1.66316		0.0715996	0.0793313	2.19341	1.46371	4.39382	2.76485	0	0.14302	2.04323	1.75087
3.04347	1.6984	1.14297	0.743333	0.776246	0.391457	0.172009	0.0541628	1.21299	0.546796		7.62018	4.75037	5.36216	3.61459	0.951761	0.676548	0.180746	0.206708	3.38005	2.50787		0.037547	0.0396656	0	0	1.61013	1.17879	0.0715996	0.127377	0.221787	0.23073
1.64085	0.881314	1.39682	0.836296	1.14421	0.564818	1.08502	0.630444	2.6873	1.52122		3.53723	2.09557	0.0715996	0.0480452	3.78608	1.79165	0.484616	0.23073	0.586774	0.334084		0	0	1.74984	0.883256	0.914214	0.58269	1.12552	0.597217	1.15957	0.61286
1.53706	1.04429	0.841232	0.455255	2.20757	1.42226	0.641224	0.402968	0.166946	0.0804348		3.89872	2.21121	0.658374	0.397773	0.876667	1.05756	5.92797	3.24195	0.873172	0.23073		0.361492	0.36537	1.60315	1.15365	1.28619	0.946944	0.51168	0.191065	1.852	1.75087
3.06362	1.9122	1.12034	0.617447	1.20057	0.730474	1.23334	0.633144	5.95145	3.5199		0.876667	0.75588	2.00917	0.939681	0	0	1.57958	0.772639	0.289893	0.0240226		3.32942	1.71232	0.289893	0.349727	0.944772	0.525149	1.49749	1.01063	0	0
1.64117	0.863162	1.84324	1.02929	0.42677	0.217589	1.80402	0.99599	1.2134	0.581699		0.0715996	0.0480452	0	0.0793313	0.32744	0.0636883	2.73915	1.54305	3.16525	1.79053		2.23795	0.988842	3.31893	1.83132	0	0	1.61013	1.15365	9.34995	5.44702
2.94145	1.67037	2.93712	1.43249	0.916511	0.547574	0.536979	0.279847	1.85281	0.883891		2.99499	3.41794	6.55229	3.50397	0	0	2.46933	1.16203	3.90571	1.79165		0.150188	0.111734	0	0	0.218293	0.708951	2.19691	2.10171	0.846108	0.62124
2.17258	1.32349	1.09322	0.579712	1.51729	0.739085	0.293254	0.136798	0.0366049	0		0.218293	0.23073	4.26021	3.51627	1.15957	0.564815	0.180746	0.14302	4.62869	2.29278		2.69811	1.64752	1.16656	0.716214	1.7769	0.533529	0.0715996	0	1.54552	0.748616
2.69975	1.51148	2.20182	1.11411	1.16036	0.688352	1.17845	0.640094	0.546433	0.24798		0	0.0240226	2.03973	0.653642	0.985813	0.60448	0	0.0877109	0.143199	0		0.798078	0.23911	6.07116	3.11235	2.8448	1.76763	0.146694	0.223467	0.0750939	0
2.12276	1.25235	2.70764	1.36172	1.73947	1.18963	1.1199	0.562477	2.33015	1.08029		3.01856	1.36874	0.910719	0.676548	2.55141	1.70282	3.21328	1.40952	3.61931	1.7207		0.109147	0	0.613838	0.24749	1.3508	0.805041	2.66755	1.12963	2.38115	1.13913
1.69838	0.962842	2.51621	1.3049	1.02197	0.517795	1.01293	0.520483	1.42394	0.683559		2.09126	1.08382	0	0	2.22048	0.836327	1.61712	1.58383	2.29557	1.09108		0.0715996	0.0720679	4.86096	2.771	2.26152	1.59221	0.692426	0.263133	6.15325	2.84307
1.63565	0.970386	2.04517	1.17965	1.95355	1.26751	1.45878	0.751243	1.05013	0.481602		0.037547	0.0396656	0.037547	0.0636883	5.02513	3.19279	3.23685	1.92014	4.43746	1.02013		2.99149	2.38887	3.18622	1.21734	1.02336	0.932418	0.481122	0.294419	2.47981	1.74249
1.63654	0.921759	0.97383	0.597156	2.54683	1.47568	0.44354	0.251208	1.86579	1.04872		4.45144	2.26149	1.75333	1.21846	0.25584	0.254753	1.78739	0.517886	0.658374	0.270396		0	0	0.474133	0.182685	1.34731	0.437438	0.0715996	0	0.542238	0.318441
1.90519	1.11199	2.01979	1.25851	1.75735	0.849898	1.57451	1.00167	0.751123	0.35328		0.037547	0.111734	0.542238	0.334084	5.35777	1.80953	3.29187	2.22071	3.06309	2.14138		0.692426	0.407268	0.037547	0.0240226	0.729973	0.359223	5.3316	2.97771	2.9129	2.22071
2.68767	1.5624	0.423831	0.209173	1.82753	0.97042	0.939036	0.419751	2.09489	0.908895		4.44794	2.33133	1.59616	0.86035	0.109147	0.103354	0.218293	0.127377	1.08797	0.414532		1.86597	1.36874	0.143199	0	1.53155	1.42293	2.24754	0.772639	0.037547	0.182685
2.17503	1.5003	2.19586	1.21539	1.05726	0.507374	0.754978	0.455366	1.02489	0.612744		3.53723	2.97994	0	0	0.409522	0.23073	0.948266	0.492747	2.22747	0.963704		0.368481	0.358107	3.11722	1.15588	1.71579	1.32907	1.42589	0.922922	5.55948	2.45367
3.04515	2.10355	0.991681	0.531457	0.699219	0.39367	2.07179	1.06777	1.0704	0.538021		4.53352	3.01737	0.146694	0.0636883	0.688932	0.318441	7.6097	3.50174	0.146694	0.103354		2.63	0.946944	0.985813	0.421795	1.50099	1.08158	1.09496	1.10449	0.873172	0.549172
2.80908	1.73542	1.26032	0.682089	0.930199	0.507091	2.32436	1.28369	0.325092	0.0762187		5.32461	2.54753	0.951761	0.653642	0.910719	0.263133	4.89501	2.78776	1.59266	0.707834		0	0	0.83912	0.492747	3.4141	2.32518	1.4224	1.00337	2.67714	0.60448
2.10524	1.00399	1.90871	1.1856	1.3698	0.760136	1.75646	0.950275	1.28743	0.78059		1.68872	0.629619	0.0750939	0.127377	7.21415	3.92688	2.18992	0.803925	0.515174	0.120113		1.16306	0.454197	4.49947	2.12574	4.32482	2.56317	2.34011	1.27377	0.296881	0.294419
0.248006	0.16969	1.50112	0.795286	2.6039	1.36711	0	0	0.216797	0.09673		0.109147	0.0240226	2.19691	1.56204	0.143199	0.215087	1.57259	0.940797	2.68762	1.6883		0.109147	0.222351	0.252346	0.0877109	5.28706	2.67491	1.52456	0.771523	0.259334	0.183801
1.133	0.760569	2.42113	1.48344	1.97294	1.1343	0.896766	0.598492	0.260504	0.125696		1.61013	0.977114	3.45165	1.80618	0.143199	0.103354	0.296881	0.14302	0.764026	0.175422		0	0.0793313	0.508186	0.0636883	2.44576	1.79053	1.09147	0.827947	0.0715996	0.0877109
1.7187	0.824285	1.57284	0.846522	1.1585	0.812452	0.188004	0.102866	0.626605	0.291862		4.22616	2.62071	6.71556	3.71906	3.75552	2.04529	0	0	0.620827	0.23911		0.037547	0	2.67454	1.62238	3.57477	2.3492	0.876667	0.278776	0	0
2.41424	1.56908	1.03974	0.568541	3.15503	1.73244	0.626454	0.346682	0.28474	0.128853		0.357998	0.262016	0	0	5.50536	2.92016	2.18293	1.16426	0.624321	0.263133		1.3508	1.27991	2.07378	1.11399	0	0	0.364987	0.135756	0.32744	0.182685
2.3569	1.39172	1.51408	0.822677	3.37902	2.11586	3.96387	2.11016	0.966734	0.426887		0.112641	0.167042	1.2792	0.930185	0.613838	0.342464	2.62301	1.64025	0.252346	0.0240226		1.49749	0.565931	1.9236	0.485484	1.52805	1.27377	5.23554	2.76262	0.109147	0.135756
1.48522	0.758639	2.26041	1.36101	1.30875	0.712231	2.51764	1.25042	1.74061	0.921576		0.334428	0.811188	0.150188	0.0480452	0.873172	0.629619	3.86816	1.92741	0.289893	0.731857		1.82144	0.795545	3.42808	2.64362	1.3508	0.540792	2.81773	1.34472	2.32613	0.954208
1.24564	0.717388	3.46276	2.32263	2.22584	1.1622	0.876552	0.474738	0.950624	0.512318		1.914	0.868729	0.109147	0	2.52784	1.42516	0.504691	0.151399	3.15826	0.909511		0	0	7.84896	5.12412	2.76272	1.18494	3.51016	2.08495	5.71755	2.93692
2.01063	1.38741	2.05271	1.03812	1.466	0.824824	1.19142	0.605671	0.385224	0.166944		3.47261	2.55479	0	0	2.44227	1.91065	2.11483	1.04192	1.46344	0.963704		0.180746	0	1.38835	0.962587	3.46563	2.14138	0.914214	0.589954	0.951761	0.883256
0.997121	0.524684	2.14315	1.34404	2.17824	1.08809	2.52895	1.31154	1.75427	0.936376		0	0.0793313	0.0715996	0.0480452	4.42088	2.21345	1.05741	0.517886	0.0715996	0.0793313		0.695921	0.430175	3.1312	1.70897	0.112641	0.14302	2.60992	1.13075	0.620827	0.374866
1.20703	0.637758	1.862	1.02878	3.04997	1.83532	1.45643	0.761308	0.378358	0.174991		2.3436	1.30617	1.20061	0.72571	2.88584	2.38664	0.218293	0.103354	1.59965	0.796661		0	0	4.13448	2.80117	4.87754	2.43468	8.85485	4.39337	2.8413	1.57656
1.46147	0.841396	1.30857	0.596462	1.08494	0.610699	0.49053	0.295862	3.12019	1.76639		0.508186	0.183801	0.330934	0.359223	0.805067	0.517886	0.0750939	0	0.180746	0.14302		1.09496	0.636883	0	0.0240226	0.180746	0.0240226	1.45296	0.550288	0.109147	0.0877109
1.72003	0.991508	2.25508	1.17716	2.66548	1.4018	0.923712	0.645831	0.295288	0.130684		1.74634	0.86035	3.70399	1.41902	2.87536	1.61623	3.02554	1.94305	4.38333	3.03916		0	0	0.289893	0.38213	0.150188	0.430175	0.037547	0	0.180746	0.103354
1.40965	0.839306	1.02199	0.545466	1.56595	0.823564	1.18205	0.623066	1.45354	0.765239		1.01987	0.533529	0.440081	0.0480452	0.0715996	0.0480452	0.323945	0.151399	0.289893	0.127377		0.982319	0.803925	0.395545	0.342464	1.08797	0.779902	1.32374	0.62124	0.699415	0.192181
1.10963	0.671217	1.96507	1.09114	1.19091	0.713778	0.938108	0.426716	2.37296	1.58566		2.83781	2.28663	3.82013	2.91178	1.82843	1.24974	1.494	0.509506	1.71928	0.835211		0	0	0.467144	0.334084	1.26872	1.28214	6.51474	2.27825	0.32744	0.501127
1.31744	0.760119	0.99499	0.539412	1.26556	0.768722	0.133337	0.0778736	0.56142	0.401529		0.037547	0.111734	0	0.0396656	3.30235	1.8397	0.334428	0.168158	0	0.14302		1.09845	0.525149	0.037547	0.103354	0.109147	0	0.726479	0.724594	1.17005	0.60448
0.807792	0.481344	1.81696	0.970664	2.08093	1.22232	0.0709297	0.0361467	0.871697	0.453029		0.474133	0.222351	0.0715996	0.215087	0.470639	0.356991	0.109147	0.127377	0.508186	0.501127		0	0	2.57498	2.41177	4.63917	1.81567	0.0750939	0.167042	0.221787	0.0720679
1.09095	0.614311	2.94227	1.68358	1.04345	0.579097	1.58595	0.73374	0.489514	0.25034		2.00917	0.772639	3.79656	1.5045	0.0715996	0.0396656	1.01987	0.470957	0.883655	1.04192		0.0715996	0	0.0715996	0.0396656	2.50338	1.40114	1.24165	0.59107	1.01987	0.46984
2.18897	1.30237	1.31376	0.767759	1.86822	1.075	1.68827	0.782761	0.556538	0.25548		5.46082	2.91625	0.443575	0.675432	0.910719	0.581574	4.42698	1.93467	0.150188	0.103354		0	0.0396656	1.35429	1.27265	0.0715996	0.191065	0.846108	0.588837	2.40122	0.557551
1.69591	1.09674	1.16052	0.621988	1.23996	0.636734	1.22873	0.808062	1.37739	0.759419		1.56909	0.836327	2.30256	1.45645	0.685437	0.0636883	2.05021	1.20281	0.579785	0.375982		0	0.0240226	0.0750939	0.103354	0.0715996	0.0636883	2.04672	0.891636	1.2111	0.550288
0.87968	0.514504	1.70407	1.04013	2.3006	1.26454	2.19926	0.990209	1.95575	0.994975		0	0	0.910719	0.938565	3.59834	2.01512	4.58066	2.12685	0.798078	0.565931		2.988	1.36259	1.45645	0.922922	1.38835	1.21008	2.29208	1.24136	3.75901	1.59332
1.73253	0.885962	1.53565	0.987168	2.25724	1.23207	2.24184	1.27601	2.87352	1.27396		0	0.0636883	0.620827	0.509506	6.14016	3.54029	2.96093	1.88048	3.44466	1.26539		5.21197	2.78776	0.109147	0.0636883	1.94107	1.26427	1.86597	1.59947	3.38005	1.60785
1.58754	0.818783	1.21676	0.639513	2.14775	1.05373	1.11155	0.53676	0.388635	0.18593		2.44227	1.64025	0.037547	0.0240226	2.70509	1.56092	0.146694	0.0960905	3.66994	1.75813		6.27548	2.73356	0	0	2.14888	0.980463	2.25453	1.55142	4.482	1.73746
1.94867	1.02749	1.10257	0.65017	1.35107	0.826461	1.31794	0.636118	0.812631	0.40038		0.32744	0.254753	2.35319	0.948061	0	0.0877109	1.92709	1.28829	0.037547	0.0793313		0	0.0240226	0.733468	0.740237	2.28858	1.3855	0.18424	0.167042	1.43288	0.901132
1.55186	1.03004	0.706054	0.343502	0.746207	0.553396	1.49335	0.781863	0.337068	0.199771		1.67125	1.07432	0	0.0240226	0.695921	0.302798	1.19362	0.931301	0.364987	0.246373		7.29274	4.028	0.0715996	0	0	0.0240226	4.95264	3.20844	2.01616	1.05979
2.67421	1.66228	1.50544	0.751246	1.88013	0.977475	1.54196	0.812521	0.100157	0.0537649		2.01267	1.45645	0.18424	0.0877109	4.05589	1.92629	6.56277	3.55705	0.32744	0.454197		0	0	0.109147	0.0636883	0.334428	0.14302	2.15237	1.17041	0.729973	0.540792
2.76092	1.70181	1.57775	0.911003	1.85305	1.04238	0.87969	0.391976	1.12887	0.612746		3.36696	2.59669	0	0.0396656	1.24165	0.892752	0.504691	0.167042	0.323945	0.127377		0.549227	0.597217	1.12202	0.62124	0.0715996	0.14302	0.617332	0.326821	0.037547	0.0636883
2.90478	1.73862	1.75138	0.96478	1.33974	0.761868	0.370213	0.199542	1.24469	0.713853		0	0.0240226	2.80725	1.20281	0.150188	0	0.218293	0.37375	1.82843	0.549172		5.09933	3.37939	1.94456	1.67154	1.87296	2.4358	1.4905	0.653642	1.44946	0.884372
2.50688	1.48826	2.8338	1.40826	0.948362	0.512825	2.26262	1.27833	0.323615	0.236304		0	0	1.23466	1.0179	2.92688	1.45533	5.94893	2.64977	3.87165	2.18831		3.92928	1.85422	0.289893	0.222351	0	0	4.27419	2.09445	5.37264	3.53526
1.1833	0.680447	1.94229	0.961752	1.27208	0.657642	1.56954	0.801463	0.398453	0.139458		0	0	0	0	1.3508	1.15365	0.883655	0.540792	0.221787	0.175422		1.23816	0.724594	6.4021	3.3576	1.4224	0.445818	3.42109	1.66427	0.146694	0.111734
0.709615	0.434178	2.89505	1.60204	1.10088	0.622394	0.522687	0.317058	0.561253	0.207424		0.0750939	0.0240226	2.10784	1.2017	2.48331	1.11622	2.81773	2.41904	0.180746	0.191065		2.69811	1.22572	3.01856	1.15477	2.04672	1.67769	0.0715996	0	0.801573	0.254753
0.990113	0.616832	1.45825	0.82119	0.645701	0.360579	1.12527	0.613832	1.36492	0.646345		1.25214	0.59107	0	0.0240226	1.88954	1.12237	1.67125	1.25812	0	0		0.25584	0.334084	5.57696	3.82241	0.951761	0.969851	2.26152	0.979347	2.63699	1.29667
2.79101	1.55064	2.021	1.29629	1.63784	0.835936	0.53706	0.276797	2.65137	1.58596		0.51168	0.263133	7.06746	4.72857	0.218293	0.0877109	0.289893	0.294419	1.20411	0.819568		1.90702	1.25198	4.9055	4.08946	0	0.0480452	0.515174	0.628503	0.402534	0.37375
1.09507	0.637335	1.13776	0.553274	1.98679	1.22236	0.906076	0.466494	0.275052	0.139667		0	0.0240226	0.214799	0.151399	0.109147	0.118997	1.61013	0.96482	3.51016	2.41792		0.590268	0.263133	1.05392	0.525149	2.43877	1.11622	0.617332	0.270396	5.15435	4.16488
1.7627	1.01099	0.26252	0.152517	1.42579	0.769742	0.730696	0.370755	1.0282	0.565706		4.02534	2.3492	0.399039	0.444702	3.1277	1.15477	0.364987	0.381013	0.109147	0.294419		1.89304	0.843591	0.252346	0.0720679	2.89632	1.34583	1.81794	1.04303	0.545733	0.23073
2.75105	1.42946	1.51435	0.886696	2.80885	1.60612	1.07736	0.542807	1.35389	0.696401		0	0	0	0	1.852	1.77489	1.05042	0.334084	0.869678	0.659789		3.75552	2.47546	0.873172	0.883256	4.95613	2.53189	4.54661	3.47772	1.90003	1.24136
2.82297	1.41834	1.15591	0.671836	1.06202	0.591095	0.902103	0.479946	1.83518	1.05657		0.402534	0.413416	3.08056	2.252	2.54093	1.97434	3.82013	3.23246	2.99499	1.5693		0.736962	0.526265	3.82712	2.03076	0.037547	0.0636883	0.757037	0.358107	2.4868	0.963704
3.98221	2.41877	2.00534	1.48143	1.83664	0.883213	1.25222	0.741293	0.891104	0.53747		0	0.0877109	2.00917	1.72908	0.112641	0.111734	1.62062	0.772639	1.43987	0.924038		4.01136	2.44418	4.03143	2.73245	3.79307	2.01512	4.93605	2.36485	2.11483	1.5045
2.47997	1.48815	2.52461	1.57468	2.14197	1.15316	0	0	0.623761	0.356461		0	0.0793313	2.48331	1.90115	2.03973	1.04192	1.79088	0.938565	3.48919	2.0235		6.18031	4.61796	1.93059	0.900015	3.08317	0.844707	1.74634	0.415648	0.371975	0.421795
1.46378	0.764356	2.06975	1.03526	1.38056	0.649812	0.800764	0.33514	0.374127	0.161779		1.56909	0.805041	2.44227	1.05253	0.0750939	0.167042	0.914214	0.342464	0.989308	0.23911		5.64157	3.20844	4.44445	2.23524	1.05741	0.390509	1.71229	0.605597	1.06091	0.948061
2.29736	1.32999	0.831908	0.377264	0.884481	0.506237	1.38093	0.736405	0.0115221	0.0130783		4.91159	2.45144	5.62149	2.18942	0.364987	0.158663	0.579785	0.628503	0.252346	0.151399		0	0.0396656	0.515174	0.349727	0.218293	0.159779	3.28837	1.41064	0.579785	0.294419
3.17724	1.87979	2.24139	1.14916	0.69118	0.342132	1.07091	0.517988	1.03886	0.663865		0	0.0480452	5.77428	2.37826	0.508186	0.278776	2.29907	1.46595	0	0		1.05392	0.557551	0	0.0396656	0.361492	0.311178	0.146694	0.14302	0.0715996	0.103354
1.73669	1.11524	1.7237	1.28118	0.387482	0.188463	1.23679	0.591076	0.102844	0.047277		1.45645	0.636883	0.989308	0.509506	1.32024	0.930185	0.436586	0.310062	1.45296	0.869845		2.62651	1.52852	1.5656	1.07432	0.726479	0.468724	4.22616	1.80003	0.112641	0.23073
1.53921	0.962009	1.59129	0.824932	1.82437	0.929166	1.5997	0.824905	0.82704	0.435156		1.2792	0.909511	1.02336	0.414532	5.18141	3.59671	2.01616	1.12237	0.364987	0.383246		0	0	0.0715996	0.0636883	3.74503	1.64975	2.67454	1.47321	0.109147	0.0396656
0.887101	0.489354	1.83829	1.04265	0.840515	0.449711	0.374617	0.260098	2.64376	1.42914		0.252346	0.34358	7.57565	4.7202	1.97512	0.700571	1.2111	0.907279	0.146694	0.151399		0	0.103354	0	0	0.658374	0.580458	0.808562	0.461461	0.842614	0.453081
1.91704	1.15068	3.34958	2.0908	1.4115	0.74673	0.496191	0.217487	1.32062	0.816615		0.778003	0.573194	0.180746	0.23073	1.62062	0.708951	0.252346	0.111734	3.75202	2.60172		0.515174	0.342464	0.654879	0.398889	0.436586	0.0396656	1.7088	0.891636	5.98648	2.9453
3.56231	2.24263	2.50868	1.52136	1.28549	0.731596	1.05453	0.519542	1.12498	0.818572		5.10632	2.52574	0.143199	0.127377	1.30976	0.596101	0.0750939	0.111734	4.01835	3.01626		0.037547	0.118997	2.81424	1.74472	5.57346	4.63863	0	0	1.9236	1.00952
1.13757	0.674783	1.30539	0.662889	1.23007	0.648281	0.439958	0.193759	2.61528	0.972406		0.146694	0	0.470639	0.254753	0.771015	0.318441	0.0715996	0	3.46213	1.20281		0.883655	0.764259	2.61602	1.1151	1.65118	1.17767	2.03624	0.875993	2.03624	1.4274
0.801203	0.51514	2.13816	1.313	1.21632	0.665612	0.530358	0.343578	1.35636	0.859501		0.143199	0.182685	0	0	5.67302	3.34531	4.36326	3.18441	1.00938	0.541908		0.801573	0.883256	1.24864	0.867613	0	0.0396656	0.545733	0.167042	4.5501	1.7207
4.02557	2.48864	1.68829	1.19518	0.670104	0.341367	0.597039	0.328191	0.63364	0.287083		6.34448	3.38274	0.433092	0.158663	0.982319	0.366487	0.470639	0.246373	1.01288	0.37375		0	0.0240226	3.86816	1.97322	0.658374	0.461461	4.44445	1.98272	4.99717	3.18553
1.48219	0.96901	2.31102	1.21407	0.765595	0.388952	0.768575	0.504668	0.214825	0.10221		0	0.111734	0.109147	0.0636883	1.55861	1.19443	2.75662	1.69668	0.617332	0.342464		2.56539	1.54416	2.96093	1.48774	0.037547	0	2.39773	1.57545	0.76752	0.549172
2.62089	1.38632	1.45302	0.973366	1.41164	0.719555	1.5515	0.714257	0.105209	0.0467045		7.47698	3.68163	0.586774	0.413416	0.0715996	0.0877109	3.57477	2.28551	0.613838	0.325705		0.109147	0.0480452	1.71579	1.47209	1.57608	0.454197	1.37786	0.501127	0.661868	0.413416
2.79106	1.73578	0.326769	0.17312	2.60972	1.43989	0.775705	0.455284	0.940464	0.520727		0.143199	0.0396656	0.907225	0.279892	2.85878	1.66427	1.42589	0.89052	0.323945	0.0480452		6.63786	4.28387	0.399039	0.350844	0.0750939	0.0240226	2.05021	1.48159	0.146694	0.0240226
1.65643	0.965464	1.52376	0.954293	1.44714	0.774804	0.873952	0.45743	1.1093	0.596237		0	0.0240226	4.49947	2.88665	1.46694	0.86035	0.624321	0.645262	0	0.254753		0.805067	0.326821	2.22747	1.84919	0.801573	0.37375	2.69811	0.588837	0.695921	0.771523
1.70729	0.937183	1.47096	0.893796	0.945755	0.492248	1.2284	0.692462	1.78226	1.02936		3.50667	2.24473	2.80725	1.96484	2.44925	1.33857	2.8448	1.32181	0.402534	0.103354		4.66973	2.11009	0.037547	0.103354	0.146694	0.0793313	2.38115	1.50561	0.951761	0.835211
1.36373	0.788339	1.07356	0.603945	1.03638	0.535576	1.14658	0.57745	2.27609	1.26609		1.93757	0.732973	0	0.0636883	0.579785	0.223467	0.109147	0.222351	1.32024	0.430175		0.037547	0.0396656	1.02685	0.461461	0	0.0240226	1.2792	0.659789	0.556216	0.963704
1.00656	0.531619	2.6	1.17997	1.15373	0.590074	2.99911	1.35028	1.14505	0.531526		1.55861	0.764259	0.0715996	0.0240226	0.876667	0.652526	3.32942	1.69556	3.51016	2.51736		2.18293	1.42628	1.74984	1.21957	0.695921	0.414532	5.13688	2.35535	2.63	1.47433
1.76552	0.938998	0.872783	0.431226	1.39529	0.745832	0.887718	0.463433	0.177831	0.0933612		2.51386	1.12237	0.218293	0.103354	0.0750939	0	0.978824	0.38213	3.99039	2.18942		0.58328	0.318441	1.52805	0.827947	0.508186	0.183801	1.67824	1.00337	0.76752	0.414532
3.73461	2.44118	0.0631532	0.0577473	1.91681	1.20852	0.204699	0.106839	0.501599	0.245935		3.61232	1.98998	3.53024	1.69779	3.58526	1.92852	0	0	0.0715996	0.0396656		1.85899	1.02739	0.0750939	0.191065	0.620827	0.127377	0.699415	0.477104	0.0715996	0
4.05496	2.44264	1.44994	0.828715	1.27225	0.722177	2.82346	1.40637	0.501812	0.243655		0.109147	0.127377	0	0	0.0715996	0.103354	0.71949	0.533529	0.474133	0.127377		3.25782	1.63299	0.58328	0.254753	1.67475	0.716214	2.7697	1.13801	2.26152	1.74249
2.40223	1.31988	3.04739	1.6758	0.945054	0.457574	0.852797	0.408916	0.33183	0.162161		3.83061	2.16428	6.87274	3.02463	0.289893	0	0.620827	0.532413	0.914214	0.223467		0.842614	0.38213	0.037547	0.103354	0.296881	0.36537	0.18424	0.0636883	0.109147	0.0636883
1.41236	0.767554	0.545892	0.300633	1.51702	0.726279	1.68629	0.78124	0.00318794	0.00384737		0.037547	0	0.323945	0.334084	2.87885	1.65589	1.28269	0.502243	0.037547	0		1.31675	0.86035	0.0715996	0.0240226	2.48331	0.963704	5.20498	2.06316	0.109147	0.151399
0.0577194	0.0334806	1.98721	1.06389	0.700449	0.372268	1.56125	0.75889	1.0265	0.519789		0.944772	0.406152	2.37765	1.24974	0.037547	0	2.26152	0.898899	0.18424	0.0480452		0.225282	0.0480452	0	0.0480452	0.658374	0.414532	1.24515	0.843591	0.436586	0.182685
1.42024	0.973633	0.824109	0.398266	0.683481	0.326095	1.0762	0.456112	0.724603	0.355167		1.08448	0.669285	0.518669	0.438554	2.15237	0.748616	0.695921	0.37375	3.02554	1.4179		0	0	0.330934	0.191065	4.10653	2.0464	2.14888	1.09946	1.20061	0.564815
1.60344	0.910332	1.56568	0.854369	0.604848	0.260532	2.05943	1.21968	0.259671	0.0957755		0.0750939	0.0396656	2.72866	1.25086	0.146694	0.111734	5.64856	3.85258	1.68173	0.707834		2.59245	1.55589	2.86227	2.02741	0.58328	0.0636883	7.98517	5.02299	1.92709	0.772639
2.29813	1.29265	2.53596	1.36403	0.881058	0.556308	0.870385	0.451576	0.584275	0.53462		0	0.0396656	1.09147	0.788282	3.59834	1.44081	0.112641	0.167042	1.82144	0.883256		3.47261	2.00451	5.15695	2.54641	0.143199	0.182685	0.515174	0.14302	0	0
0.958808	0.548123	1.53609	0.913265	1.0738	0.563302	0	0	0.103511	0.0530876		1.09147	0.708951	0.361492	0.127377	1.1395	0.383246	3.5573	1.24248	0.508186	0.605597		0	0	0.440081	0.509506	2.37416	0.829064	3.82362	2.34194	0.880161	0.549172
2.41378	1.58455	3.82426	2.3385	1.22345	0.679077	0.859988	0.434396	0.652397	0.386097		4.15106	2.49445	0	0.0396656	0	0	0.323945	0.191065	0	0		2.97402	2.05367	4.03143	1.97434	0.474133	0.413416	5.70967	2.85145	0.545733	0.254753
1.80154	1.08571	0.928277	0.585979	1.47735	0.914535	0.731047	0.482051	0.166115	0.0703072		1.37177	1.02013	0	0	2.7016	1.60059	0.289893	0.302798	0.654879	0.659789		0.32744	0	4.10742	1.76148	0.214799	0.14302	0.903731	0.437438	0.25584	0.103354
2.33346	1.32176	1.1243	0.578437	0.45565	0.19974	1.46283	0.812777	0.499285	0.239999		0	0.0240226	0	0	0.470639	0.278776	0.549227	0.51677	0.474133	0.103354		2.95045	1.5045	3.97032	2.26038	0.470639	0.191065	0.221787	0.0480452	0.51168	0.445818
1.65026	0.960092	1.17368	0.619887	0.675802	0.335577	1.3361	0.774215	0.445836	0.223153		5.46082	2.80228	0.221787	0.23073	0.801573	0.421795	2.22048	1.495	0.18424	0.263133		0.842614	0.36537	0.692426	0.397773	0.764026	0.374866	0.736962	0.993873	1.23117	0.765375
1.85502	1.01323	1.86066	1.094	1.92656	0.942346	0.671614	0.334739	0.98743	0.501052		3.79656	2.23524	1.23816	0.683812	1.68523	0.701687	1.78389	1.03466	0.83912	0.38213		0.409522	0.287155	6.99237	6.05262	5.26	2.81178	0.579785	0.421795	5.00765	1.7302
1.87854	1.19143	3.12159	1.70291	0.788769	0.479559	0.982982	0.499916	0.350143	0.268532		2.65357	1.43243	2.7732	1.39388	1.3508	1.00337	0.361492	0.118997	3.8376	1.95031		1.20411	0.564815	0.289893	0.294419	1.86597	0.98661	3.42109	1.51288	0.729973	0.23911
2.02074	1.21325	0.930372	0.505492	0.67678	0.439679	1.79196	0.934886	0.744668	0.41894		0.109147	0.0793313	3.46213	1.95758	1.34032	0.494979	3.39053	2.59446	1.57259	1.35421		2.48331	1.5045	0.262829	0.118997	4.79286	2.96206	2.63	1.02739	0.474133	0.302798
1.41824	0.802794	1.10413	0.771018	1.1225	0.636619	0.153873	0.0849324	0.374487	0.193377		3.8376	1.57768	0	0.0396656	0.917708	0.763143	0.0750939	0.0793313	2.54442	1.29779		0	0	1.494	1.16203	0.812056	0.565931	0.146694	0.111734	5.14037	2.4587
1.27565	0.829443	0.894452	0.556177	1.85324	1.15158	1.46121	0.83365	0.438097	0.245133		0	0.0480452	0	0.0636883	2.81424	1.45757	1.83891	1.6017	0.18424	0.0877109		0.948266	0.477104	0.361492	0.191065	2.69811	1.97434	0.293387	0.326821	0.0750939	0.0877109
2.9364	1.56911	0.905464	0.560999	0.583074	0.294369	2.06487	1.05365	2.2546	1.25168		0.58328	0.318441	0.617332	0.294419	1.30976	0.901132	1.67824	1.09331	1.90702	1.21734		5.8293	2.87324	0	0	0.873172	0.533529	0.037547	0.158663	0.357998	0.127377
3.04076	1.81626	1.11862	0.71497	1.9187	1.01013	1.73406	0.873017	0.617485	0.268468		7.78346	5.39786	0.764026	0.453081	0.0750939	0.0480452	1.89653	1.43243	4.28118	2.57267		0	0	0.18424	0.182685	0.143199	0.175422	0	0	4.83301	2.00897
1.63467	0.914981	1.93459	1.03374	1.33208	0.718445	0.801915	0.496306	2.20927	1.60098		1.50099	0.900015	0	0.0240226	3.31893	2.18104	1.2792	0.588837	0.481122	0.127377		0	0.0240226	2.68762	1.00449	0	0	1.38136	0.533529	1.08797	0.509506
2.55829	1.60074	1.32438	0.902997	0.881644	0.413094	0.692376	0.354689	0.175049	0.10155		4.45493	2.26876	2.11832	1.32181	1.30277	0.350844	0.440081	0.325705	4.02184	2.71346		0.037547	0.0877109	0	0.0396656	0.180746	0.0396656	2.52085	1.33634	1.136	0.99499
2.07628	1.11252	2.55584	1.51519	1.65679	0.72124	1.30853	0.666969	0.324721	0.170133		1.28269	1.02739	0	0	0.917708	0.38213	0.474133	0.437438	0.508186	0.334084		0.037547	0	2.19691	1.22684	1.08797	0.390509	0.323945	0.342464	0.433092	0.254753
1.30719	1.10543	1.77138	1.10802	0.854223	0.458353	0.457937	0.239313	0.0709049	0.0392363		0	0.325705	1.56909	0.868729	1.87296	1.75199	0.109147	0	0.0750939	0.111734		4.72126	3.58219	2.49989	1.53467	0.218293	0.127377	1.10544	0.692191	0.037547	0.0240226
1.02375	0.642538	2.09542	1.40826	0.821946	0.423738	2.51395	1.16891	0.131995	0.0609298		1.39184	0.756996	2.88933	1.18717	0.18424	0.0480452	1.79787	1.12237	0	0		0	0	0.289893	0.159779	0.620827	0.652526	6.27288	3.34196	0.32744	0.326821
1.99644	1.19506	1.50413	0.942178	0.421492	0.216478	0.390682	0.165422	0.317919	0.117619		1.80136	1.27377	2.14538	0.772639	0.364987	0.0877109	1.61363	0.740237	0.146694	0.151399		0	0	0.146694	0.0793313	0.037547	0	4.35188	1.96596	0.760531	0.390509
1.72799	0.954345	3.46651	1.86847	1.45118	0.722744	0.171364	0.114604	0.766856	0.363859		1.9236	1.86149	0.0715996	0.246373	0.880161	0.414532	0.917708	0.588837	0.180746	0.182685		0	0	1.02336	0.741353	6.10871	3.57381	0.361492	0.246373	0	0
2.03477	1.18041	0.987302	0.548319	1.7456	0.896177	1.68583	0.868575	0.371587	0.186886		0.364987	0.198328	0	0	2.36717	1.17264	2.99499	2.06316	1.2111	0.660905		4.13099	2.31792	0.729973	0.318441	0.651385	0.151399	2.21698	0.907279	0.402534	0.0636883
1.89163	1.05312	1.50364	0.853115	0.347998	0.190669	0.897156	0.459172	2.14789	1.25903		2.87885	1.27488	0.944772	0.366487	0.289893	0.198328	3.45514	1.71232	0.037547	0.0793313		0	0.111734	1.30277	0.945828	0.764026	0.38213	0.470639	0.318441	2.40472	1.82182
2.15548	1.30684	1.79398	0.904943	0.577866	0.321838	0.181195	0.0795068	1.4309	0.695132		2.04323	0.764259	0.037547	0.0480452	1.41891	0.844707	0.692426	0.430175	2.72517	2.22909		0	0.0396656	4.03493	2.38664	0.805067	0.707834	0.180746	0.0877109	0.25584	0.326821
1.76472	0.962544	1.35874	0.773879	1.44336	0.818637	0.909433	0.477862	0.990141	0.504777		0	0.0240226	1.13251	0.692191	0.037547	0	0.51168	0.834095	0.808562	0.812304		1.06091	0.756996	0.0715996	0.0396656	1.85549	0.693308	0.368481	0.263133	2.3471	1.75087
2.05155	1.22178	3.64661	1.83929	1.92373	1.29092	0.139217	0.087812	0.737428	0.399648		3.76251	1.79053	3.4831	1.69556	0.402534	0.374866	3.17224	1.50561	2.44925	1.76651		2.38115	1.30002	4.66624	2.69055	3.77299	2.45982	0	0	0.037547	0.0636883
2.13444	1.24656	0.825992	0.467744	0.953184	0.478968	0.125345	0.0717075	0.320665	0.152123		3.47261	2.37937	1.05741	0.445818	1.17005	0.741353	0.146694	0.0636883	0.357998	0.286039		0	0.0240226	0.951761	0.819568	0.436586	0.254753	0	0	0.32744	0.175422
1.43653	0.771155	1.92891	1.23473	1.79169	0.940576	0.174362	0.113106	0.604633	0.383738		0.474133	0.270396	3.35298	2.39725	1.9856	0.820684	0	0	0.289893	0.111734		0.402534	0.311178	1.31675	0.660905	4.43397	1.78216	0.109147	0.0960905	0.798078	0.38213
2.35975	1.2381	1.42414	0.718106	1.79661	1.03348	0.73355	0.361531	1.11977	0.688975		0.146694	0.127377	0.146694	0.0396656	0.289893	0.311178	4.98758	3.22408	0.617332	0.103354		5.00416	2.3816	1.7053	1.16203	1.42589	0.867613	1.33682	0.589954	0.364987	0.325705
1.71696	1.10814	0.779259	0.437193	1.27476	0.635239	0.627002	0.336756	2.78836	1.63935		0	0.111734	1.23816	1.01063	0.948266	0.700571	1.5656	1.01901	1.67475	1.06594		6.26239	4.24924	1.45995	0.406152	2.16635	0.867613	0.293387	0	2.39424	1.05868
1.93457	1.12805	2.09201	1.40524	1.6425	0.852634	0.604603	0.320391	0.663191	0.342205		2.03973	1.63299	3.29187	1.18717	0.688932	0.493863	1.2792	0.438554	3.39752	2.22071		0	0	0.0750939	0.0240226	1.7053	1.00225	0.617332	0.0240226	3.89173	2.10283
1.19402	0.611746	1.13563	0.660144	1.84454	1.11133	0.921094	0.53595	1.0167	0.557349		4.35538	2.02127	0.474133	0.318441	4.84698	3.26486	2.52085	1.60785	0.481122	0.24749		0.32744	0.278776	0	0	0.0715996	0.0877109	4.34579	2.10395	2.87186	1.21008
1.11515	0.652876	0.994437	0.544251	0.938223	0.518384	0.479097	0.239501	0.174911	0.0635466		0	0.0240226	1.23816	1.00337	0.0750939	0.0240226	1.20061	0.509506	1.51147	0.891636		1.81794	1.02739	1.34381	0.820684	0.368481	0.287155	0.18424	0	1.68173	0.581574
2.32074	1.39544	2.01342	1.16561	1.29494	0.627602	0.785107	0.446056	0.51036	0.258994		2.272	1.55142	2.80725	1.55142	1.82493	1.37712	4.31173	2.28551	0.83912	0.326821		0.037547	0	0.661868	0.310062	0.146694	0	1.27221	1.27377	0.399039	0.23073
2.67432	1.35048	0.872413	0.528492	0.219405	0.140599	1.39638	0.712783	0.864284	0.392997		2.08077	1.79053	0.037547	0	0.037547	0.0636883	2.80026	1.36986	0.32744	0.135756		1.74285	1.54528	0.624321	0.390509	0.289893	0.111734	3.14168	1.81567	0.0750939	0.158663
2.55628	1.44151	2.0825	0.949322	1.33631	0.676399	0.687567	0.339044	0.941558	0.521359		1.36128	1.38438	5.60053	1.77601	0.289893	0.167042	0.221787	0.278776	0.0750939	0.127377		0	0.0396656	0.037547	0	1.23816	0.850854	1.73237	0.628503	4.28467	1.94417
2.26198	1.07992	1.34427	0.746978	1.13895	0.582604	0.972101	0.481745	0.667792	0.453694		3.41061	1.28103	0.037547	0.0396656	1.30976	0.652526	1.48701	0.796661	2.73915	1.36874		0.293387	0.223467	0.440081	0.581574	1.66776	0.938565	0.481122	0.38213	2.12531	0.922922
1.4365	0.913788	1.06855	0.658451	1.98102	1.09684	1.26214	0.718332	0.210715	0.0971831		0.399039	0.366487	1.15957	0.731857	0.658374	0.318441	1.12552	0.414532	0.941278	0.397773		0.654879	0.883256	0	0	0.508186	0.326821	0.0715996	0.0793313	1.2792	0.574311
2.33874	1.43707	2.01951	1.27504	1.41148	0.917141	1.59408	0.837017	0.0785664	0.0445182		0	0.0240226	0.037547	0	3.56867	2.72295	1.28269	0.502243	0.037547	0.0720679		1.78739	1.18605	1.27221	0.564815	0.289893	0.175422	1.12901	0.955324	0.221787	0.111734
2.23294	1.42969	0.985925	0.56865	1.60121	0.751068	0.346102	0.177612	0.306968	0.143587		1.82843	1.48047	0.32744	0.350844	2.99848	0.859234	0.037547	0.0396656	0	0		0.037547	0	0.218293	0.294419	0.985813	0.731857	0	0.111734	0	0.0396656
1.8951	1.20698	1.24329	0.684636	0.917943	0.442422	0.746343	0.359397	0.749805	0.447547		0	0	4.1921	2.29166	0	0.0636883	0.661868	0.286039	0.0750939	0		1.75683	1.04303	0	0.0240226	0.910719	0.374866	0.467144	0.311178	0.32744	0.254753
2.12984	1.12367	0.646008	0.381363	1.59553	0.752716	1.60718	0.876812	1.08727	0.544226		0	0.0636883	0.109147	0.0877109	2.61952	1.22572	0.924697	0.85197	1.3508	0.588837		0.399039	0.318441	1.79088	1.07432	0.917708	0.254753	3.4857	2.68105	0	0
2.13906	1.25056	0.18739	0.317309	1.75662	0.97703	1.1248	0.562044	0	0		4.01835	2.92128	0.293387	0.191065	3.86816	3.38497	0.361492	0.151399	3.29536	1.53578		1.05741	0.46984	0	0.0480452	1.56909	1.13801	0.146694	0	0.436586	0.206708
2.44222	1.3464	1.0622	0.667432	0.65285	0.336444	1.23299	0.694954	0.650122	0.428116		0	0	0.109147	0.127377	0.402534	0.191065	2.12531	0.86035	1.82144	1.01287		2.40122	1.91176	3.75901	2.26764	0	0.0396656	0.037547	0.0793313	1.61363	0.732973
2.77231	1.39195	3.55798	1.96951	1.50944	0.735819	1.21533	0.727931	0.719753	0.374569		3.63589	2.03802	1.78389	0.883256	3.60882	1.40952	1.79088	1.21734	0.668857	0.421795		0.323945	0.118997	1.94107	0.843591	0.726479	0.398889	4.29776	2.76877	0.978824	0.549172
2.22649	1.29584	2.80971	1.5104	3.27116	1.96464	0.650012	0.339234	1.08709	0.865433		0.0715996	0	0	0.0240226	2.15237	1.79165	1.01637	0.342464	0.300376	0.254753		1.5656	1.2341	2.8413	1.1151	2.56539	1.83132	0.0750939	0.0480452	0.508186	0.222351
2.36452	1.46365	3.07903	1.6652	0.978799	0.503411	0.731266	0.410112	3.28749	1.84617		0	0	1.27571	1.7207	0.037547	0.0636883	3.46563	2.06093	0.985813	0.549172		1.1395	1.31343	0.978824	0.413416	1.80486	1.62461	0.440081	0.374866	2.58896	1.56707
1.04138	0.551159	1.26863	0.663004	1.53691	0.801044	1.02229	0.603832	2.94433	1.45249		1.31325	0.501127	2.03973	1.12963	3.51016	1.84808	0.32744	0.668169	3.17923	1.94193		0.214799	0.182685	0.037547	0	0.699415	0.358107	0.805067	0.573194	3.4176	1.83132
1.51935	0.907069	1.10403	0.607836	1.45697	0.743616	1.87244	1.09958	0.980248	0.46934		0.037547	0.0396656	0.364987	0.301682	1.52456	0.779902	2.57848	1.27377	1.45645	0.46984		2.9164	2.15087	1.4224	0.724594	0.364987	0.215087	0.914214	0.692191	0.880161	0.453081
0.9408	0.525973	1.45227	0.799193	0.339266	0.164566	1.54825	0.809466	0.407824	0.182698		2.12531	1.20393	4.13448	1.90227	0.146694	0.103354	1.7088	0.802809	1.09496	0.493863		0	0.118997	0.876667	0.549172	3.12421	1.63914	1.34731	0.438554	0.883655	0.683812
3.01266	1.81187	2.21624	1.15555	1.13363	0.706961	1.6781	0.848229	1.03271	0.514651		3.74154	1.98998	0.037547	0	0.037547	0	6.45712	3.28665	0.692426	0.223467		2.68413	1.43354	1.68173	1.00337	1.74285	0.979347	1.93757	1.48885	0.18424	0.103354
3.57382	2.07504	1.90438	0.958606	1.68168	1.07922	2.01958	1.05949	0.193339	0.154527		0	0.0396656	0.399039	0.294419	0.180746	0.0396656	1.31675	0.818452	1.47043	0.907279		0.948266	0.477104	3.87165	2.17155	1.74984	1.2436	0.620827	0.342464	1.23816	0.493863
1.41763	0.908873	1.89454	0.948371	1.65711	0.900363	0.368309	0.201897	2.0512	1.06796		0.0715996	0	1.3508	0.485484	0.180746	0.111734	0.402534	0.215087	0.982319	0.191065		0	0.0877109	0.951761	0.645262	5.51584	3.51738	0	0	0.876667	0.660905
1.46266	0.807731	1.63302	0.967061	0.892425	0.666217	1.08859	0.655079	0.0968579	0.0429931		0.944772	0.573194	0.0715996	0.0396656	1.80136	1.82182	0.0715996	0	0.771015	0.660905		2.99499	2.33971	3.00198	1.30617	1.87995	1.6788	1.85899	0.898899	2.28858	1.37712
2.08633	1.16796	2.14871	1.2363	2.12224	1.39676	0.734562	0.339026	2.12946	1.06441		3.28488	2.40339	0	0.0240226	5.77168	2.97771	0.470639	0.223467	0	0		0.037547	0	1.42939	0.835211	2.48331	1.64025	2.1384	1.21846	0.109147	0.0240226
1.72535	1.03946	3.18631	1.99235	0.888065	0.650901	1.71494	0.933469	1.1804	0.639757		3.1993	1.71232	6.06507	3.79616	0.402534	0.397773	3.89522	1.37712	2.19341	0.676548		0	0	0	0.0240226	1.494	0.732973	4.30125	2.67491	1.3508	1.27265
1.5557	0.792652	0.494566	0.290187	1.31888	0.868881	1.81345	0.84895	0.336521	0.155757		0.037547	0	0.0750939	0.0636883	0.259334	0.446934	3.99738	1.66427	0.218293	0.0636883		1.83542	1.03466	0	0.0240226	0.293387	0.23073	3.77909	1.5045	1.17355	0.47822
2.42623	1.53837	0.683073	0.396705	1.30719	0.717558	0.93066	0.491537	0.846045	0.396151		1.01987	0.795545	0	0.0720679	4.38333	2.87324	1.90702	0.772639	0.395545	0.0240226		0	0	1.02336	0.615092	0.0715996	0.0396656	3.1932	2.09445	1.32374	0.724594
1.36659	0.773688	1.24321	0.68583	1.66526	1.07444	0.772289	0.367572	1.55561	0.809056		0	0	0.221787	0.103354	4.34928	2.88999	3.35648	1.61623	0.323945	0.127377		2.91989	1.6883	3.2744	1.60562	2.26152	1.32404	2.09475	0.85197	1.10544	0.422911
2.08891	1.29623	1.00651	0.408294	0.783069	0.436401	0.455183	0.226346	0.772239	0.45864		0	0	0.474133	0.199444	0.914214	0.597217	0.150188	0.223467	0.978824	0.756996		2.19691	1.52014	0.286398	0	3.86816	2.37099	3.51626	2.3263	2.36717	1.79053
2.05932	1.21277	0.315978	0.193149	1.12574	0.585616	1.94467	1.05757	1.27185	0.657285		2.51386	1.48159	0.371975	0.206708	2.26152	0.891636	2.73915	2.8034	0.361492	0.278776		0.0750939	0.0240226	0	0.0636883	0.955255	0.445818	1.20411	0.580458	0.368481	0.206708
1.42288	0.835841	2.93843	1.78021	0.846242	0.578676	1.00086	0.497847	1.3587	0.67893		4.07946	1.91903	4.12749	2.5872	2.56539	1.71009	1.45645	0.812304	2.85179	2.07657		0.146694	0	0	0.0636883	2.51386	0.884372	0.293387	0.37375	0.477628	0.366487
2.55104	1.88629	2.21522	1.23197	1.0845	0.601095	1.80006	0.801269	0.656404	0.487475		0.323945	0.413416	0.651385	0.326821	2.85179	2.15925	0.364987	0.120113	3.79307	3.07268		1.83542	1.42293	3.91269	2.60396	0.18424	0.278776	3.78957	1.95031	0.406028	0.366487
1.45706	0.827971	0.680549	0.299499	0.714476	0.356788	2.95987	1.31783	0.894622	0.576646		0	0	1.6372	0.669285	0.037547	0.0396656	5.63458	2.57993	1.74285	0.987726		4.27768	2.48999	2.08077	1.09834	0.846108	0.302798	2.63	1.30617	2.33312	1.15477
1.70657	1.03439	1.78975	1.16452	0.783531	0.42177	0.253474	0.121274	0.94397	0.471599		0	0.0636883	1.75333	0.963704	0.112641	0.103354	0.692426	0.38213	0.665362	0.485484		1.24165	0.668169	2.07378	1.81567	0.18424	0.175422	0.109147	0.127377	0.32744	0.286039
1.46377	0.871952	1.30001	0.934089	0.834646	0.517213	1.59155	0.881128	0.550108	0.274865		0.658374	0.326821	2.04323	0.883256	0.0715996	0.0240226	2.12531	1.32907	0.143199	0.14302		2.40472	0.99499	0	0.0240226	0.32744	0.0396656	3.72147	1.72908	2.31654	1.10672
1.59597	1.00423	1.64841	0.903088	1.02849	0.514561	0.68295	0.312537	0.876704	0.438953		0	0	0.146694	0.151399	0.470639	0.294419	1.73936	0.866497	1.22768	0.796661		1.71229	0.963704	0.733468	0.573194	2.61253	1.10561	0.83912	0.199444	0.32744	0.0396656
0.771957	0.41769	1.91236	1.25024	1.01371	0.544557	1.4134	0.721765	0.83846	0.408307		0.661868	0.390509	2.44227	1.18717	0.873172	0.493863	0.955255	0.461461	4.80944	2.6196		0	0	0.51168	0.325705	1.32374	0.938565	0.552721	0.564815	1.95765	0.891636
2.58008	1.93467	2.41594	1.50246	2.42196	1.29753	1.77191	1.05963	0.191199	0.137105		3.80005	2.7939	0.146694	0.127377	0.146694	0.0636883	3.83061	3.02687	0.252346	0.270396		0.361492	0.182685	0.64789	0.175422	5.68699	2.25423	3.53723	3.20732	1.52456	1.2017
1.59832	0.956985	1.36796	0.687355	0.77476	0.378942	0.571313	0.330725	1.12321	0.607862		0.330934	0.437438	0	0.0396656	1.32723	0.788282	0.368481	0.191065	0	0.0240226		3.95983	1.75199	0.368481	0.103354	0.368481	0.206708	0.658374	0.509506	0.25584	0.0480452
1.28437	0.700924	1.49463	1.24615	1.34109	0.724968	0.922164	0.443083	0.356952	0.173617		0.143199	0.0793313	0.876667	0.716214	0.037547	0.0793313	0.252346	0.0480452	3.40101	1.42516		1.79437	0.963704	0.109147	0.36537	3.05261	1.32181	1.12901	0.23073	1.67475	0.62124
1.43684	0.839048	1.18498	0.641793	1.41911	0.726618	1.92942	1.0451	0.25603	0.132965		4.22965	2.60284	2.04323	1.86372	1.82144	0.795545	4.17552	2.81793	0.873172	0.294419		0.252346	0.0240226	0.51168	0.564815	1.05042	0.374866	5.32811	2.88273	0	0.0240226
2.41686	1.34514	1.3194	0.697699	1.01088	0.626284	1.31167	0.801011	1.29186	0.61336		0.32744	0.206708	4.96661	2.24585	0.474133	0.358107	3.31893	2.41289	0	0		1.42589	0.811188	0	0	2.64309	0.85197	3.09365	1.93579	0.552721	0.23073
1.21329	0.672965	0.927728	0.533361	2.67469	1.43165	1.55566	1.11952	0.474562	0.212009		1.136	0.764259	2.4868	1.8397	3.88823	1.87825	0.0715996	0.182685	1.93408	0.85197		0	0	0	0.0240226	0.037547	0.0396656	0.654879	0.565931	0.293387	0.342464
1.67467	0.959612	1.45524	0.71326	1.35605	0.715345	0.245408	0.121156	0.186607	0.0938764		0	0	0.218293	0.182685	0.436586	0.278776	3.59135	1.87098	1.59965	0.622356		2.99499	1.15365	0.143199	0	1.68523	1.39276	0.146694	0.0793313	0.399039	0.246373
2.5583	1.4708	1.797	1.17051	0.68862	0.342716	0.99283	0.578442	0.445106	0.216337		1.494	1.10672	1.70181	1.36986	0.32744	0.23073	2.64398	1.10672	0.109147	0.0480452		3.25083	2.4358	3.83061	2.84083	0.323945	0.0636883	2.72517	1.5274	0.0750939	0.0396656
1.76039	0.990829	1.98698	1.17923	1.93758	1.15823	1.09213	0.527643	0.285247	0.159958		0.0715996	0.310062	2.60643	1.64025	1.85549	0.939681	2.99848	1.70394	0.109147	0.0240226		3.34949	1.65478	0.109147	0.0480452	1.48352	1.10672	0.876667	0.38213	0.518669	0.437438
1.71498	0.94741	1.22013	0.711886	1.05874	0.546115	1.92551	0.941941	0.952058	0.428033		3.4141	1.04303	5.22245	3.5185	1.64768	0.96482	3.38704	2.10898	0.620827	0.199444		0.620827	0.366487	0.143199	0.206708	1.7804	1.05868	2.81075	1.96596	0.18424	0.0793313
2.71276	1.59043	1.00732	0.834616	0.929398	0.470198	0.550925	0.26811	0.269561	0.110634		0.624321	0.206708	0	0	2.03973	0.549172	0.545733	0.325705	2.55491	1.83132		0	0.0636883	4.22266	3.3995	2.57498	1.2665	0.978824	0.151399	3.11112	1.23522
3.07195	2.00588	1.36532	0.777717	1.92419	1.09903	0.831594	0.464402	2.07533	1.06011		0.774509	0.970967	1.34731	0.939681	4.18512	1.99836	0.399039	0.23073	0.941278	0.445818		0.654879	0.493863	1.76032	0.859234	2.07378	1.69556	0.518669	0.445818	0.549227	0.14302
1.62401	0.911448	2.02822	1.09508	1.70784	0.909607	1.40004	0.728986	0.620489	0.335932		3.68042	2.27713	0.900236	0.605597	0	0.0240226	0	0	0.835625	0.533529		0	0	2.40821	1.01901	3.17224	1.74249	2.73216	1.15477	0.579785	0.938565
3.17708	1.75446	0.639215	0.335618	1.46946	0.887435	1.71389	0.897425	0.974019	0.432159		0.443575	0.588837	6.07815	3.53526	3.42458	1.97657	4.36936	2.39613	1.06091	0.374866		3.09365	1.90227	0	0	2.03624	0.908395	1.52805	1.1693	0.914214	0.318441
2.32258	1.42839	1.84607	0.959206	1.31449	0.876503	0.376228	0.174247	0.259329	0.134281		2.50688	1.87713	0.180746	0.0240226	1.136	0.820684	1.01637	0.908395	0.436586	0.23911		0.0715996	0	2.83082	1.47209	0.221787	0.223467	0.109147	0.0636883	0.951761	0.492747
1.1057	0.58957	1.07689	0.618897	1.98046	1.34331	1.5109	0.848327	0.367539	0.180293		1.68523	0.891636	1.09496	0.526265	3.90221	1.5369	4.44794	3.63023	0.835625	0.38213		0.0715996	0.0240226	1.97512	0.749732	0.620827	0.541908	2.15237	0.954208	0.214799	0.0636883
1.03532	0.609233	2.96138	1.5121	1.74453	0.84138	0.760048	0.350711	0.250247	0.121331		0.0715996	0	0.289893	0.175422	0.0750939	0.287155	0.0715996	0.103354	0.330934	0.254753		0.402534	0.588837	2.94086	1.09108	2.94346	1.15365	0.0750939	0.14302	0.218293	0.182685
0.873842	0.476506	2.27001	1.28981	2.20337	1.11107	0.299411	0.165868	1.58513	0.799278		2.30955	1.17767	1.34381	0.970967	2.12181	2.17993	0.037547	0.0240226	0	0.0240226		0	0	6.69638	3.69169	3.63938	1.26539	1.12552	0.683812	1.7804	1.6788
1.87994	1.05677	1.44824	0.706452	2.08854	0.998834	1.72049	0.997708	2.72954	1.38393		0.0715996	0.0240226	8.87842	3.50397	0.146694	0.358107	5.3997	2.6196	4.40341	1.86987		4.50646	2.32518	0.180746	0.0636883	1.34731	0.558668	0.736962	0.835211	0.32744	0.103354
1.28046	0.768513	0.562525	0.327853	1.60653	0.980241	1.03923	0.543947	0.294489	0.124441		0.0750939	0.0480452	0.214799	0	1.75683	1.31566	2.60903	1.10896	1.96813	1.07432		0.440081	0.175422	0.289893	0.0480452	1.26872	0.62124	0.0715996	0.0877109	2.58546	1.24974
1.31345	0.695381	1.60192	0.787442	0.619977	0.307035	1.21942	0.757003	1.15633	0.537867		2.39163	0.892752	1.3508	0.597217	0.805067	0.454197	0.661868	0.525149	0.32744	0.246373		0.037547	0	0.989308	0.62124	0.873172	0.295535	0	0	0.32744	0.310062
1.87354	1.26338	2.64785	1.33706	2.23994	1.30435	1.39618	0.76231	0.727435	0.308079		0.037547	0	0.58328	0.270396	0.97533	0.485484	2.97751	3.0643	1.20061	0.549172		3.94325	3.0967	0.180746	0.167042	1.74984	0.962587	4.8365	2.96821	3.60184	1.24248
1.89217	1.19663	0.140679	0.100203	1.1681	0.56782	1.61415	0.862576	0.899896	0.436638		0.0715996	0	0.037547	0.0396656	0	0.0396656	2.47282	1.81567	0.781498	0.461461		4.88453	2.52686	0	0	0.771015	0.294419	4.01485	2.03802	1.5621	0.987726
2.14505	1.2904	0.270754	0.300953	1.09721	0.510346	0.589975	0.349922	1.76489	0.864996		0	0.103354	0	0	0.944772	0.47822	0.402534	0.183801	0.146694	0.199444		1.50099	1.0179	1.27571	1.10672	1.87296	1.52125	0.109147	0.0480452	1.46344	0.924038
1.68193	0.877778	0.493617	0.264215	0.292642	0.158578	1.23447	0.661958	1.24287	0.640363		5.15784	3.04866	0.286398	0.159779	5.42677	2.60284	1.53504	1.07544	4.09694	2.66653		0	0	0.798078	0.684928	1.59266	0.693308	3.43856	1.2017	0.873172	0.349727
0	0	3.1672	1.67864	1.73382	0.968417	1.13105	0.610738	0.720598	0.325781		0.146694	0.23911	0.508186	0.223467	0.218293	0.0877109	3.98779	2.5006	0.982319	0.326821		5.9725	4.24924	0	0	1.38835	0.700571	0.259334	0.254753	2.09386	1.46483
3.04616	1.65454	2.03611	1.16874	1.33098	0.777112	0.846913	0.428137	1.84978	0.980032		0.0715996	0.0396656	0.470639	0.669285	1.05392	0.884372	1.494	1.07432	0.876667	0.294419		5.45733	3.3671	0.436586	0.358107	0	0.0396656	1.49749	1.2017	1.64419	0.581574
2.74593	1.52034	0.9503	0.587381	0.64689	0.435833	0.605878	0.42097	0.641615	0.282078		3.75552	2.20507	0.180746	0.0480452	0.218293	0.397773	0.109147	0.492747	0.368481	0.564815		6.41519	3.57381	7.12947	4.50734	0.436586	0.509506	0.538744	0.175422	0.76752	0.311178
1.5352	0.872762	1.87217	1.19227	2.13898	1.12503	0.460606	0.243442	0.453491	0.155913		0.18424	0.286039	5.21197	2.533	0	0.0396656	0	0.0240226	0.515174	0.390509		2.08427	0.970967	1.72278	0.993873	1.97163	1.14639	0.661868	0.620123	0.364987	0.302798
1.77922	1.10538	2.10905	1.10794	0.732689	0.453055	0.299586	0.192702	1.14993	0.56602		1.57958	1.28941	3.12859	2.07881	0.771015	0.580458	0.109147	0.127377	0.470639	0.191065		0.0715996	0	0.109147	0	0.296881	0.0396656	1.23117	0.707834	0.143199	0.0396656
1.31971	0.700482	1.15226	0.802841	2.44015	1.39545	0.389299	0.201003	0.0484844	0.0215062		2.7016	1.62461	4.64267	3.54978	3.64987	1.75199	0.330934	0.0240226	1.31325	1.15588		0.112641	0.215087	0.695921	0.549172	5.50885	4.94981	0.433092	0.597217	1.57608	0.550288
1.46889	0.78661	1.66287	0.994025	0.958523	0.646474	1.22476	0.574706	0.641669	0.318716		0.808562	0.406152	2.74264	2.41177	1.34731	1.13913	1.1395	0.597217	0	0.0396656		0.402534	0.215087	0.368481	0.175422	1.01987	0.167042	0.917708	0.7475	0	0.0877109
1.97402	0.981326	2.13535	1.65829	0.874515	0.382936	1.32764	0.699534	0.233801	0.162888		2.87536	1.64752	0.18424	0.0636883	0	0	1.3508	0.692191	1.72278	0.948061		0	0	1.39184	0.700571	1.57259	0.829064	2.15237	0.907279	0.515174	0.135756
2.59448	1.63263	2.26777	1.27426	0.929838	0.461327	0.851937	0.386324	0.374005	0.193918		5.97949	3.55928	1.64419	1.08382	0.037547	0	0.624321	0.127377	0.109147	0.0480452		2.63	2.10283	0.0750939	0.118997	2.29907	1.09108	0.624321	0.302798	0.25584	0.111734
1.90932	1.23911	1.03498	0.609768	0.949068	0.534095	1.24078	0.65769	0.863325	0.444804		1.52805	1.56092	0.25584	0	1.20411	1.09946	1.85899	1.08996	1.05741	0.597217		1.79088	0.900015	1.53504	0.900015	1.54203	1.00337	1.9236	0.946944	0.688932	0.397773
2.47188	1.29475	2.35767	1.24615	0.760396	0.395637	0.949285	0.527298	0.780124	0.359187		2.37416	1.36874	1.39184	0.366487	0.846108	0.342464	0.361492	0.14302	0.0750939	0.0396656		0	0	0	0	0.542238	0.421795	0.552721	0.326821	0.982319	0.517886
1.97704	1.16966	1.63778	0.857644	2.21134	1.04729	0.330159	0.153064	0.403063	0.187805		1.45296	0.979347	2.9164	0.883256	0.436586	0.310062	0.037547	0.0793313	4.08645	2.03579		0	0.0793313	0.293387	0.118997	1.93059	0.940797	0.76752	0.414532	1.23466	0.71733
1.19273	0.853474	1.50582	0.801364	0.224946	0.113656	0.663822	0.386515	0.963784	0.47305		0	0	5.70967	1.90953	0.399039	0.0960905	1.82493	0.99499	0.440081	0.191065		3.9092	2.80228	0.951761	0.99499	0.109147	0.0636883	0.112641	0.127377	0.037547	0.127377
3.28949	1.80526	1.52108	0.833291	0.513215	0.267727	1.14228	0.612857	1.0137	0.503908		0	0.0480452	0.037547	0.0240226	1.90702	0.946944	0.330934	0.223467	0.982319	0.740237		7.80442	5.29227	7.2552	3.59168	0.361492	0.334084	0.18424	0.167042	1.57608	0.803925
3.79408	2.52722	1.86287	1.08536	1.0533	0.543125	2.06249	1.02341	0.331004	0.14956		2.51386	2.24362	4.44096	2.69055	2.29557	1.58271	3.0596	1.3531	2.19341	1.1475		7.69267	5.92301	0	0	0.771015	0.963704	2.04323	1.02739	0.470639	0.175422
3.55692	2.1521	2.61301	1.8127	1.39041	0.755398	0.518862	0.256318	0.737288	0.395734		5.81272	3.51738	1.76032	1.5598	2.74264	1.54416	0.586774	0.580458	0.037547	0		6.05808	3.19391	1.68173	1.02739	0	0.0240226	0.695921	0.389393	0.330934	0.0396656
2.78598	1.40106	1.07727	0.441335	0.941536	0.480642	2.37323	1.18309	0.810597	0.506121		0.481122	0.318441	2.34011	1.18605	1.41192	0.803925	3.7695	1.68718	1.05392	0.358107		1.94456	0.939681	1.67475	0.901132	0.910719	0.564815	0.402534	0.342464	1.30626	1.21734
1.25246	0.688436	1.73966	0.987949	1.25204	0.750644	1.64064	0.779145	0.427316	0.234495		0.286398	0.159779	1.31675	1.26539	3.72147	2.89614	0	0.0240226	1.74984	1.11399		1.45645	0.573194	3.79307	2.44529	2.32613	0.868729	1.99869	0.85197	1.49749	1.19332
1.24598	0.945537	2.3518	1.27668	1.95841	1.08384	0.809886	0.400522	0.761308	0.348997		2.55491	1.26427	0.835625	1.00114	2.30955	0.772639	1.82144	1.40226	1.38485	0.97823		0.914214	1.30394	0.037547	0.0396656	2.07378	1.16426	0.914214	0.820684	0.18424	0.167042
2.58553	1.84907	2.14934	1.16565	1.74958	0.784146	0.589356	0.311215	0.554772	0.275696		0	0.0240226	3.48919	1.30505	0.180746	0.0396656	2.62651	1.12237	0.771015	0.430175		6.40299	3.24922	0.296881	0.37375	2.11133	0.60448	2.41171	0.95644	2.35758	1.12963
1.8601	1.03079	1.4976	1.01737	2.00197	1.13392	2.40075	1.4195	1.54666	0.757027		0	0	0.32744	0.0636883	3.82362	2.82742	4.77538	3.12184	1.20411	0.556435		3.4176	2.11847	1.5656	0.708951	0.395545	0.151399	2.24144	1.5274	0.180746	0.111734
3.01026	1.56274	2.39923	1.40974	0.165304	0.070901	2.43105	1.19052	0.48003	0.228227		0.218293	0.0480452	0.402534	0.175422	0	0	4.66624	2.66653	1.72278	1.03466		5.15784	2.01512	1.94456	1.19443	6.10522	2.60172	7.95811	3.62297	2.26152	0.938565
1.67566	0.977827	2.21533	1.17978	1.02618	0.427347	2.68171	1.56509	0.153053	0.0699931		0.037547	0.0240226	2.988	1.89501	1.71229	0.740237	0	0.0396656	0.764026	0.334084		3.46912	2.05367	0	0.0396656	2.95744	2.2749	0.842614	0.636883	0.221787	0.215087
1.85945	1.17029	2.82276	1.63623	1.6067	0.793718	3.23377	1.65349	0.997884	0.465356		0.0715996	0.0636883	4.4069	2.27825	1.24165	0.788282	0.58328	0.159779	0.330934	0.175422		2.29907	1.25812	0.180746	0.175422	0.576291	0.206708	1.88954	0.676548	0.436586	0.127377
0.901643	0.493604	2.50209	1.39472	0.832709	0.447885	0.466377	0.245085	1.88435	0.934933		2.76272	1.5598	1.02685	1.29164	1.76032	1.32069	1.90003	0.891636	2.30256	2.06819		0.214799	0.286039	3.02904	1.76651	0	0	0.364987	0.254753	2.30955	1.01901
3.00092	1.97513	1.14274	0.622021	0.411911	0.20828	0.190685	0.104802	0.18352	0.0882368		0.613838	0.510622	1.34731	0.788282	0.25584	0.237994	1.2076	0.46984	1.12202	0.51677		2.92339	1.68718	0	0	0.180746	0.0636883	0.433092	0.118997	3.78957	2.29055
2.20958	1.44191	1.86457	1.12276	3.48511	1.96789	0.840559	0.400483	0.679043	0.378054		1.88954	1.40841	1.7804	0.47822	4.39032	2.4682	0.805067	0.319558	0.214799	0.0720679		0.76752	0.788282	2.94346	2.37937	3.32592	2.00785	0.760531	0.7475	0.218293	0.191065
3.63416	2.34799	1.5652	0.8528	3.10719	1.79969	1.28018	0.67286	1.3351	0.663374		0	0	0	0	0.0715996	0	5.20149	2.97044	0.0715996	0.0636883		4.3353	2.30004	1.83192	1.12125	4.75791	3.2481	0.805067	0.485484	0.218293	0
3.08083	1.6691	1.50702	0.742125	3.37928	1.66413	0.341721	0.163327	0.0697389	0.0445967		3.92229	1.64025	0.289893	0.206708	2.58546	1.40003	0.951761	0.61286	0.300376	0.397773		0.880161	0.565931	2.40122	1.03577	0.323945	0.135756	0.286398	0.111734	1.4905	0.589954
3.00695	1.66964	0.646081	0.439165	1.91593	1.07134	0.494124	0.305355	0.207486	0.0834935		0.221787	0.246373	0.549227	0.183801	1.45995	0.65141	0.51168	0.182685	0.0715996	0		5.5464	4.028	0	0	1.90702	1.78327	0.617332	0.540792	0.0715996	0
0.935629	0.451533	1.41279	0.862011	1.54727	0.727771	0.491483	0.241638	0.976142	0.441918		1.28269	0.836327	4.4785	2.37323	1.30626	0.573194	0.037547	0.167042	0.225282	0.23073		0.143199	0.0877109	1.50099	1.17879	2.11832	1.27377	0.620827	0.358107	0.187735	0.151399
3.53743	2.31044	0	0	2.94591	1.66799	1.62679	0.801982	0.611421	0.278255		4.22006	3.02575	0.364987	0.453081	1.92709	1.01063	6.29384	5.00958	1.06091	0.669285		1.38835	0.938565	0.112641	0.111734	1.64419	1.29779	4.88104	2.50787	0.25584	0.151399
1.22552	0.71412	0.974375	0.486559	2.18648	1.14645	0.399952	0.202237	0.635172	0.490049		0	0.0240226	3.40451	1.34807	5.50885	3.05592	0.32744	0.0877109	0.143199	0.0240226		1.86947	1.22684	2.11133	1.29779	2.66405	1.3855	0.688932	0.14302	1.12202	0.493863
1.31869	0.861493	1.88599	1.34259	1.71919	0.838246	1.01142	0.562176	0.838603	0.399574		0.801573	0.46984	3.14517	1.59444	2.32264	0.502243	1.10195	1.00337	2.55491	1.44807		0.447069	0.492747	1.02336	0.844707	3.43507	1.92014	0.545733	0.708951	2.79417	2.62798
1.39178	0.797678	0.723048	0.427568	0.882332	0.559723	1.33176	0.656465	0.0755932	0.0425782		0	0.0480452	0	0.0636883	0.037547	0.0636883	1.81445	0.51677	0.869678	0.842474		1.23816	0.597217	2.43178	0.955324	0.259334	0.287155	0.654879	0.334084	0.218293	0.206708
2.9861	1.79977	1.00022	0.583631	0.852998	0.425471	1.22853	0.774974	2.57141	1.52127		0.910719	0.684928	0	0	1.97862	0.861466	0.729973	0.46984	0	0.0396656		3.89522	2.23021	2.01966	1.44919	0.323945	0.0240226	0.474133	0.390509	0	0.0793313
1.83042	1.21943	1.32375	0.697121	0.64783	0.411387	0.954049	0.482362	0.15087	0.0375814		4.27069	2.47546	0.143199	0.0396656	0.549227	0.302798	2.75312	1.42516	4.96661	2.80843		0	0	0.805067	0.286039	0.037547	0	1.24165	0.700571	3.2028	1.99948
1.97843	1.10166	1.59852	0.819342	0.911184	0.471065	0.264512	0.106517	1.47839	0.76586		2.44227	1.56818	0	0	0.651385	0.206708	0	0	0.0715996	0.0396656		0	0	0.440081	0.159779	0.549227	0.517886	0.330934	0.222351	0.440081	0.0636883
2.82077	1.70782	1.55267	0.91928	0.749843	0.439912	0.346081	0.156901	1.68915	0.858281		0.0715996	0	1.8485	1.07432	0	0.0240226	0	0.120113	2.65357	1.70171		2.80725	1.83243	0.037547	0.0720679	3.1312	2.84195	0.112641	0.0636883	0.617332	0.294419
1.70347	0.972515	2.18613	1.32184	0.943648	0.483995	1.12159	0.518229	0.16795	0.0710076		0.440081	0.175422	0	0	2.58896	1.21119	1.64419	0.779902	3.23685	1.1246		2.9129	1.51288	9.03909	5.05931	0.037547	0.0240226	2.30955	0.740237	1.88605	1.01175
1.37935	1.01427	1.62741	1.00122	2.12213	1.00866	1.44897	0.690539	0.711939	0.418001		4.65925	2.11736	4.78587	2.81178	1.85899	0.740237	3.8411	1.74472	0.545733	0.175422		0	0	0.914214	0.517886	2.34011	1.05868	0.51168	0.191065	0.214799	0.0240226
1.52586	0.941254	0.641614	0.31722	2.28991	1.14809	0.85602	0.468228	0.4148	0.201554		1.5621	0.883256	0	0	0.985813	0.302798	1.37437	0.532413	0.143199	0.118997		3.18272	2.73748	1.10544	0.581574	6.97839	4.53639	0.146694	0.206708	1.41891	0.700571
1.03323	0.491868	3.3561	2.05153	3.05042	1.88204	0.416683	0.215905	2.10606	1.16821		0.651385	0.374866	2.36368	1.82405	5.70358	3.20844	0.760531	0.103354	0.989308	0.803925		2.96443	1.37824	0	0.0636883	3.86466	1.95758	0.481122	0.421795	1.23816	0.692191
1.68161	1.05197	1.92133	1.27444	1.45965	0.937323	0.225203	0.13708	0	0		0.654879	0.358107	3.28837	2.32406	1.87296	1.71847	0	0.0240226	4.94914	2.97044		1.46694	0.796661	0.109147	0.0636883	0.880161	0.302798	0.330934	0.0877109	0.76752	0.763143
3.13037	1.64177	1.72424	1.23072	0.707048	0.364345	0.944988	0.507005	6.12222	4.15693		7.42635	5.18054	3.61581	2.0235	0.25584	0	0.579785	0.38213	0	0		0.259334	0.0877109	0.218293	0.358107	1.27221	0.565931	1.01637	0.461461	0.037547	0
0.827087	0.449968	2.94029	1.5514	1.57986	0.830097	0.174457	0.0897367	0.652532	0.412411		2.04672	1.2341	0.112641	0.0877109	2.99149	1.40952	0.109147	0.14302	4.49597	3.16039		1.68872	0.884372	6.74002	3.2576	0.590268	0.223467	0.620827	0.175422	3.07707	2.11736
1.77471	1.12437	1.57635	0.869013	1.30077	0.710921	1.59797	0.842974	7.81005	5.16458		6.34448	3.30453	1.72278	1.48774	1.12202	0.723477	0.330934	0.23073	0.726479	0.454197		0.515174	0.557551	3.28138	1.80953	0.0715996	0.0396656	2.2039	1.66316	1.7804	0.939681
3.73866	2.19417	0.934969	0.557633	0.820583	0.411924	1.33397	0.681598	0.216219	0.187976		3.46213	1.28326	2.46323	1.14639	1.53155	0.756996	2.9164	1.76037	3.27789	2.17266		0	0	0.846108	1.19332	2.30256	1.62349	0.477628	0.390509	3.24733	2.65926
3.18365	2.00346	1.92318	1.13445	1.85044	0.941656	1.26268	0.73866	2.50342	1.74853		2.70859	1.87936	1.57259	1.26539	0.218293	0.0636883	1.71928	1.15365	1.97163	2.10898		6.78106	5.48334	0.0750939	0.0636883	2.55491	0.898899	2.45275	1.66427	0.146694	0.0877109
2.92324	1.81042	0.865848	0.468405	1.86413	0.919354	0.358022	0.168502	1.50022	0.861419		1.34731	1.05756	0	0	3.23335	1.54416	1.28619	0.61286	6.60032	3.19503		2.81773	1.66427	0.812056	0.359223	2.30256	1.10784	1.95505	1.37712	3.10064	2.38775
1.3183	0.737798	1.24577	0.737013	1.92124	0.94975	0.624819	0.280274	0.203377	0.066486		0	0.0877109	1.01637	0.588837	1.86248	1.02739	2.12181	0.836327	3.08666	2.33021		2.85528	1.21008	3.17923	1.90338	0.552721	0.342464	2.79327	1.05868	4.52304	2.133
2.0312	1.11303	2.90353	1.59214	1.14088	0.574637	0.964966	0.463475	0.54799	0.267039		0	0.0396656	0.146694	0.0793313	0.146694	0.191065	1.59965	0.732973	0.259334	0.151399		6.56976	4.03415	2.58546	1.25701	0.736962	0.60448	0.293387	0.38213	0.334428	0.111734
3.20248	1.95657	2.41665	1.18285	1.89117	0.905696	1.35101	0.675198	0.111463	0.0586468		0.289893	0.0396656	2.22048	0.922922	4.53352	1.91065	3.74503	1.75087	0.037547	0.0396656		6.42307	3.90789	3.89173	2.26261	0.146694	0.0480452	0.0750939	0	2.59595	1.42405
2.47706	1.35021	1.55955	0.785471	2.34858	1.12412	0.843924	0.397066	0.609018	0.296356		0	0	1.68872	1.33019	3.02554	1.81679	0.112641	0.191065	0.330934	0.111734		1.96464	1.16203	0	0.0396656	2.14888	0.581574	0.364987	0.0480452	0.109147	0
3.88175	2.44666	0.494553	0.283994	1.52823	0.792922	2.14376	1.12586	0.700101	0.338601		0.32744	0.191065	1.78389	1.24248	2.11832	0.844707	1.02685	0.843591	1.09845	0.954208		2.76621	1.48885	0.357998	0.358107	6.13667	3.78275	2.88235	1.17041	0.688932	0.158663
2.04797	1.41831	2.08387	1.14201	1.64233	0.83147	1.58658	0.803327	1.06294	0.578856		0.467144	0.182685	2.27899	1.29779	0.835625	0.342464	0.109147	0.167042	1.5656	0.740237		3.00198	2.66541	0.330934	0.0480452	1.82493	1.1693	0.620827	0.24749	1.74634	0.413416
0	0	2.42527	1.52483	1.40106	0.686945	1.65392	0.859573	1.35673	0.676818		4.43746	2.20618	3.46563	1.33745	2.00218	1.02739	0.726479	0.326821	2.83432	1.59221		0.221787	0.118997	4.44096	2.89726	1.46344	0.875993	2.00568	1.02628	3.24034	1.07655
2.07304	1.04684	1.11772	0.605681	0.92857	0.428892	1.57946	0.960578	1.77301	0.803482		2.99499	2.53189	3.30845	1.78439	1.20061	0.310062	1.494	1.01901	1.58307	1.01063		0.364987	0.206708	0	0.0240226	0.402534	0.0877109	2.69112	1.09108	1.61363	0.891636
1.79048	1.03488	1.58366	0.86326	1.03848	0.560699	1.06366	0.617864	0.401642	0.204864		2.91989	2.32295	1.0644	0.318441	0	0.0396656	0.18424	0.191065	1.05741	0.215087		0.262829	0.0240226	0.143199	0.103354	0.985813	0.254753	1.52805	0.765375	3.20979	0.95644
1.75836	1.02792	1.99653	1.13418	1.24873	0.650786	1.53028	0.864243	0.746344	0.388241		0	0.0396656	0.32744	0.183801	0.695921	0.38213	1.34731	0.979347	0.18424	0.0720679		3.87515	2.15702	4.30824	2.85759	1.31325	0.588837	1.71928	1.40114	0.0715996	0.0480452
1.22256	0.692565	2.29234	1.27246	4.39945	2.28491	0.696378	0.347387	0.522606	0.24677		0.406028	0.366487	0	0.0396656	1.96813	1.25812	0.542238	0.310062	0.552721	0.335201		0.651385	0.270396	2.99149	1.5369	4.58066	2.39725	1.71229	0.779902	0.808562	0.215087
1.03777	0.573539	1.15523	0.559677	0.75495	0.435724	0.512862	0.238327	0.41207	0.192502		0.25584	0.111734	0.289893	0.0480452	0	0	0.692426	0.358107	0.661868	0.254753		2.40821	1.15588	0.109147	0.151399	0.549227	0.493863	0.25584	0.23073	0.433092	0.167042
1.30763	0.740579	1.13824	0.629377	3.1594	2.03512	2.21306	1.29317	0.069126	0.0392015		0	0.0240226	0.0715996	0.0396656	3.95723	3.90901	1.24165	1.00337	0	0		3.92318	2.24585	1.03035	0.509506	4.20259	2.99112	2.23446	1.5598	0.771015	0.349727
0.751483	0.511872	1.37986	0.816689	0.785771	0.373962	0.311004	0.200583	1.06422	0.699554		4.79984	2.9967	2.52784	1.46706	0	0.0240226	0.658374	0.588837	0	0.0240226		0	0.0396656	2.14538	0.812304	0.474133	0.206708	1.136	0.684928	0.259334	0.263133
2.69081	1.34638	1.40324	0.869741	0.280128	0.140816	0.363863	0.170835	3.05687	1.45895		0.323945	0.414532	1.74285	0.867613	0.395545	0.0877109	0.0715996	0.0877109	0.760531	0.46984		3.05261	0.972083	0.180746	0.0636883	0.150188	0.541908	1.64069	0.652526	1.58307	0.843591
1.20834	0.715322	1.21077	0.857703	1.94936	0.965212	1.49795	0.825262	3.51752	2.19578		0	0.0240226	1.96813	0.748616	3.42458	1.61735	6.91378	3.15927	7.15215	3.27101		0.262829	0.358107	3.2683	2.46597	2.44925	1.65478	0.293387	0.0877109	5.91748	3.26374
1.97474	1.34218	3.00863	1.41858	1.68912	0.744876	2.43011	1.18605	0.0647424	0.0305716		0.109147	0.0793313	6.25191	3.44028	1.89304	0.597217	2.83781	1.63802	8.15543	4.87159		0.692426	0.660905	0	0	1.68173	1.02739	2.76011	1.25086	2.33312	1.49612
1.30109	0.755725	0.928841	0.527611	1.01212	0.674452	1.97639	0.976684	1.19025	0.583693		0.812056	0.781018	0	0.0240226	0	0.0793313	3.26741	1.95869	0	0.0396656		1.3508	0.900015	0.330934	0.23911	0.470639	0.334084	1.06091	0.723477	0.289893	0.191065
2.67674	1.74448	1.97535	1.08753	0.478009	0.258413	1.367	0.702558	1.18259	0.644419		4.08995	2.39613	5.61101	4.11571	0.508186	0.413416	1.4905	0.731857	1.43288	0.99499		0	0.0396656	1.59965	0.550288	1.86597	0.946944	3.57128	1.47936	0.109147	0.0636883
2.05445	1.25417	1.24738	0.771941	1.45413	0.826897	1.4614	0.730609	1.50931	1.24399		3.92928	1.18717	1.00938	0.628503	1.67824	0.877109	1.494	0.501127	0.617332	0.294419		0	0	0.037547	0.0396656	0.361492	0.366487	1.81794	1.30505	0.907225	0.509506
2.81874	1.63794	2.05691	1.17432	2.49689	1.5984	2.65106	1.15006	1.41208	0.946389		3.08056	1.75199	3.61581	1.8397	0.225282	0.270396	0.880161	0.358107	0.0750939	0.127377		5.22944	3.67828	1.83542	1.54416	3.87515	3.06318	0.474133	0.342464	3.08666	2.07657
1.24534	0.737599	0.978542	0.546691	1.41503	0.754991	0.779793	0.434134	0.142596	0.0690296		0.0750939	0.23073	0.907225	0.341348	0.109147	0.318441	0	0.0636883	1.86597	1.98998		1.38136	0.398889	0.58328	0.135756	1.45296	0.836327	0.433092	0.0720679	0.805067	0.517886
1.38177	0.862075	2.72101	1.40745	1.10018	0.601016	0.995766	0.486758	1.82474	0.994291		0.037547	0.0636883	5.98997	3.31905	3.84719	1.54528	0.771015	0.573194	0	0.23073		2.64048	1.64025	3.52325	1.95031	1.05392	1.12963	0.25584	0.182685	0.685437	0.358107
2.43889	1.61143	2.85864	1.75368	1.74423	0.900484	2.41297	1.21116	1.55514	0.834264		0.037547	0	0	0	0.917708	0.565931	6.65444	3.92465	7.91706	5.37998		6.12269	3.53526	4.32482	2.33244	0.654879	0.254753	1.96464	1.17767	4.88453	1.74472
3.46406	2.23277	1.00191	0.597494	1.17835	0.700712	1.57563	0.708672	1.4864	0.752163		0.180746	0	0.037547	0.0396656	0.32744	0.318441	4.89762	1.95981	1.52805	0.764259		0.436586	0.468724	1.38835	0.884372	3.43856	2.37937	0.474133	0.0396656	2.99149	1.54528
0.692835	0.370868	3.39965	1.81345	3.13877	1.96227	1.07165	0.544533	0.46463	0.231963		3.35298	1.76037	0.586774	0.492747	9.52631	5.77161	0.037547	0.0793313	3.14517	1.17153		0	0.0240226	5.94194	3.59783	3.61581	2.15591	0.545733	0.246373	2.99499	2.5006
1.74403	1.08561	2.03877	1.25221	2.5281	1.39743	2.52088	1.23295	0.505425	0.209679		0.0750939	0.23073	2.32613	1.95758	4.33181	2.77603	7.97119	3.47045	0	0.0396656		1.64419	0.581574	2.74963	2.3073	2.12531	1.63299	1.24515	0.778786	0.221787	0.127377
2.87448	1.55915	2.09323	1.13472	0.375122	0.192108	2.30888	1.11136	0.360078	0.166088		1.06091	0.771523	3.82013	2.42853	0	0	0.037547	0.0877109	1.20411	0.326821		2.41171	1.09108	1.57958	0.645262	0	0.0396656	3.31544	1.52963	1.5656	1.01901
0.134944	0.0690914	1.96179	1.00954	0.531565	0.281364	2.39496	1.23218	0.252463	0.139888		0.180746	0	2.65706	1.66427	0.037547	0.0396656	1.6337	0.795545	0.801573	0.318441		0.805067	0.397773	0.51168	0.65141	4.12749	2.04752	4.11701	2.19669	0.323945	0.223467
2.74123	1.74552	1.06886	0.633139	0.647003	0.29957	2.60273	1.55105	1.44012	0.645054		2.71558	1.95143	0.0750939	0	1.03035	0.430175	2.89283	2.46708	0.0715996	0.0636883		0.0750939	0.0396656	1.0679	0.908395	0.436586	0.270396	5.1168	3.02687	0.180746	0.118997
1.83382	1.20772	1.78164	1.16449	1.95859	1.02475	2.10479	1.16464	0.0355925	0.0153592		4.74133	2.8481	0.0750939	0.501127	0.364987	0.509506	0.037547	0.0636883	2.04323	1.43131		0.221787	0.0396656	3.02554	1.49723	6.4676	4.43192	1.88605	0.850854	2.22397	1.02013
0.947606	0.661588	2.13774	1.20599	2.3049	0.972278	1.89926	1.01079	0.660978	0.317722		3.26042	2.02238	8.14933	5.18277	0.808562	0.652526	3.73106	1.68941	0.0715996	0		0	0	0.361492	0.127377	4.73784	2.64251	7.05698	4.18778	0	0
0.542237	0.395769	1.08462	0.564286	1.45334	0.637319	1.66587	0.76315	0.837627	0.436825		0.538744	0.215087	0.722984	0.501127	3.408	1.71847	5.12989	2.07769	2.66056	1.2341		0.436586	0.342464	0.109147	0	0.143199	0.167042	0.440081	0.350844	1.17355	0.493863
2.61983	1.47265	1.10665	0.584971	1.05024	0.60955	1.43769	0.757238	2.11398	1.15999		0	0.0396656	0.214799	0.0636883	0.617332	0.270396	4.63568	2.75535	1.43288	0.565931		2.99499	1.48774	1.63021	0.748616	1.79088	1.19443	0.542238	0.254753	0.289893	0.325705
1.76145	1.04382	1.86772	0.92864	0.521394	0.315914	1.67987	0.871784	0.165062	0.103094		2.04672	1.72573	0.76752	0.270396	0.801573	0.406152	1.6337	0.996106	2.47981	1.4503		0.289893	0.191065	0	0.0877109	1.13251	0.573194	2.23096	1.12125	1.7053	1.00225
1.9646	1.03679	1.43319	0.804597	4.04649	2.46836	0.857886	0.512757	3.19626	1.20103		3.42458	1.88048	4.80245	1.98998	2.04323	0.771523	1.78389	0.932418	0	0		0.109147	0.254753	0.515174	0.191065	4.65925	3.39727	0.545733	0.397773	0.733468	0.430175
1.64575	0.98523	1.36051	0.837815	1.1292	0.588044	1.34014	0.978223	1.05708	0.632061		0	0.0480452	0.037547	0.0396656	0.842614	0.454197	0.32744	0.23073	3.54072	1.45868		1.20411	1.05756	1.64069	0.836327	0.25584	0.374866	3.89872	2.29166	2.80376	1.31343
1.37096	0.806081	1.81816	1.10541	1.16462	0.635582	2.23297	1.23179	0.350022	0.118534		0.146694	0.0877109	0.214799	0.118997	1.82843	1.25701	2.47282	1.16203	2.15936	2.20395		0.661868	0.660905	3.47261	2.03914	0.0715996	0	4.36326	3.05704	0.76752	0.318441
1.94017	1.32462	1.91019	1.13674	1.3914	0.606958	1.77105	1.02912	0.174057	0.103889		2.19341	1.76651	0.146694	0.14302	1.78389	0.390509	2.7732	1.32907	0.549227	0.740237		0	0.0396656	1.136	0.811188	2.15936	1.09946	3.49618	2.30004	1.12552	0.342464
1.21416	0.670276	3.69027	2.09417	1.01621	0.55144	1.10459	0.699534	1.80418	1.04813		0.0715996	0.0636883	0	0	2.07378	0.740237	0.794584	0.955324	1.38835	0.874877		0.812056	0.843591	4.03143	1.72796	0.109147	0	0.037547	0.0480452	0.109147	0
0.30719	0.210972	1.83112	0.968775	0.710331	0.41373	0.771598	0.380234	0.915567	0.479044		2.8448	1.5693	0.624321	0.215087	0.467144	0.85197	0.293387	0.167042	2.4868	1.57656		0	0	0.221787	0.389393	2.71208	1.84584	0.18424	0.215087	2.40472	1.66427
3.29882	2.33512	1.66785	0.934111	2.37084	1.19651	0.432958	0.241142	1.01211	0.589083		0	0.0396656	0.293387	0.270396	1.57259	1.24974	0.146694	0.325705	0.0715996	0		2.04672	1.94305	0	0	3.59135	1.33969	1.53853	0.748616	1.83891	1.05141
2.09046	1.38201	1.46071	0.950715	1.55732	0.855273	0.331639	0.162427	0.233196	0.105201		3.56778	2.13412	0	0	0.368481	0.572078	0.866184	0.38213	1.02685	0.740237		0.037547	0.0396656	9.04608	5.39563	1.46694	0.908395	0.180746	0.127377	6.64485	4.10007
2.06404	1.36205	2.09311	0.961114	0.682653	0.444193	1.45478	0.74245	0.380581	0.176029		8.94741	5.7934	4.58415	2.09445	0.323945	0.23073	2.89283	1.24974	0.436586	0.0636883		0.0715996	0.0240226	2.01267	1.33522	2.55141	2.01512	1.60664	0.605597	0.109147	0.127377
1.58218	1.01187	1.62636	0.888217	1.2042	0.669677	1.07483	0.515697	0.126491	0.0723297		1.2076	0.692191	1.42589	0.916775	2.8448	1.90338	4.25062	1.92741	0.914214	0.358107		0	0.0240226	0.037547	0	5.37264	2.74809	3.72496	2.22909	0.760531	0.206708
1.66052	1.00064	1.14887	0.589834	0.458518	0.242556	0.286197	0.140169	1.31671	0.582326		0	0	5.21896	2.39613	1.42589	0.684928	0.0750939	0.103354	0	0.215087		2.19341	0.972083	1.27221	0.334084	0.357998	0.135756	5.28357	1.77601	0.180746	0.118997
1.99488	1.01542	1.12772	0.6533	0.448584	0.243543	0.399604	0.191179	2.41951	1.27907		0.109147	0	1.19362	0.358107	0.685437	0.326821	0.0750939	0	0.688932	0.167042		0.654879	0.199444	0.037547	0	1.19712	0.787166	0.150188	0.14302	3.92229	1.52125
2.39065	1.50107	1.40683	0.880027	0.332978	0.167181	1.33786	0.747176	0.110336	0.0687395		5.64856	3.31067	3.2744	1.73523	0.214799	0.0240226	1.20061	1.18605	2.78019	1.86372		2.67454	1.84081	0.0715996	0.0396656	0.613838	0.175422	4.87055	1.58494	1.09496	1.08382
1.87093	0.934741	0.494183	0.251266	0.616577	0.290189	0.804007	0.417484	0.0901743	0.0370271		0.037547	0	1.71229	0.7475	1.06091	0.597217	0.944772	0.803925	0.214799	0.0877109		4.16155	1.72685	1.2111	0.700571	0.51168	0.246373	1.35429	0.509506	0	0
1.52807	0.84698	1.516	0.806893	1.1195	0.617187	1.16718	0.680342	1.35262	0.73447		4.88802	2.24473	0.586774	0.0960905	1.99869	0.813421	1.31675	0.877109	0.214799	0.111734		0	0.0480452	0.218293	0.0636883	4.16853	2.32295	0.83912	0.778786	0	0
0.800133	0.527449	1.48861	0.893032	0.941677	0.443341	2.01263	1.03516	2.70765	1.29383		0.286398	0.0240226	0.658374	0.294419	2.4868	1.21846	1.93059	1.11622	5.77168	2.80955		1.38835	0.565931	0	0.0396656	0.0750939	0.0240226	6.4702	2.88273	0.146694	0.151399
1.59428	1.10032	1.41927	0.72671	2.71004	1.63775	1.31355	0.633064	0.615641	0.165407		2.82472	2.11624	4.34229	1.97434	2.95045	1.46371	0.25584	0.358107	4.45843	1.85031		0.0715996	0.0636883	0.364987	0.199444	5.06178	3.56319	1.82843	1.02013	1.35429	0.676548
2.04975	1.13433	2.56183	1.36351	1.65401	0.928432	1.49177	0.778431	0.670273	0.308541		0	0	3.60533	1.87825	2.62301	1.47321	3.38704	1.65589	0.470639	0.167042		6.23184	3.66878	0.146694	0.127377	0.180746	0.0396656	3.67693	2.18104	1.09496	0.580458
2.30023	1.51144	0.821052	0.535471	1.24506	0.746331	1.76899	0.899599	0.376078	0.217781		0.620827	0.636883	0	0.182685	0.808562	0.51677	1.2111	1.15365	1.79437	0.795545		0.880161	0.525149	2.03274	1.61623	3.53024	1.06817	0.0715996	0.0480452	0.180746	0.151399
2.99164	1.64472	1.19446	0.673975	2.54497	1.3528	3.21964	1.86	0.0876957	0.030721		1.47392	0.764259	1.50448	1.13913	4.57107	2.22909	3.77909	1.86987	1.16656	0.675432		0.143199	0.0636883	0.037547	0.0793313	4.77538	3.36598	6.97579	4.9364	2.41171	0.972083
1.2203	0.696706	1.55748	0.836183	1.00977	0.478399	3.31742	1.83113	0.746417	0.383526		0.371975	0.183801	1.76382	1.19443	2.59944	1.2017	2.08776	1.29779	0	0.0240226		0	0	2.22747	1.42628	0.143199	0	4.16155	2.42853	0.112641	0.103354
0.538077	0.295166	1.0995	0.592197	1.34398	0.849426	1.80665	0.882066	0.552067	0.381656		0.876667	0.46984	0.736962	0.38213	3.38005	2.10283	0.692426	0.477104	0.880161	0.85197		1.16306	0.669285	0	0	2.59944	1.87713	1.09496	0.446934	0.109147	0
3.22724	1.96106	1.56305	0.800049	2.92014	1.59207	0.632745	0.32808	0.528342	0.267141		4.46802	2.41177	1.17005	0.598333	8.07684	4.5269	0.293387	0.191065	0.109147	0.111734		0	0	0.32744	0.175422	3.50317	2.11736	0.399039	0.127377	0.729973	0.207824
1.48205	0.858326	4.00461	2.58016	1.3609	0.729374	1.89481	0.886885	0.720203	0.3471		4.99018	3.15424	2.66056	2.25926	3.07008	2.05478	1.24165	1.25812	0.334428	0.358107		0.0715996	0.0396656	0.109147	0.0240226	0.109147	0.0240226	3.39752	1.86149	0.221787	0.0877109
1.94062	1.27	2.17484	1.23489	1.34235	0.567826	1.99972	1.07243	1.81338	0.823139		1.96114	0.938565	0.0715996	0.0636883	1.136	0.532413	4.09344	2.06931	2.32962	0.613976		0	0	0.624321	0.772639	2.32962	1.2665	4.82341	2.57267	1.67475	1.04192
1.5946	1.03148	1.63402	1.12302	0.358624	0.211033	0.442661	0.217348	1.39716	0.820966		1.88605	1.05141	1.32374	1.19443	0.296881	0.167042	0.470639	0.302798	0.617332	0.366487		1.52805	1.04192	1.17355	0.710067	0.146694	0.111734	0.0715996	0.0396656	2.32613	1.05979
1.31521	0.790101	2.04226	0.983601	1.03239	0.600115	1.86771	1.07041	0.200268	0.167367		0.037547	0.0396656	0.873172	0.492747	0.150188	0.14302	3.67693	1.67265	0.330934	0.326821		0.0715996	0.0240226	0.293387	0.334084	0.883655	1.01678	0	0	0.334428	0.301682
2.74553	1.99747	2.50513	1.37138	2.19092	1.10616	1.3525	0.656077	0.32567	0.157906		4.58066	2.37323	0	0.0396656	3.36696	1.39388	0.948266	0.659789	0.692426	0.358107		0	0	0.992802	0.485484	2.01616	1.0179	1.15957	0.716214	0.214799	0.246373
1.37138	0.855195	1.85333	0.873228	1.66415	0.946865	2.1465	1.0764	0.559714	0.348488		0.917708	0.587721	0.842614	0.485484	2.52784	2.07657	3.2744	1.75925	0.0750939	0.0793313		0.146694	0.301682	1.64069	0.223467	0.146694	0.215087	6.22485	2.96318	0.627815	0.38213
3.90869	2.61161	0.85176	0.408192	0.311101	0.154281	2.49424	1.21261	1.54297	0.865323		4.1921	3.01122	0.368481	0.294419	0.214799	0.0720679	3.32243	1.40114	0.406028	0.676548		0	0	1.0644	0.779902	0.296881	0.151399	4.49597	2.52462	0	0.118997
1.77321	1.00235	0.943468	0.459565	1.15799	0.654306	3.15808	1.29526	0.858655	0.390758		2.58546	1.80729	0.0715996	0.0636883	0.835625	0.875993	3.35648	1.28941	1.08448	0.653642		0.037547	0	0.293387	0.73912	0.18424	0.151399	0.736962	0.310062	2.55491	1.25086
2.01237	1.19962	0	0	0.0710068	0.0363201	1.49111	0.864629	0.952584	0.449085		4.15456	2.81793	0	0	0.0715996	0.0396656	6.10522	4.44757	1.41541	0.430175		0	0	0.722984	0.350844	0.289893	0.310062	5.13338	2.7386	1.09147	0.763143
1.52151	0.867666	0.845583	0.493599	0.672721	0.358352	1.70229	0.936964	1.36577	0.629585		1.20411	1.0732	1.09496	0.819568	0.951761	0.445818	1.34731	0.875993	1.20411	0.46984		4.81992	2.3073	0	0	0.109147	0.0636883	1.38835	1.30505	0.58328	0.0720679
0.981977	0.489037	1.03969	0.570629	0.0976172	0.0600249	1.32316	0.750773	0	0.00187327		1.52106	0.693308	0	0	0	0.191065	3.4115	2.01512	2.45624	0.820684		1.75683	0.836327	0.924697	0.414532	0.180746	0.0480452	0.180746	0.0877109	3.28488	1.63187
1.32452	0.79643	0.86602	0.44481	1.38212	0.74218	1.73947	0.951556	0.216408	0.111345		2.60205	1.33019	2.89632	1.1151	0.109147	0.167042	4.482	2.50787	0	0		1.27221	0.716214	0.941278	0.446934	0.982319	0.389393	1.38485	0.938565	0	0
0.832858	0.44156	1.12551	0.642615	1.77729	0.837277	1.2335	0.623118	0.584633	0.34149		1.67824	1.35421	0.409522	0.167042	1.24165	1.01175	4.30824	2.5872	0.037547	0.0396656		0.508186	0.151399	0.037547	0.0480452	1.90702	1.13075	0.76752	0.493863	0.109147	0.14302
2.90748	1.62218	1.50472	0.814189	2.4904	1.45634	1.50301	0.773039	1.55517	0.984934		3.93976	2.41289	0	0.0793313	2.40472	1.29779	3.68392	1.94082	0.436586	0.278776		0.917708	0.492747	2.80725	1.10672	3.95723	2.45982	1.60315	0.517886	2.12531	1.17041
3.02768	1.90184	1.4375	0.977071	1.78682	0.813442	0.826786	0.42282	1.42026	0.701354		0	0.0240226	0.037547	0.0240226	3.78957	2.13188	0	0	1.20061	0.605597		1.82144	1.00337	3.60184	1.97545	2.91989	0.979347	4.07247	1.84696	3.0561	2.52854
2.80455	1.6816	2.14078	1.15359	0.398662	0.207512	2.55773	1.28493	0.0794287	0.0332497		0.474133	0.413416	4.99368	2.65423	0.832131	0.461461	0.842614	0.485484	4.96661	2.54027		2.52085	1.57656	3.25782	2.14361	0.214799	0.167042	8.12837	3.89336	2.78978	1.04415
1.76586	0.976818	1.00876	0.552086	0.166852	0.0751077	1.32512	0.656535	1.65793	0.945089		0.180746	0.0480452	0.876667	0.23911	0.474133	0.111734	2.43178	1.2017	0.0750939	0		2.83432	1.69444	0.143199	0.103354	0.917708	0.199444	3.39403	1.59221	0.323945	0.222351
2.71359	1.57083	2.47344	1.43184	1.90374	1.27996	1.22273	0.701295	1.4961	0.796114		3.54771	2.54865	0.037547	0.0240226	2.78019	1.97322	3.14168	1.3531	0.143199	0		0.037547	0.0480452	6.84307	3.32632	0.579785	0.223467	3.24384	1.4179	5.21197	3.5185
2.61812	1.63712	0.771434	0.399746	4.2749	2.27578	1.29473	0.676136	0.82044	0.37297		2.3471	1.52963	0.0715996	0	1.65118	1.32181	0.736962	0.182685	1.02685	0.278776		0	0	0.948266	0.676548	2.54093	2.34809	4.15805	2.56932	1.06091	0.413416
2.50538	1.58071	1.44557	0.839479	0.497012	0.311246	1.08202	0.585382	0.796646	0.404225		3.67344	1.96596	0.0715996	0.294419	0.948266	1.13913	3.32942	2.08495	0.364987	0.206708		0.180746	0.0240226	2.44576	1.87936	0.508186	0.215087	0.661868	0.580458	0.0715996	0.118997
2.41408	1.35463	1.37017	0.840257	1.1782	0.599646	2.1566	1.155	0.339031	0.174837		0.917708	1.02013	1.5656	0.335201	2.08427	1.44807	1.9917	0.907279	0.736962	0.215087		0.0715996	0	0.0715996	0.0636883	5.36216	2.52351	3.3364	1.71735	4.81643	3.00788
2.15025	1.08871	1.10745	0.542352	1.20153	0.620529	0.633802	0.279417	0.149363	0.0731345		0.470639	0.398889	2.2004	0.875993	0.842614	0.287155	0	0.0480452	0.146694	0.0240226		3.40101	1.43466	0.32744	0.191065	0.51168	0.60448	0.76752	0.38213	0.97533	0.438554
1.87734	1.24002	1.29978	0.666445	1.64165	1.05926	0.296546	0.125498	1.26538	0.635179		0.0750939	0.0240226	0.037547	0.0480452	0.252346	0.0636883	0.545733	0.438554	0.289893	0.175422		3.00896	1.75199	1.65467	1.23522	3.39403	2.03802	0.556216	0.310062	0.436586	0.167042
1.55229	0.878809	1.79919	1.04499	0.310644	0.206646	0.697928	0.323071	0.3097	0.247518		2.17334	1.81456	0.992802	0.779902	1.28269	0.629619	0.109147	0.103354	2.47981	0.669285		0.0715996	0	2.52784	2.49949	0.51168	0.287155	0.146694	0.0636883	0.0750939	0.0480452
1.96093	1.47371	1.21503	0.677103	0.21999	0.142221	1.09318	0.584145	0.399706	0.286086		0.180746	0.318441	1.67475	0.732973	0.371975	0.223467	3.24034	1.5045	0.0750939	0.0636883		5.31152	3.88387	0.252346	0.127377	0.330934	0.38213	2.03973	1.19555	0.289893	0.23073
2.95031	1.55425	1.23689	0.655952	0.442515	0.249485	1.7156	0.815204	0.439169	0.197014		3.03603	1.62964	1.7804	0.756996	0.037547	0.151399	1.16656	0.462577	0	0.0793313		0	0	0.76752	0.278776	0.037547	0.0480452	0.722984	0.127377	0.58328	0.429059
3.00385	1.95272	1.86145	1.05212	0.868448	0.425348	1.56579	0.758814	0.15272	0.028202		0	0.167042	3.02904	3.5509	4.45404	3.45481	1.79787	0.835211	0.941278	0.47822		3.1993	2.05478	1.35429	1.16203	1.19712	0.75588	1.09147	0.502243	0.702909	0.38213
0	0	1.56063	0.816962	1.90502	0.823601	0.518151	0.20467	0.284218	0.0795828		1.71229	0.788282	1.74634	0.875993	1.79088	0.795545	4.38594	1.40841	0.0715996	0.0396656		0.18424	0.175422	0.586774	0.302798	1.64419	0.915658	0.25584	0.103354	0.143199	0
2.72866	1.5432	1.03776	0.492948	1.41522	0.769098	0.894305	0.471534	0.109542	0.0951173		4.07946	2.533	0.798078	0.223467	0.0750939	0.23911	2.63	1.23522	0.399039	0.0877109		0.109147	0.0636883	0.849603	0.692191	3.21677	1.64025	1.82144	0.668169	0	0.0720679
3.12762	1.86354	0.63174	0.353557	1.12736	0.54078	0.84997	0.648689	0	0		0.109147	0.0636883	0.361492	0.167042	0.55971	0.334084	2.95045	2.99112	0.037547	0.103354		8.75618	4.70455	1.05042	0.859234	0.32744	0.246373	0.846108	0.389393	0.109147	0.0240226
1.65811	0.906258	1.69427	0.857752	0.521727	0.311986	0.8652	0.502043	0.358333	0.179221		0.109147	0.0877109	5.43725	3.79001	0.037547	0.0240226	0.579785	0.421795	0	0.0793313		3.50317	2.22909	1.70181	0.485484	2.12181	1.07544	1.38485	0.980463	0	0
2.71059	1.76407	1.28167	0.719339	0.323633	0.189606	0.0452808	0.0307863	0.53579	0.23014		0.32744	0.271512	0.989308	0.509506	0.364987	0.23911	0.037547	0.0396656	0.252346	0.167042		7.97818	5.22132	0.794584	0.135756	0.474133	0.715098	0.330934	0.0793313	0.296881	0.318441
2.37327	1.30523	1.36271	0.778987	1.16733	0.585349	0.0278725	0.0256553	0.106734	0.0474703		3.1312	1.39165	1.45995	1.39276	1.42939	1.29052	0	0	0.364987	0.0396656		3.24034	2.1978	0	0.0240226	2.69811	0.884372	0.0715996	0.0877109	0.433092	0.278776
2.13709	1.19482	1.72031	0.892675	1.26829	0.797648	2.96055	1.73074	5.28232	3.02436		2.96093	1.44304	0.0715996	0.0636883	3.76251	2.01289	5.70967	2.80228	0	0.0240226		4.9055	2.71681	0.805067	0.215087	0.917708	0.740237	6.43355	4.75874	0.143199	0.0396656
1.54694	1.03163	2.16472	1.24488	0.641719	0.332388	3.06063	1.61966	0.146178	0.280575		2.04672	0.700571	0.218293	0.270396	0.037547	0	2.25802	1.92629	1.57259	1.50561		0.037547	0	2.26501	1.18605	0.764026	0.525149	5.18491	1.71455	2.26501	1.82294
1.22494	0.726969	0.912237	0.48034	1.32344	0.754247	0.710604	0.403512	1.33592	0.518704		2.2755	0.931301	3.16525	1.57656	2.59944	1.60897	1.12901	0.660905	0.218293	0.0960905		0.58328	0.61286	0	0	0.112641	0.199444	1.12202	0.891636	0.146694	0.0960905
2.7044	1.49934	1.29154	0.63427	0.649005	0.37051	1.60067	0.814515	1.55559	1.55963		0.037547	0	0.951761	0.46984	0.440081	0.0480452	4.4104	2.30954	1.05392	0.606713		5.98648	3.33693	3.68392	1.56707	0.0715996	0	0.733468	0.540792	0.764026	0.4866
0.511851	0.23142	1.80382	0.93701	0.560673	0.283502	0.725628	0.422732	3.0644	0.865784		0.143199	0.0960905	0.361492	0.262016	0.109147	0.118997	1.20061	0.468724	1.71928	1.56092		0.25584	0.222351	5.81882	1.85646	2.43877	1.0732	2.09824	1.5045	1.3508	1.24248
2.01034	1.12653	2.43596	1.34451	0.638751	0.335869	1.14095	0.545997	0.434245	0.339352		1.93059	0.493863	4.80944	2.62909	1.28269	0.549172	1.10195	1.03577	1.67824	0.980463		0.0750939	0.263133	3.93277	2.02964	0	0	0.330934	0.0877109	2.7732	1.42628
2.62289	1.59755	1.53718	0.863863	1.59786	0.858736	0.80145	0.388691	2.6171	1.33717		0.180746	0.151399	0	0	2.65706	1.87098	0.51168	0.286039	0.876667	0.771523		4.04891	2.2749	1.85549	1.05868	2.34011	0.979347	1.41541	0.867613	0.685437	0.437438
3.3189	2.25884	1.9071	0.995089	0.701495	0.35391	0.924171	0.455888	1.50634	0.72658		3.53373	2.07881	2.32264	1.3112	1.27221	0.564815	0.688932	0.413416	4.66274	2.45367		3.28837	1.47098	1.34032	0.813421	0.146694	0.0636883	0.371975	0.254753	4.64178	2.02238
2.06301	1.58754	2.81006	1.72552	0.610199	0.289339	2.53353	1.42896	0.613915	0.28111		0.289893	0.0636883	1.57958	0.844707	1.57259	0.525149	6.23882	3.53526	3.35298	2.16652		1.41541	1.03577	0	0.103354	0.32744	0.0636883	2.22048	1.03577	2.51736	1.33019
1.99555	1.09705	2.11635	1.2006	0.698869	0.378789	0.445768	0.303245	0.431679	0.213786		3.70749	1.75087	1.82843	1.06706	0.330934	0.182685	0.109147	0.175422	0.32744	0.0877109		0.586774	0.708951	0.364987	0.183801	1.90352	0.86035	0.25584	0.167042	1.12552	0.359223
1.88914	1.21259	1.21742	0.567935	1.3566	0.750642	0.349806	0.181671	0	0		4.52304	2.63524	0.293387	0.127377	1.38835	0.756996	0.361492	0.175422	6.81512	3.9185		0	0	0.0750939	0.0396656	2.96792	2.02238	1.93757	1.2665	0.180746	0.0480452
1.68779	0.947474	3.04613	1.72247	1.2097	0.755708	0.436287	0.28582	1.13082	0.551411		0	0.0396656	0	0	2.92688	1.30505	0.771015	0.326821	0	0		3.03603	2.09557	4.25672	1.82405	3.2028	1.78439	0	0.0240226	0	0
1.68431	0.946984	0	0	1.751	1.22439	0.82414	0.456597	1.27793	0.651896		0.474133	0.533529	0.880161	0.669285	3.60184	2.81178	0.221787	0.254753	6.09912	3.09559		2.4152	1.27377	0	0	2.76272	1.47936	1.49749	0.812304	3.34949	2.29389
1.45477	0.890945	2.92411	1.75195	0.713244	0.374958	0.912138	0.442525	1.98725	1.14933		0.037547	0.0793313	4.99368	3.03525	0.364987	0.36537	2.92688	1.0827	3.92928	2.11624		2.14888	0.86035	0.146694	0.0636883	1.57958	1.10561	1.28269	0.485484	0.552721	0.573194
3.12016	2.10317	1.53162	0.808416	0.981996	0.491386	0.775214	0.405003	0.617522	0.367048		1.71928	0.788282	0.729973	0.127377	0.695921	0.779902	0.18424	0.199444	0.477628	0.127377		4.544	3.59895	1.20411	0.588837	0.0715996	0.0720679	0.627815	0.414532	3.38005	2.08104
1.11032	0.670989	1.33174	0.754953	0.83134	0.474148	1.4573	0.816685	1.51732	0.751044		1.12552	0.477104	0.658374	0.540792	3.23685	1.69668	2.17944	1.05868	0.289893	0.36537		0	0	1.28619	0.829064	0	0.167042	3.43157	2.22909	0.364987	0.159779
1.80852	1.04832	2.05445	1.23448	1.19171	0.672002	1.92728	0.92663	1.33857	0.707647		1.49749	1.36148	2.9164	1.37824	5.14386	3.25425	1.05741	0.71733	4.15805	2.44306		0.109147	0	0.037547	0.0636883	0.218293	0.206708	1.71229	0.772639	8.13447	3.32855
2.07517	1.56095	2.33929	1.47897	2.06182	0.946163	1.03425	0.505071	1.40719	0.654298		0	0	5.41978	3.05815	4.32482	2.15087	1.52456	0.939681	2.11483	0.756996		2.36717	1.3855	0.146694	0.0480452	2.05981	1.36148	0.293387	0.111734	0.651385	0.167042
1.92315	1.13674	3.04477	1.59724	1.74466	1.04017	1.85898	0.931438	1.15475	0.581575		2.73565	1.7978	0.545733	0.421795	2.30256	1.80618	1.0644	0.589954	1.12901	0.46984		0.873172	1.17041	5.27309	2.97044	0.917708	0.453081	0.985813	0.485484	2.40122	1.00449
0.869227	0.46989	1.57849	0.883438	1.19656	0.674219	1.33073	0.653741	0.325407	0.173996		0	0	1.20411	0.557551	0.037547	0.167042	3.09714	1.75199	3.23335	1.56707		2.11483	1.2341	0	0	2.58546	1.29667	0.504691	0.310062	1.30277	0.413416
4.29398	2.10665	2.66147	1.72187	0.946902	0.529388	1.24134	0.698777	0.0408584	0.039212		0.0715996	0.127377	3.02205	1.98272	4.89152	3.94867	1.38136	0.898899	0.293387	0.191065		5.36826	2.30116	0	0	0.440081	0.540792	0.51168	0.564815	0.624321	0.532413
1.17484	0.660007	2.72692	1.29526	0.643742	0.32311	1.63412	0.825881	0.0303794	0.0138949		0.289893	0.0636883	0.58328	0.422911	1.38835	0.796661	2.52085	0.772639	0.0750939	0.135756		1.24515	0.85197	2.63699	1.53578	3.02554	1.09946	1.12901	0.700571	0	0
1.98309	1.12905	4.24011	2.45359	1.35815	0.782297	2.36665	1.57694	3.49857	1.67469		3.37046	3.29391	0.293387	0.611744	0	0.0636883	5.1884	3.32017	0	0.0396656		1.35779	0.908395	9.11418	6.72359	1.7088	1.13186	1.34381	0.701687	0.037547	0.0396656
2.60263	1.28792	1.59695	0.959454	1.95561	1.19812	0.191789	0.10919	3.04916	1.36516		0.037547	0.0636883	0.0715996	0.0240226	4.04541	2.1654	2.73565	1.27377	1.54203	0.764259		5.32112	3.54029	0.985813	0.996106	1.58917	1.58494	2.76621	1.01175	1.68523	0.645262
1.42689	0.807063	1.77034	0.926057	0.961147	0.509061	0.307056	0.223785	2.8115	1.16402		1.57958	1.32181	0.0750939	0.0396656	1.0679	0.438554	0.18424	0.151399	2.81075	0.916775		0.0715996	0	0.76752	0.549172	0.25584	0.23073	0.0715996	0.0396656	2.52085	0.829064
1.75564	0.898617	1.71898	0.937704	0.724073	0.367628	0.687142	0.33554	1.42637	1.08794		0.688932	0.37375	0	0.0396656	0.037547	0	1.93757	1.21008	2.08427	0.693308		0.218293	0.294419	2.3436	1.70282	1.47043	0.95644	0.654879	0.167042	2.55141	1.26762
2.7402	1.50663	2.03971	1.2874	1.91157	1.0325	0.573564	0.218991	0	0		0.037547	0.103354	0.0750939	0.0877109	0.037547	0.0396656	0.736962	0.0480452	0.764026	0.51677		1.7053	1.67042	4.99806	2.97771	2.46933	1.04415	2.64658	1.02628	2.12531	1.99836
2.32684	1.21421	1.31977	0.777814	1.62294	0.812809	1.20504	0.567559	0.0162857	0.0107116		0	0.0480452	4.81293	2.67602	0.150188	0.358107	0.688932	0.23073	0.252346	0		1.90702	1.07432	0.214799	0.38213	3.24034	1.42405	0.722984	0.462577	0.474133	0.0240226
2.66544	1.48414	1.69411	0.899353	3.40495	1.99988	1.65487	0.903798	2.18057	0.884024		0.252346	0.0396656	1.54552	0.636883	1.12901	0.573194	2.07029	0.931301	0	0		4.06288	2.57882	0	0.0793313	2.90941	2.48161	1.41891	1.04303	0.037547	0
2.3786	1.48013	1.13772	0.647643	1.56843	0.861933	0.627828	0.32792	2.41855	0.914765		0.0715996	0	2.29557	1.0827	0.037547	0.0240226	0.037547	0.206708	3.08666	1.14416		7.25869	5.09506	1.90003	1.46595	1.34032	0.812304	0.225282	0.206708	2.76272	1.51399
1.79195	1.04911	1.13121	0.612907	1.17846	0.616613	0	0	0.361717	0.140711		4.52653	2.84698	0.83912	0.47822	2.18643	1.09946	1.97862	1.43243	1.08448	0.318441		0.474133	0.628503	0.736962	1.05868	0	0	0.0750939	0.0396656	2.43528	0.83018
2.13032	1.11157	2.22364	1.21439	0.298608	0.154352	1.48413	0.800519	0.789258	0.379566		0.252346	0.454197	0.289893	0.191065	1.19013	0.46984	0.146694	0.127377	0.726479	0.120113		1.2111	0.430175	2.03973	0.645262	0.109147	0.127377	3.89173	1.76037	0.364987	0.182685
1.6924	0.961309	0.615126	0.359319	1.47785	0.977386	0.808398	0.432864	1.49598	0.583206		2.37067	2.04864	0.58328	0.358107	2.4152	2.76988	0.866184	0.23911	0.187735	0.24749		0.037547	0.0396656	0.18424	0.111734	0.51168	0.183801	1.49749	0.993873	1.49749	1.12963
1.62868	0.785002	0.826276	0.597659	1.17061	0.664038	0.67267	0.408273	0.12752	0.0422815		0.146694	0.151399	0.545733	0.207824	1.136	1.24974	2.99149	1.60059	1.96114	0.756996		1.01987	0.597217	0	0.0396656	0.914214	0.636883	0.146694	0.118997	0.293387	0.151399
2.13648	1.18447	1.09455	0.657788	0.738268	0.359662	0.671891	0.350351	1.25819	0.568059		0	0	0	0	0.97533	0.446934	2.04672	0.946944	0.0750939	0		3.44815	1.33019	0.695921	0.294419	2.10784	1.50338	4.544	3.00061	0.542238	0.182685
3.22299	1.92364	1.28898	0.759507	1.09585	0.595197	1.41448	0.83864	0.328171	0.255544		0.252346	0.445818	1.90702	1.37712	2.19341	0.924038	2.07728	1.40003	0.951761	0.533529		3.29536	1.68718	0	0	0.109147	0.0240226	2.76272	1.80003	0.805067	0.318441
0.973882	0.614244	1.59759	0.906314	1.39064	0.687005	1.12978	0.550356	0.130533	0.039086		0	0.0240226	0.109147	0.0720679	3.8376	1.82405	1.02685	0.413416	0.406028	0.550288		2.15237	1.88663	1.83192	1.05979	0.0750939	0.0636883	1.42939	1.2017	0.58328	0.270396
2.60483	1.40687	0	0	0.332059	0.180441	2.0346	1.06232	0.275086	0.13494		0.143199	0	2.34011	2.7386	0.910719	0.135756	1.12901	0.533529	0.109147	0		3.34949	1.7207	4.45493	2.4358	0.477628	0.294419	3.58526	1.82629	0.037547	0
1.53255	0.800417	2.1347	1.21246	1.13703	0.560432	0.713976	0.351418	2.35487	1.17224		1.24165	0.430175	3.8376	1.89612	0.109147	0.0396656	1.12202	0.485484	0.225282	0.151399		0.112641	0.222351	0	0	1.93059	1.12851	0.586774	0.51677	0.576291	0.302798
3.62636	2.23757	1.36581	0.766755	0.560961	0.334687	0.640649	0.374217	0.871639	0.279224		0	0	1.7769	1.28103	0.549227	0.223467	0	0.0240226	1.57608	0.628503		4.65925	2.86486	0.334428	0.660905	0	0.0396656	1.2076	0.61286	2.76272	1.07544
3.39835	2.151	2.25247	1.15624	1.06839	0.599439	1.43877	0.741539	1.20361	0.583028		2.65357	1.46371	2.40472	1.13913	2.72866	1.3855	3.14517	1.59332	1.79787	0.636883		0.440081	0.118997	0	0.0793313	1.01288	0.484367	1.6337	1.06706	0.289893	0.0396656
1.67618	1.08476	0.497195	0.271491	0.584783	0.322145	0.926351	0.484581	0.673774	0.473386		0	0	0.992802	1.06706	0.549227	0.398889	0.289893	0.151399	1.58917	0.597217		2.23446	1.46483	0.880161	0.525149	0	0.0877109	3.09714	1.83858	1.30976	0.653642
1.94605	1.10111	0	0	1.49626	0.719419	1.25144	0.615662	1.93979	1.04755		2.19691	1.10672	0.880161	0.660905	1.52805	0.86035	6.77757	3.26989	0.944772	0.564815		3.75202	2.40563	0	0.0793313	0.109147	0.0240226	0.51168	0.263133	0.440081	0.413416
3.69677	2.35957	1.53281	0.753824	1.15083	0.563757	0.845892	0.418515	0.492758	0.35037		0.214799	0.397773	0.037547	0.175422	0.402534	0.413416	2.16286	1.52852	2.23446	1.05141		6.42307	4.63975	0.037547	0.0396656	4.16155	2.0464	2.11483	0.653642	0.883655	0.62124
1.41495	0.796723	0.599532	0.311626	0.96449	0.485813	0.716784	0.350521	0.145238	0.164238		0	0	0.143199	0.0240226	0.18424	0.0636883	1.06091	0.724594	0.289893	0.254753		1.2792	1.2341	0.0715996	0	0	0.0480452	0.477628	0.223467	1.53155	0.987726
1.06961	0.613352	2.29265	1.18563	1.13829	0.622498	0.177517	0.0801814	0.0754155	0.0123501		1.85899	0.844707	0.702909	0.778786	0.917708	0.716214	0.0715996	0.0877109	0.037547	0.0636883		2.62651	0.922922	5.16743	2.50452	1.57608	0.898899	0	0.0240226	0.259334	0.215087
1.53819	0.909592	2.32637	1.32882	0.960374	0.504043	2.21413	1.27056	0.960021	0.508194		3.13469	2.83245	5.86335	2.63636	1.12901	0.549172	3.87864	2.3168	0.146694	0.0240226		0.037547	0	0	0.0636883	3.50667	2.38775	2.90941	2.02964	0.214799	0.0396656
2.19498	1.2179	1.7158	0.835753	2.0193	0.955852	1.16732	0.625738	1.14732	0.588739		1.01987	0.445818	1.72278	1.04303	3.35298	1.72796	4.6191	1.98998	0.037547	0		1.90352	1.36036	1.50099	0.565931	1.61363	0.669285	0.51168	0.38213	1.05741	0.38213
1.02463	0.553289	0.696714	0.320544	0.609322	0.366559	1.15843	0.67181	1.10295	0.860822		4.92557	2.06205	0.361492	0	0.0715996	0.0877109	0.81555	0.749732	1.12901	0.334084		0.0715996	0.0636883	0.109147	0.0636883	0.399039	0.0720679	2.07378	1.16203	0.25584	0
1.4844	0.774527	2.42037	1.34478	1.14692	0.591848	0.608375	0.292363	1.3958	0.891526		0.58328	0.358107	0	0.0636883	3.72496	2.32406	0.402534	0.310062	0.218293	0.182685		0.685437	0.167042	2.77669	1.66427	2.81424	1.91176	0.368481	0.342464	1.87296	1.24025
0.886597	0.516686	2.74822	1.78785	1.501	0.759165	0.898589	0.453822	0.0446776	0		1.09147	0.62124	4.32482	2.85871	0.515174	0.286039	0.296881	0.0636883	1.12552	0.788282		0.617332	0.684928	6.29645	4.40287	1.03035	0.557551	1.76032	0.558668	1.06091	0.533529
1.67795	0.973277	2.97415	1.6299	1.36963	0.615069	0.255835	0.098813	0.340164	0.0661632		0.037547	0.0793313	1.76032	1.05868	1.34731	0.659789	0.037547	0.0396656	0.037547	0		4.6968	2.70508	1.27571	0.906163	0.764026	0.294419	0.794584	0.0960905	0.109147	0.0636883
2.23841	1.47332	2.0863	1.24254	0.726385	0.393575	0.146961	0.0605987	0.319562	0.128889		2.11133	0.532413	0	0	1.05392	0.669285	1.26872	0.46984	0.252346	0		1.45995	0.788282	2.81075	1.20281	0.849603	0.645262	0.25584	0.103354	0.330934	0.127377
2.39969	1.26951	0.691506	0.364245	0.364626	0.198304	0.114715	0.0453806	1.05579	0.675507		3.75552	1.74472	1.34731	0.826831	0.518669	0.350844	0.180746	0.0240226	0.764026	0.151399		0.037547	0.0240226	0.481122	0.526265	0.037547	0	0.286398	0.0240226	0.037547	0
1.71324	0.998513	1.31942	0.889013	0.717477	0.471684	0.268729	0.124708	1.13863	0.420837		0.692426	0.302798	0.109147	0.182685	0	0	0.771015	0.397773	0.733468	0.398889		0.037547	0	3.8376	2.21568	1.2111	0.95644	1.15957	0.23911	0.0715996	0.0480452
2.76971	1.47065	0.850322	0.500498	0.730893	0.391703	0.436743	0.2057	3.14614	1.38106		3.45514	2.02964	1.07139	0.645262	0.0715996	0.0240226	1.16306	0.389393	0.579785	0.103354		1.01288	0.75588	0.0715996	0	1.494	0.805041	0.733468	0.311178	1.19712	0.397773
2.5747	1.46119	0.810618	0.449216	1.37503	0.619084	0.451908	0.306887	0.290684	0.133037		1.76032	1.60897	1.09147	0.645262	1.4224	0.397773	0.832131	0.692191	4.04541	2.32406		2.7697	1.70617	1.96114	0.605597	1.28269	0.676548	0.542238	0.270396	4.34928	1.99221
1.32706	0.844487	2.88922	1.49369	0.331372	0.149312	0.378891	0.119164	0.0905191	0.0511804		2.03973	1.04303	0.218293	0.278776	0.180746	0.151399	0.364987	0.0877109	0.296881	0.406152		0	0.0240226	6.55229	3.09056	2.22747	1.24974	0.579785	0.111734	0.293387	0.0636883
1.2764	0.65966	2.53866	1.59555	1.98143	1.07105	0.224599	0.0998684	5.07303	3.40655		1.20061	0.892752	0	0.0636883	2.37067	1.06706	0.433092	0.111734	0.252346	0.167042		1.5656	0.835211	1.90702	1.31455	0	0	0.688932	0.111734	0.293387	0.111734
2.26658	1.34307	0.682957	0.3779	1.36234	0.942492	0.555513	0.323808	0.134679	0.0852464		2.4152	1.03466	0.289893	0.127377	1.68173	1.05141	0.910719	0.693308	4.48549	3.48721		4.41739	2.72184	2.85179	1.48774	0.109147	0.36537	1.16306	0.597217	2.99848	1.85311
0.610157	0.406995	3.09502	1.68035	1.00711	0.597354	0.791722	0.386336	1.51695	0.622651		0.0750939	0	2.19691	1.01901	1.64069	1.01175	0.688932	0.215087	0.218293	0.103354		0.477628	0.317325	5.22595	2.72184	1.64069	1.25701	1.41192	1.12963	0.702909	0.660905
1.44393	0.737155	1.64134	0.93148	1.3989	0.714507	0.242515	0.105805	0.0568543	0.145063		0.0715996	0	1.52805	1.08382	0.873172	0.263133	0.323945	0.151399	0.658374	0.254753		2.00917	1.32293	0.402534	0.318441	5.65205	4.37662	0.470639	0.175422	2.23096	1.15477
0.965828	0.524662	5.32551	2.85716	1.38067	0.810527	0.587561	0.30569	0.186515	0.0841836		0.620827	0.359223	6.92077	3.41626	1.96813	1.1693	1.60315	0.611744	0	0.0396656		1.71579	0.99499	4.94565	2.38775	0.736962	0.421795	0.515174	0.414532	0.0715996	0.14302
2.06993	1.31067	1.93476	1.08441	1.52293	1.01277	0.125412	0.0612463	0.747617	0.561694		0.037547	0.0396656	2.11832	0.866497	0.146694	0.302798	0.760531	0.287155	0	0.0240226		2.87536	1.77601	0.402534	0.294419	4.86096	2.71457	1.02336	0.533529	0.037547	0.0240226
2.49109	1.58461	0.91501	0.498594	1.889	1.02462	0.223917	0.107408	3.45205	1.55124		3.10064	2.06093	0	0	2.02925	1.25812	0.330934	0.0480452	0.515174	0.669285		0.18424	0.182685	1.52805	1.17767	4.18162	2.83357	0.985813	0.199444	0.259334	0.310062
2.81215	1.54099	1.61727	0.846942	0.47617	0.270281	2.85594	1.01554	0.172359	0.0545214		0	0.0240226	0.143199	0	0	0.0396656	5.69919	2.1302	4.75531	2.41289		4.21917	1.94305	3.61232	2.16428	0.330934	0.0720679	2.45885	0.812304	1.60664	1.10672
1.57117	0.739902	1.26408	0.758035	0	0	0.261532	0.12897	0.709802	0.428308		1.3508	0.406152	0.620827	0.509506	0	0.0396656	0.357998	0.302798	0.252346	0.0636883		0.0750939	0.127377	0	0	2.8448	1.11622	0.395545	0.0480452	0.0715996	0.0240226
2.38256	1.27919	2.62964	1.5988	1.36268	0.705511	0.126576	0.0709749	1.20258	0.56334		1.01987	0.883256	0.180746	0.103354	3.94675	2.64474	0.579785	0.215087	0.180746	0.0636883		0	0.0396656	2.5584	1.2436	1.50099	0.980463	0.293387	0.366487	1.24165	1.00225
2.78152	1.88331	1.05676	0.662335	0.933347	0.525293	1.15605	0.494468	1.08032	0.476378		7.57914	3.82968	0.0750939	0	0.760531	0.318441	0.289893	0.0396656	0.542238	0.397773		0	0	1.25214	0.939681	2.7016	1.97434	3.63938	2.00674	0.798078	0.421795
3.9641	2.06351	1.30015	0.602236	1.80025	0.89892	1.0218	0.505973	0.200762	0.130073		7.3233	3.63749	2.51386	1.40841	4.88802	3.55705	2.51386	1.46483	0.477628	0.254753		0	0	0.620827	0.430175	0.951761	0.501127	1.08797	0.692191	1.15957	0.37375
1.0624	0.618878	1.38978	0.852483	0.565291	0.396972	1.32134	0.524332	0.0317604	0.0671583		0.037547	0	0.549227	0.278776	1.2111	0.883256	0.467144	0.0636883	0.364987	0.389393		0.51168	0.158663	0.364987	0.517886	0.443575	0.676548	1.28269	0.789398	0.399039	0.127377
1.33461	0.798155	1.35828	0.830513	0.48167	0.28921	0.677155	0.337012	0.621714	0.312708		0	0.0396656	0.869678	0.223467	0	0.0480452	0.733468	0.652526	0	0		1.53853	1.02628	0.293387	0.262016	1.67475	0.390509	0.764026	0.287155	0.0715996	0.151399
2.06454	1.08772	1.56316	0.812114	0.97951	0.649942	0.577703	0.313452	5.18529	2.5539		0.037547	0	1.34381	0.930185	1.83542	1.4503	0.259334	0.191065	0.757037	0.151399		2.26501	1.21734	1.60664	1.62349	1.81794	1.17879	0	0	0.262829	0.144136
2.00328	1.24689	1.63132	0.870251	1.51569	0.838644	0.360161	0.199496	1.25146	0.589635		1.75333	0.853086	2.7016	1.19443	2.11133	1.11399	2.71469	0.645262	2.99499	1.41678		0.661868	0.183801	3.13819	2.1654	0.109147	0.14302	0.910719	0.437438	3.09714	1.45645
1.24116	0.733404	1.55503	0.883247	3.00295	2.07125	0.450182	0.188441	0.0971933	0.069106		0.801573	0.215087	0	0	3.38704	2.27825	0.542238	0.255869	2.08776	1.18605		0	0.0396656	0.914214	0.493863	4.41739	2.96095	0.504691	0.0720679	2.18992	1.16203
1.41519	0.677913	1.51089	0.770654	0.223781	0.114062	0.291703	0.139124	0.104762	0.0369055		4.35976	2.22909	1.83192	1.15477	0.364987	0.151399	0.83912	0.421795	0.259334	0		0	0	0	0	0.32744	0.0720679	0.037547	0.103354	0.146694	0.111734
0	0	1.86563	0.87966	1.52406	0.852828	0	0	3.70959	1.83825		4.55709	2.74921	3.31283	2.3168	1.96464	0.883256	0.433092	0.144136	0.037547	0.0793313		0.150188	0.390509	1.97163	1.34472	0.293387	0.103354	0.832131	0.191065	0.25584	0.0240226
1.95458	1.25439	2.85893	1.60856	0.833893	0.429368	1.65161	0.734239	0.402479	0.155348		0	0	5.22944	2.86932	0	0.0480452	1.53504	0.892752	2.59595	1.5274		0	0	1.88256	0.859234	1.57958	0.756996	5.72365	2.67491	2.30605	1.21008
0.989787	0.586452	1.14196	0.711953	1.1675	0.758756	1.8751	1.05033	0.296698	0.118334		1.16656	0.763143	0.221787	0.111734	0.941278	0.413416	1.64768	1.37712	0.76752	0.803925		0.406028	0.349727	2.11832	1.09108	1.20411	0.843591	4.70728	3.38274	0.180746	0.0636883
2.58168	1.33316	2.75066	1.6552	1.02757	0.561287	0.569675	0.311033	1.33473	0.68447		3.67693	0.931301	0	0	0.037547	0.0877109	2.47981	1.27488	0.180746	0.111734		0.112641	0.0720679	1.68872	1.01901	1.9201	0.922922	0.402534	0.158663	0.907225	0.175422
1.57783	0.973313	0.957678	0.472551	1.07106	0.595355	1.75955	0.879079	0.913281	0.577682		0.440081	0.175422	1.09496	0.676548	0.399039	0.23911	5.21546	3.02463	1.2792	0.699455		0.0715996	0.0240226	1.82144	1.03466	1.7769	1.44919	1.35429	0.875993	0.695921	0.334084
1.26796	0.722177	1.38447	0.656282	0.641518	0.374313	0.777165	0.410554	0	0		0	0	0.334428	0.437438	0	0.0636883	0	0.0240226	0.624321	0.254753		1.78389	0.589954	3.10064	2.35423	0.873172	0.358107	0.146694	0.118997	1.49749	0.827947
1.28069	0.742969	1.72995	1.11212	2.01715	1.46427	2.56205	1.45317	2.47417	1.50558		1.53155	0.46984	2.80725	1.52014	0.757037	0.730741	1.42589	1.37712	0.180746	0.127377		0.0715996	0.0793313	0.654879	0.302798	2.99149	2.02127	4.36586	2.37826	0.037547	0.127377
2.14102	1.30449	1.993	1.08911	2.28787	1.13555	0.777537	0.38108	0.340696	0.135181		0.037547	0	0.18424	0	1.50798	0.589954	3.79656	2.39502	1.28269	0.710067		2.20739	1.33634	1.85549	0.915658	2.07728	0.789398	4.92208	1.8397	1.2792	0.646378
1.55911	0.863998	3.64104	2.13576	0.577086	0.316932	1.56607	0.821416	3.10089	1.63206		2.18293	1.05253	0.150188	0.151399	0.801573	0.589954	2.70509	1.60897	0.037547	0.0396656		0.0715996	0.0396656	0.556216	0.660905	1.45995	0.716214	6.7505	4.50622	0.654879	0.295535
1.57226	0.797861	2.36544	1.1639	0.774782	0.420642	0.706486	0.349354	3.94231	2.23586		1.03035	0.748616	1.67475	1.21008	0.037547	0.0480452	3.47261	2.03802	3.46213	2.33971		0	0.0240226	0.143199	0.14302	6.70597	3.38386	3.24733	1.19332	3.49968	1.67992
2.75647	1.53814	2.04081	1.27663	0.431207	0.262209	1.24622	0.62441	0.45049	0.252713		10.7985	4.89059	0	0	0.0715996	0	0.542238	0.0636883	2.65706	1.59947		0	0.103354	3.46563	2.04752	1.39184	1.51176	1.79088	0.877109	4.24013	2.45256
3.58454	2.24583	2.32543	1.42419	1.01835	0.610056	1.1415	0.716448	10.872	6.49488		6.85266	4.56768	0.907225	0.438554	1.59965	0.622356	0.406028	0.366487	0.18424	0.103354		0.037547	0	2.00568	1.1151	0.477628	0.111734	3.61232	2.14026	0.18424	0.103354
2.19331	1.10446	2.02339	0.951032	1.47459	0.749648	0.737306	0.348487	7.4374	4.42251		2.01267	1.74249	2.60205	1.04303	0.368481	0.151399	0.508186	0.413416	5.20149	3.31179		0	0.118997	0.18424	0.167042	1.96114	1.45868	1.08797	0.509506	5.4809	3.0738
1.87415	1.05058	0.941169	0.497953	0.342418	0.195322	2.17763	1.25191	1.8199	1.00428		0.037547	0	0.0715996	0.0636883	0	0	3.60533	2.36373	3.93626	1.97657		3.69091	2.79502	1.30976	0.549172	0.112641	0.103354	1.59965	0.987726	3.30845	1.75422
1.72753	0.977906	1.0817	0.762046	1.98251	1.23755	1.23856	0.751089	0.477487	0.346432		0.218293	0.23073	2.64658	1.48885	0.150188	0.0396656	2.30256	1.00952	0.474133	0.390509		1.05392	0.683812	0.218293	0.206708	3.22726	2.1235	1.1395	0.741353	2.09126	1.05141
0.917705	0.543713	2.38555	1.51019	1.17101	0.742045	2.07776	1.07488	2.21527	1.57422		3.15826	1.91791	0.221787	0.539676	2.00568	1.28941	0.259334	0.182685	0.037547	0		0.18424	0.254753	4.67672	2.28551	1.39534	1.36762	1.69571	0.636883	0.760531	0.326821
2.52723	1.52551	0.756202	0.306388	0.284613	0.141134	1.76542	0.8962	1.31196	0.789799		3.67693	1.87098	0.542238	0.206708	1.75333	1.10672	6.4702	3.05815	1.28619	1.59947		0.037547	0.199444	0.0750939	0	0.252346	0.103354	0.368481	0.581574	3.5512	3.50285
2.4768	1.54658	2.07134	1.16765	1.42446	0.709496	1.09524	0.625223	1.11302	0.682664		2.42568	1.65589	0.037547	0.0396656	2.82123	1.37712	2.52085	2.10898	1.16656	0.421795		0.293387	0.103354	1.16306	0.628503	0.474133	0.263133	5.39621	3.45593	2.94346	1.65478
1.54071	0.828514	1.12385	0.577024	0.877858	0.642941	0	0	1.50585	0.729935		4.58415	1.8626	0.702909	0.502243	0.729973	0.597217	1.7088	0.796661	0.180746	0.198328		0.0715996	0	0.109147	0.103354	1.494	1.64025	4.75531	2.50675	3.56079	2.46708
2.15522	1.1914	1.04521	0.456273	1.58074	0.946948	1.00121	0.60929	2.85108	1.35298		0.736962	0.61286	0.180746	0.0793313	2.44925	1.44807	0.334428	0.389393	0.733468	0.318441		0	0.0396656	0.330934	0.127377	6.58634	4.40902	1.41891	0.374866	0.368481	0.167042
2.20337	1.24508	1.35002	0.738843	1.53243	0.848504	1.42355	0.750892	1.10491	0.610786		3.92318	2.44418	0.402534	0.4866	3.26131	1.88663	1.56909	1.0827	4.6872	2.71457		0.037547	0.0636883	3.09365	1.55254	0	0.0480452	2.58546	1.2341	1.32024	0.659789
1.49999	0.844831	1.84348	1.00928	0.372362	0.206132	0.538757	0.270254	1.75112	1.03292		0.289893	0.206708	0.849603	0.668169	1.2076	0.47822	0.665362	0.206708	4.52653	2.92966		1.7053	1.17041	0.18424	0.0240226	0.736962	0.716214	0.801573	0.294419	3.36347	1.67992
1.25282	0.764825	1.25935	0.735095	0.991674	0.514277	1.65823	0.904806	0	0		0.624321	0.493863	1.23816	0.796661	4.14757	2.133	0.406028	0.60448	0.951761	0.597217		0.293387	0.310062	0	0.0793313	0.989308	0.597217	2.54792	2.67491	6.31042	2.93804
2.1042	1.54776	1.6057	0.94539	1.14622	0.749602	1.96281	1.10773	0.819185	0.494826		2.92688	1.36259	0.477628	0.175422	4.93955	4.24812	2.83781	1.07544	1.58656	1.00225		2.47981	1.86987	2.32962	1.2341	3.79656	1.43243	0.808562	0.827947	2.11483	1.40729
1.88224	1.3399	0.507655	0.236725	1.71711	0.875192	1.38365	0.69244	1.39039	0.808816		8.36934	4.05203	0	0.0240226	4.5562	2.00562	1.64419	1.18605	0.146694	0.0480452		0	0.0240226	0.951761	0.549172	1.86597	1.13801	0.180746	0.120113	0.760531	0.445818
4.78033	2.89158	0.970394	0.531218	0.835074	0.419074	0.99969	0.591089	0.224767	0.142025		2.34011	1.37824	0.218293	0.246373	0.109147	0.0480452	2.47981	1.25812	0.688932	0.246373		0.330934	0.246373	4.5501	2.52239	0.76752	0.549172	0.907225	0.565931	0.869678	0.668169
1.24285	0.743099	2.64157	1.88088	1.117	0.629072	0.743472	0.391648	1.21613	0.616181		0	0.0793313	0.334428	0.287155	0.0750939	0.215087	0	0.0240226	0.037547	0		3.17224	1.77601	0.218293	0.23073	0.842614	0.556435	4.91947	2.45144	0.982319	0.580458
2.27159	1.33059	2.37563	1.27463	2.48487	1.36042	2.65412	1.4238	0.332136	0.150093		0	0	0.180746	0.167042	1.24864	0.748616	3.28488	1.77712	2.15237	1.63187		1.4905	1.40952	4.08296	2.26652	5.33859	3.43693	6.0415	2.62909	2.43528	1.09946
2.07401	1.21192	1.20519	0.610344	1.73616	0.936052	2.63552	1.37928	0.0540343	0.102333		3.91968	2.19054	0	0.0240226	4.53962	2.51624	2.22048	1.28103	0.835625	0.23911		2.69461	1.34583	1.08797	0.558668	0	0	1.71229	1.03466	0.180746	0.0793313
1.70926	0.899743	1.1723	0.605911	2.3933	1.11899	1.00853	0.495172	1.14064	0.636785		0.109147	0.198328	1.05741	0.669285	6.16024	3.4319	0.620827	0.310062	0.0715996	0.14302		4.56059	2.38887	0.109147	0.167042	0	0.0396656	5.79525	2.12685	0.037547	0.0636883
1.63662	1.11966	2.35841	1.36303	3.82125	2.28388	1.40614	0.8167	0.385929	0.205601		2.73915	1.53578	1.66776	0.987726	7.1801	4.39672	1.85549	0.924038	2.01267	0.908395		0.399039	0.215087	0.18424	0.0636883	4.61471	2.65088	3.98779	2.79279	0.467144	0.263133
0.968033	0.604521	1.30258	0.735289	1.25776	0.586027	2.26685	1.29985	1.51177	0.961514		0.0715996	0.0396656	0.112641	0	1.6372	0.644146	1.4224	0.765375	0	0		0.914214	0.318441	1.53504	0.963704	0.436586	0.191065	2.96792	1.64025	0.801573	0.23911
1.78429	1.02223	1.55022	0.900048	1.18686	0.887467	1.71637	1.04261	0.731893	0.425388		0.109147	0.111734	0	0	2.95045	1.66204	2.03973	1.55366	5.37264	3.79001		0.368481	0.286039	1.37786	0.645262	0.764026	1.20058	0.293387	0.118997	2.56189	1.51288
2.25625	1.3093	1.71134	0.938703	0.838114	0.525374	1.00767	0.582085	1.0993	0.673592		0.109147	0.0396656	2.66056	1.36148	1.46694	1.12963	1.55251	0.549172	0.218293	0.597217		0.760531	0.421795	0	0.0793313	0.624321	0.716214	0.774509	1.0179	0.764026	0.445818
1.23402	0.701133	2.30256	1.31568	1.39469	0.789792	1.56531	0.861142	3.07018	1.56547		0.146694	0.135756	0.037547	0	0	0	0.109147	0.175422	0.293387	0.389393		1.96114	0.962587	3.61931	1.91065	0.0715996	0	2.21349	0.707834	0.552721	0.199444
1.51438	0.909956	1.21349	0.642927	1.06437	0.555804	1.16962	0.559183	0.525217	0.741455		3.07357	2.36373	0.0715996	0	0.579785	0.342464	1.6337	0.932418	7.95461	4.40902		0.037547	0.0396656	2.66056	1.42516	0	0	2.50338	1.54416	8.34317	4.53639
1.88565	0.950637	1.58816	0.992663	1.51591	0.848505	1.50149	0.908509	1.69083	1.11569		2.52085	0.972083	1.01987	0.517886	0.112641	0.0877109	2.08776	1.30617	0.330934	0.46984		0	0.0480452	0.214799	0.151399	4.42437	3.8861	3.31893	2.19166	0.51168	0.573194
1.47591	0.985729	2.37168	1.57165	1.28844	0.67952	1.24784	0.582751	0.210699	0.103877		0.579785	0.374866	4.34928	2.52351	0.733468	0.645262	2.64048	1.49723	1.57259	1.01063		3.28488	1.88774	0.0715996	0	0.613838	0.167042	0.32744	0.278776	4.37634	2.75312
0.539447	0.360111	2.09934	1.16878	0.994723	0.517149	1.25098	0.696097	1.03585	0.638516		2.43528	2.07043	2.50688	1.36148	0.552721	0.526265	3.37046	1.64863	0.545733	0.182685		3.0596	1.47936	0.037547	0.0480452	0.0715996	0	1.09147	0.644146	0.985813	0.223467
1.51511	0.848463	1.32643	0.687602	0.885207	0.506251	1.55298	0.838843	1.88989	1.07101		2.4868	2.43356	4.03842	1.75087	1.50099	0.772639	0.0750939	0.0636883	0	0.0396656		2.65706	1.82405	0.187735	0.0636883	2.32962	1.99836	5.16394	2.73245	1.7088	0.677664
3.00774	1.56676	1.92165	1.06754	1.94988	1.31797	1.37963	1.00817	6.45008	3.09429		0	0.0396656	2.66056	2.06931	0	0.0396656	0.146694	0.103354	2.55141	1.44807		7.47698	4.06544	2.62301	1.13801	2.80725	1.84584	2.4868	0.979347	3.40101	1.58606
0	0	1.01471	0.594217	0.653195	0.358067	1.00489	0.453035	3.2216	1.89079		3.93277	1.89501	0.330934	0.118997	1.11853	0.310062	0.501197	0.159779	4.37984	2.06931		5.78915	4.13974	5.12728	2.60284	0	0	3.16525	1.71847	3.75202	1.98272
1.13792	0.647015	1.50539	0.876934	1.01647	0.52909	1.49094	0.809818	1.27699	0.66928		2.25802	1.26539	0	0.0240226	0.187735	0.151399	0	0.103354	5.15784	3.02575		2.00917	0.892752	5.25301	2.66653	0.399039	0.14302	0.948266	0.605597	3.19581	1.88663
2.13325	1.32386	1.82185	0.984169	1.83082	0.904068	0.631676	0.306838	0.868956	0.410642		0.037547	0.167042	0	0.0636883	0	0.0396656	0.798078	0.645262	4.08296	1.94193		2.25453	1.4274	2.28509	1.05141	1.83891	1.28103	0.477628	0.311178	1.39534	0.996106
1.75132	1.11035	1.39242	0.810855	1.37904	0.756658	0.895071	0.431322	1.26704	0.775683		0.699415	0.525149	0	0.0240226	2.44925	0.812304	3.57477	1.86149	0.76752	0.502243		4.95264	3.03636	1.89304	0.60448	2.69811	1.08382	0.97533	0.900015	0.406028	0.215087
2.09608	1.11162	2.00823	1.05319	0.977556	0.561412	1.35677	0.677537	1.79855	0.949992		0.83912	0.526265	0.109147	0.0396656	0.0750939	0	0.18424	0.23073	1.52106	0.509506		0.0750939	0.135756	3.51016	2.06931	0.18424	0.0480452	0.982319	0.636883	5.07227	3.14586
3.09308	1.79354	2.21466	1.12069	0.590445	0.309027	1.52988	0.833511	2.59611	1.41403		2.4187	1.45757	5.57696	2.1749	0.832131	0.342464	0.876667	0.501127	2.29208	1.27377		0	0.0396656	5.39621	3.8537	3.09714	2.17993	2.49379	1.33131	4.45144	3.28665
2.33688	1.35762	1.16425	0.575985	0.776646	0.378177	1.80511	0.887833	0.332468	0.180977		0	0	1.494	1.01901	0.330934	0.207824	1.82144	0.891636	7.27527	2.92351		2.52085	1.91903	0.146694	0.0877109	3.25782	2.31568	3.02205	1.58494	2.22048	1.87936
3.13356	1.98415	2.74985	1.58262	0	0	1.90605	0.85965	1.83673	1.06855		0.443575	0.533529	4.34229	2.54641	4.64616	2.014	1.6372	0.532413	0.729973	0.295535		1.6372	1.32796	0.252346	0.111734	3.12071	1.41678	2.25802	1.36148	1.89653	1.5274
1.08642	0.582297	2.46672	1.30841	0.392638	0.306101	1.34494	0.724436	1.5159	0.77286		0	0.0240226	2.47282	1.2341	1.3508	0.71733	3.35298	2.19054	0.590268	0.278776		2.88584	1.59947	5.12989	2.99446	0.0715996	0.0396656	2.96792	3.15201	1.71928	1.5369
1.60042	0.914752	1.0819	0.622207	2.13914	1.0742	0.615635	0.324326	4.95909	2.6619		0.508186	0.789398	1.17005	0.763143	1.89653	1.32181	1.8424	1.52125	0.289893	0.0877109		2.19341	1.38438	0	0.0480452	2.67803	1.58494	0.218293	0.182685	4.32222	1.71958
0.626358	0.384534	1.71079	0.941553	0.170488	0.0951459	1.99589	1.04696	0.159951	0.0696902		0.873172	0.517886	0	0.0793313	0.395545	0.159779	5.35517	2.74698	7.10501	2.9224		0.0715996	0.127377	0.869678	0.311178	1.42589	1.13801	3.99039	2.01512	2.11832	2.06316
2.57718	1.53211	1.91145	1.16102	1.70689	1.01351	0.702884	0.354875	2.27082	1.26431		2.9129	1.8721	0	0	1.87296	1.12963	3.61232	2.68217	0.25584	0.135756		0	0.0480452	2.37416	1.49723	1.06091	0.868729	1.20061	0.7475	0.436586	0.191065
0.905392	0.498007	1.91439	1.02174	1.89956	0.892032	1.26482	0.642371	0.731394	0.446996		0.180746	0	0.470639	0.652526	0.109147	0.111734	5.52893	3.25648	2.9845	1.12963		1.59965	0.684928	2.40472	1.03466	5.38573	2.35423	0.218293	0.0396656	2.68762	1.13913
3.65011	2.42223	0.861193	0.489572	0.366521	0.196079	0.367602	0.183202	0.0800374	0.033963		1.90003	1.12348	3.43157	1.95869	2.81773	2.55591	0.18424	0.111734	3.17573	1.57545		0.109147	0.0240226	0.109147	0.0396656	1.10894	0.788282	0.474133	0.334084	2.56189	1.86372
1.57376	1.2929	1.48002	1.27853	1.12052	0.598929	1.05098	0.563519	4.07466	2.44916		0	0	0	0	4.05589	3.21067	1.89653	1.00337	3.766	2.17266		2.89283	2.66541	1.34731	1.04918	2.10174	1.06706	2.34011	1.40841	1.5656	0.812304
0.229208	0.125959	2.02803	1.14315	1.00208	0.535016	1.35615	0.794425	0.436134	0.25108		1.16306	0.548056	0	0.0636883	0.658374	0.819568	3.6944	1.88886	7.77386	4.07382		0.180746	0.0480452	1.59965	0.932418	0.334428	0.421795	3.80005	2.08495	2.10784	1.65478
2.70079	1.41131	2.26696	1.38825	1.1638	0.624422	1.45418	0.71659	1.82096	1.2904		2.12181	1.22572	2.38464	0.820684	7.18099	5.24869	1.35429	1.68718	1.19712	0.644146		0.0715996	0	7.2552	3.71794	6.66842	3.94141	0.259334	0.342464	0.150188	0.421795
2.57942	1.27231	2.05925	1.15029	1.3517	0.913398	1.85017	1.02914	2.85425	1.60801		0	0.103354	3.346	1.33969	0.58328	0.215087	0.0715996	0.206708	2.4868	1.22572		1.41541	0.877109	0	0.0396656	2.71208	1.94305	2.7732	1.1151	0.252346	0.103354
0.237605	0.100263	1.83358	1.09461	2.25289	1.08646	0.734216	0.371498	1.08091	0.606641		0.764026	0.237994	5.47829	3.14475	0.399039	0.14302	1.50099	0.700571	2.9164	1.90227		0.32744	0.199444	0.037547	0	6.38552	2.75647	0.481122	0.46984	3.29797	1.74361
1.34087	0.776823	1.32596	0.689625	0.889408	0.489953	1.40466	0.697651	0.00562959	0.0143236		0.109147	0	0.109147	0.0720679	0.51168	0.294419	2.25453	1.25086	0.143199	0.0240226		0.556216	0.0720679	0.914214	0.454197	0.330934	0.151399	0.433092	0.206708	0.18424	0.14302
2.03094	1.18742	1.95616	1.12037	0.57099	0.273615	0.00375215	0	2.01652	1.24305		1.53853	1.77378	3.18622	1.77601	1.09496	1.20058	3.65336	2.15479	3.99128	3.22185		2.25453	1.25589	0	0.0636883	0.481122	0.23073	0	0	0.364987	0.191065
2.76734	1.43784	1.99482	1.15781	0.786308	0.378328	1.0456	0.662541	1.04835	0.577589		0.399039	0.206708	2.88584	1.21846	1.41891	1.20281	3.29187	1.96596	5.73674	3.92688		3.86466	2.12685	1.9952	1.45533	0.109147	0.135756	0.289893	0.278776	2.69461	1.19332
2.66819	1.5802	2.82151	1.52695	0.953622	0.50834	1.21397	0.717614	0.529438	0.25401		1.494	1.39165	0.109147	0.111734	0.32744	0.254753	0.218293	0.111734	1.20411	0.390509		3.18272	1.62349	3.85768	2.133	0	0.0480452	5.62499	3.40565	1.67475	1.07432
3.44319	1.97979	1.57501	0.921757	0.731091	0.325087	1.19347	0.636118	0.927194	0.583239		0.112641	0.0960905	0	0.0240226	1.30277	0.533529	4.2672	2.71569	0.436586	0.118997		3.32592	2.18328	0.0750939	0.0793313	0.150188	0.0396656	1.97512	1.15588	0.259334	0.103354
1.96148	1.44608	1.29332	0.760299	0.701405	0.422359	0.202362	0.0880925	1.56178	0.785752		0.545733	0.572078	0.726479	0.62124	0.481122	0.501127	0.0750939	0.159779	7.21066	3.51738		2.5584	1.28214	2.66056	1.7978	0.948266	0.7475	0.112641	0.215087	0	0
2.37745	1.41654	1.16749	0.620739	1.57777	0.860179	0.347912	0.217362	0.530708	0.299365		0	0	0.624321	0.358107	0.286398	0.198328	0.037547	0	0.51168	0.254753		1.1395	0.660905	0.146694	0.0636883	2.34011	1.18717	0.368481	0.477104	5.94194	3.1291
1.65773	0.947886	1.63841	0.858474	1.79709	0.98615	1.30103	0.609787	0.775039	0.42791		0	0	1.16656	0.335201	1.45995	1.11399	4.83999	2.38049	0.805067	0.342464		3.59834	1.45868	2.99499	1.52237	2.9129	2.20395	2.76272	0.970967	0.474133	0.334084
1.4821	0.828082	2.67478	1.47113	2.11	1.04273	1.32961	0.615972	0.908877	0.448021		2.44576	1.39276	0	0.0636883	4.66624	1.96707	1.20411	1.05979	0.951761	0.287155		1.93757	0.748616	4.50207	2.86486	0.51168	0.937449	2.64048	1.21846	0.330934	0.461461
1.24022	0.836066	2.13296	1.24234	1.59306	1.11771	0.627326	0.355701	2.65903	1.37731		0.440081	0.326821	1.32024	1.09723	0.579785	0.278776	0.941278	0.492747	1.45995	0.462577		1.83192	1.03466	0.0715996	0.0396656	0.406028	0.334084	0.180746	0.103354	0.798078	0.103354
1.97603	1.11515	1.38203	0.76272	1.51335	0.940231	1.0829	0.651605	0.618198	0.269742		1.22418	0.772639	4.25322	2.76262	7.45341	3.70342	0.0715996	0.0636883	4.16155	2.08719		2.92688	1.19443	0	0	0.112641	0.182685	1.136	0.646378	6.41608	3.43302
2.46603	1.41344	2.13555	1.14593	3.84708	2.44024	0.466428	0.227041	0.081102	0.0510852		2.94346	1.28214	4.3414	1.97322	5.09583	2.30227	1.31325	0.628503	0.109147	0.167042		0	0	1.08797	0.819568	1.19712	1.02013	0.470639	0.310062	0.289893	0.0480452
1.71258	0.787674	1.25552	0.741144	1.24662	0.658619	1.63819	0.841323	2.38741	1.68739		2.36717	1.12237	1.21459	1.10561	2.57238	1.2665	3.1312	1.75199	0.109147	0		0.18424	0.222351	0.109147	0.0636883	3.5547	2.23021	1.67475	0.622356	0.504691	0.0877109
3.69771	2.1307	1.08301	0.5862	2.49728	1.42621	1.26887	0.668481	1.2662	0.690808		3.57128	1.65589	0.654879	0.573194	9.83717	4.33918	0.757037	0.358107	1.82843	1.33745		0.289893	0.0480452	0.0715996	0.103354	1.12901	0.485484	1.20061	0.645262	3.46563	1.42405
1.71818	1.14132	2.55526	1.24016	1.90683	1.00063	0.0170475	0.0132811	1.29711	0.664275		0	0	2.46933	1.54416	1.74634	0.660905	0.0715996	0.0240226	1.48701	0.829064		3.4796	2.88888	1.30976	0.645262	0.218293	0.453081	0.037547	0	0.470639	0.127377
0.832179	0.430905	2.20301	1.25411	1.96113	1.16834	0.0924704	0.0679677	0.668874	0.439309		0.143199	0.0240226	0.296881	0.294419	0.579785	0.37375	0.037547	0	0.586774	0.398889		0.545733	0.191065	0.32744	0.151399	0.941278	0.374866	0	0	0.685437	0.366487
0.872971	0.470077	2.98794	1.68713	0.898728	0.41557	1.18061	0.630883	0.496931	0.226548		1.15957	0.740237	4.56059	2.70228	2.03973	1.24136	0.109147	0.0793313	2.36717	1.96707		0	0	0	0	1.38485	0.75588	1.26872	0.50839	1.0644	0.311178
1.77523	1.1968	1.34261	0.80012	1.55427	0.687727	0.837411	0.432606	0.917507	0.609881		2.30605	1.64752	0.330934	0.206708	1.64069	0.415648	0.259334	0.198328	0.695921	0.397773		1.34381	0.843591	0	0	0.146694	0.23911	2.99499	1.16315	1.914	0.597217
1.40599	0.882601	1.17714	0.534887	2.1426	1.03202	0.638183	0.27268	0.91511	0.461027		2.26501	0.540792	0.289893	0.0793313	1.52805	0.866497	0.999791	0.549172	0.0715996	0		0.996296	0.422911	1.51757	1.15477	3.74503	2.13188	0.658374	0.14302	2.07029	1.00337
3.50891	2.27404	2.00951	1.30407	0.763956	0.424365	0.479972	0.26757	0.901163	0.589766		2.77669	1.68103	0.58328	0.517886	0.549227	0.311178	0	0	1.71579	0.906163		0.18424	0.0396656	5.11331	3.59783	0.037547	0.0240226	2.03624	0.820684	1.16306	0.454197
0.775987	0.452479	0.927172	0.485125	0.738819	0.490806	1.51637	0.806545	1.86569	0.899659		1.68872	0.891636	0	0.14302	0	0.0396656	3.52325	1.99836	2.53833	1.8302		0.0715996	0.0636883	3.96072	2.18942	1.98211	0.741353	0.729973	0.34358	1.4905	0.85197
2.65505	1.52547	1.19219	0.517284	0.270164	0.179743	0.183714	0.0586429	0.716957	0.329655		0	0	0	0.0396656	0.869678	0.215087	1.30976	0.502243	4.71427	2.11736		2.07029	0.900015	0.733468	0.254753	0.764026	0.558668	0.214799	0	2.60294	1.28941
2.48497	1.48663	0.948063	0.541721	0.814406	0.411042	2.31958	1.23953	1.80999	0.946191		3.21328	2.133	0	0.0396656	0.180746	0.47822	3.09714	2.2749	0.0750939	0.175422		0.0715996	0	2.80725	1.22795	1.97862	1.2017	2.72167	0.827947	0.32744	0.0480452
0.991804	0.526357	0.556752	0.312511	0.830858	0.405917	0.271226	0.146099	2.26062	1.08204		0	0	0.842614	0.653642	0.443575	0.429059	0	0	2.63699	1.73523		2.04672	0.692191	0	0	0.658374	0.23911	2.17594	0.645262	1.17355	0.61286
2.72343	1.58908	1.46059	0.822082	1.51562	0.899867	0.175358	0.092334	0.31021	0.145096		4.07247	1.55142	3.33291	2.14138	0.433092	0.397773	0.399039	0.23073	1.54203	0.829064		0.545733	0.318441	2.35059	1.85534	3.83411	2.26372	0.436586	0.437438	5.03122	2.11847
1.80766	0.954656	1.44692	0.7725	2.41626	1.32077	0.346928	0.184776	1.92435	1.06567		1.60315	1.28103	0.545733	0.37375	6.29645	3.88498	0.903731	0.349727	0.651385	0.254753		1.64069	0.47822	0.515174	0.206708	6.67192	3.1833	0.109147	0.0793313	0.58328	0.359223
2.23117	1.19126	2.07194	1.13419	2.09396	0.980274	1.115	0.604896	1.31177	0.609251		0.293387	0.103354	1.48701	0.948061	3.83061	2.0464	1.2076	0.699455	1.97163	1.55031		0	0	0.150188	0.103354	0.654879	0.37375	5.08275	2.46485	3.93626	2.43915
2.40099	1.52481	2.34687	1.33033	1.10681	0.574663	0.650732	0.513782	0.390089	0.182606		7.29624	4.37996	0.545733	0.533529	0.180746	0.118997	1.05741	0.462577	0.699415	0.493863		0.0715996	0	2.21698	1.27377	6.80813	4.37885	3.12161	1.70394	0.613838	0.311178
1.46742	0.765892	2.58628	1.65306	1.05952	0.499013	0.143371	0.0731748	0.872022	0.47101		0.83912	0.525149	3.31194	2.37323	0	0	0.617332	0.246373	0.0750939	0.0396656		0	0	3.54072	2.1654	0.545733	0.231847	0.32744	0.127377	0	0.0240226
3.44268	2.07721	1.08417	0.621858	1.75784	0.880928	0.936834	0.459065	1.14394	0.887294		5.618	2.88385	0.146694	0.0396656	0	0.0396656	1.42589	1.02628	2.08077	1.73523		0	0.0636883	3.48221	1.75813	0.504691	0.477104	0.399039	0.111734	2.04672	1.18605
3.40582	2.23145	1.51483	0.798482	0.970924	0.532193	1.27188	0.603637	0.963359	0.502426		1.64419	0.781018	2.14538	1.33857	0.368481	0.629619	1.82843	0.844707	0.109147	0.0240226		0	0	1.68173	1.21846	3.14517	1.6788	1.85549	1.27377	2.60643	1.42516
3.511	2.12051	2.22476	1.10245	1.908	0.970631	0.247488	0.124711	1.06819	0.587667		0	0.151399	1.7088	0.908395	0.778003	0.573194	1.05741	0.589954	2.9164	0.940797		8.02881	4.66712	0.0750939	0.0396656	0.221787	0.0636883	0.25584	0.0793313	0.549227	0.715098
3.77528	2.40076	3.00688	1.63923	2.87722	1.52164	2.08671	1.17515	2.28577	1.09257		3.04911	1.91903	0	0	1.13251	0.494979	0.109147	0.0720679	1.46344	1.04303		0.368481	0.446934	2.33312	1.37824	0.76752	0.47822	2.75922	0.96482	0	0.151399
0.611334	0.312156	1.30662	0.723897	0.957073	0.489559	0.0852939	0.0350989	0.0530602	0.00996439		0.18424	0.223467	0.037547	0.206708	2.00917	1.3855	0.146694	0.0240226	0.109147	0.421795		0.910719	0.811188	1.90003	1.0503	0	0.0240226	0.221787	0.103354	3.64288	1.31343
2.65973	1.45573	1.48841	0.870232	1.60641	0.952721	2.46057	1.25217	1.05511	0.628557		2.69112	1.60785	0.037547	0.127377	4.1956	2.14026	4.42088	3.27212	0.146694	0.0240226		0.32744	0.700571	1.13251	1.07432	0.798078	0.628503	5.19189	3.14698	0.109147	0.0793313
2.2036	1.32985	1.78513	0.9712	2.55006	1.43302	1.88711	1.10214	0.996217	0.539108		0.037547	0	0.037547	0	4.26021	2.14249	0.402534	0.215087	1.02336	0.946944		3.10763	1.86875	1.87646	0.900015	4.80944	2.68105	3.4176	1.80953	2.62651	1.7112
2.87574	1.78004	1.20678	0.719556	3.17964	2.01894	0.946198	0.523901	2.18581	1.51541		0	0.0240226	0.146694	0.0396656	1.9891	1.55869	0.58328	0.683812	5.73064	3.7671		4.38333	2.65815	0.371975	0.167042	4.124	1.90338	3.38005	2.3073	0.985813	0.723477
3.55475	2.0013	0.778116	0.396649	1.75284	0.900112	1.6855	0.958211	1.91403	1.03348		3.60533	2.14138	0.180746	0.0877109	3.97381	1.90227	1.88256	0.636883	2.67104	1.86987		4.03493	1.93579	1.30976	0.557551	2.47981	0.844707	1.17005	0.653642	2.72866	1.75813
2.58017	1.39009	1.83707	0.877817	0.909469	0.545795	0.970436	0.490882	2.32213	1.40546		3.71448	1.70394	2.37067	0.884372	0.955255	0.931301	0.695921	0.549172	1.27571	0.598333		3.50667	1.95031	2.83781	1.31343	0.944772	0.406152	1.35429	0.772639	0.538744	1.02628
1.43912	0.848316	0.958443	0.492812	2.58452	1.29261	0.579295	0.292866	0.454093	0.282263		2.08427	0.820684	0.399039	0.167042	3.40101	1.92629	0	0.0396656	1.56909	0.684928		0	0.0396656	0.951761	0.606713	0.58328	0.61286	1.5656	0.652526	8.05677	3.62297
2.01923	0.964359	1.56256	1.03413	0.578812	0.312579	2.0718	1.34567	1.43041	0.793156		4.07946	2.014	0.985813	0.660905	2.11832	0.843591	1.82843	1.13075	0.470639	0.127377		4.05589	1.95869	1.81794	1.13186	0.0715996	0.0793313	0.399039	0.318441	0	0.0396656
2.49914	1.36845	1.14718	0.659663	1.11224	0.58094	0.447031	0.218097	1.11128	0.78157		0.289893	0.310062	0.876667	0.397773	2.52435	0.662021	0	0	0.985813	1.69556		1.6372	0.51677	0.037547	0	0.25584	0.24749	0.440081	0.421795	1.136	0.421795
1.30705	0.735926	1.24016	0.800831	0.778448	0.460547	1.64305	0.998537	2.8235	1.25598		1.16656	0.676548	0.143199	0.0240226	0.037547	0.0396656	1.78389	1.67154	0.695921	0.652526		3.42458	2.20395	2.97491	1.64137	2.29557	1.74361	4.10392	2.42239	2.73915	2.56317
1.52394	0.921297	2.46847	1.20048	1.7058	0.844312	1.82927	0.909062	3.62785	1.68642		5.80224	3.75034	0	0	0.692426	0.493863	7.24821	3.89113	2.988	1.36874		0	0	4.79286	2.82407	1.4905	0.622356	4.07597	1.75087	3.60184	1.43243
1.81574	1.13718	2.95083	1.60232	1.18792	0.776576	0.630496	0.361032	0.490967	0.104707		3.19231	0.981579	7.15653	4.08331	0	0.0396656	2.19341	1.14527	1.34731	0.374866		3.04302	2.05478	0.037547	0.0877109	0.989308	0.932418	0.726479	0.517886	1.23816	0.374866
1.65375	0.850451	1.30175	0.726243	2.40231	1.29165	0.775923	0.379009	2.02674	2.19121		1.79437	0.732973	1.67125	0.788282	1.74285	1.28214	2.37067	1.41567	0.51168	0.263133		0.109147	0.103354	1.61363	1.02013	4.81643	3.14586	1.28269	0.772639	0.58328	0.287155
2.47399	1.67735	2.85546	1.39526	1.07769	0.526628	0.925972	0.486389	1.68505	1.79421		2.40821	1.48047	3.9092	1.36259	0.0715996	0.0480452	1.46344	0.915658	0.948266	0.932418		0.944772	1.16315	0.143199	0.0480452	0.289893	0.118997	1.64069	0.597217	1.01987	1.02013
2.74149	1.72653	1.24033	0.654482	1.37624	0.654445	0.866138	0.435596	4.27057	0.971389		3.53024	1.33857	0.515174	0.564815	0	0.0396656	2.68413	0.629619	1.34381	0.955324		0.146694	0.175422	0.654879	0.533529	1.24165	0.532413	1.53504	1.11287	0.941278	0.731857
0	0	1.35739	0.843371	2.53276	1.21883	0.350117	0.165001	0.870043	0		1.59965	1.39276	3.93976	2.40563	1.05042	0.406152	0.180746	0	2.0633	0.565931		2.03624	1.84808	0	0	0	0.103354	0	0.103354	1.73586	0.550288
1.43808	1.11057	1.96827	0.973471	0.792303	0.491695	0.692721	0.356647	3.08793	1.27588		0.849603	0.676548	2.63349	1.09946	1.75333	1.36036	0.109147	0.127377	0.402534	0.151399		0.474133	0.342464	2.95395	1.99724	0.25584	0.398889	0.402534	0.223467	0.218293	0.0480452
2.62613	1.39066	2.99026	1.64025	0.938086	0.475274	0.0793202	0.0362306	0.313674	0.331373		1.61013	0.740237	0.112641	0.0636883	0	0	0.286398	0.0240226	1.38835	0.636883		0.429597	0.167042	1.39534	0.86035	1.97163	1.06706	0	0	2.08077	0.740237
2.32935	1.15868	0.352397	0.247765	1.0371	0.553123	2.04933	1.02827	1.41832	0.825664		1.79088	1.25812	1.89653	1.29052	0.914214	0.549172	0.0715996	0.0793313	0.368481	0.453081		4.29426	2.93916	0.037547	0.0636883	0	0.118997	0.835625	0.781018	0.259334	0.198328
2.91891	1.54366	2.7381	1.6245	2.93834	1.45537	1.27545	0.644872	0.991895	0.722928		4.29426	3.09782	0	0	2.16635	1.05979	2.7732	1.13298	1.2792	0.772639		0.32744	0.151399	5.65205	2.88999	3.64987	1.66427	0.729973	0.390509	5.73763	3.38163
2.4759	1.42917	2.18121	1.24927	1.82543	1.06633	1.26813	0.610615	1.02583	0.610569		1.09845	0.86035	0.323945	0.397773	2.97402	1.59332	0.109147	0.0877109	1.79437	1.43858		0.180746	0	2.12531	1.46483	0.760531	0.294419	2.11832	0.724594	0.58328	0.270396
1.22777	0.647558	1.41715	0.817813	1.98412	1.00627	1.52548	0.760928	3.01417	1.37271		0.252346	0.389393	0.0750939	0.358107	1.01987	0.550288	3.60533	1.52963	3.14867	1.27488		0.481122	0.445818	1.96813	0.789398	3.46563	1.44081	3.4857	2.07881	1.75333	0.844707
1.17594	0.681301	1.23895	0.691766	1.78748	1.3012	1.90929	0.979061	2.76717	1.62691		0.143199	0	1.96813	0.892752	0.76752	0.676548	1.27221	0.98661	2.31565	0.772639		1.90003	0.7475	0	0.0240226	0.289893	0.103354	6.14366	4.21292	3.33291	1.68103
1.08685	0.592314	1.74944	0.995808	0.558585	0.304511	0.962007	0.466442	2.90494	1.51528		0.948266	0.803925	0.805067	0.445818	1.61013	0.875993	0.293387	0.14302	0.037547	0.294419		0.467144	0.111734	0.0750939	0	0.364987	0.502243	2.23446	1.44081	4.7588	1.92014
0.475341	0.315215	1.64238	0.99417	1.44798	0.717733	1.09046	0.647543	1.82975	1.07249		0.214799	0.135756	0	0	0.508186	0.533529	1.82144	1.39276	4.96661	2.41289		0	0.0720679	1.72627	0.874877	5.70358	3.67493	1.86248	1.02739	0.508186	0.175422
0.692844	0.486078	1.6676	0.874293	0.0870749	0.0551365	1.45285	0.917515	1.01182	0.667717		0.371975	0.23073	2.40122	0.708951	0	0	1.2111	0.85197	4.81643	2.63636		0.180746	0	1.60664	0.915658	2.40472	1.31455	1.3508	1.10672	1.39184	0.955324
1.95239	1.15727	2.80125	1.70911	1.83645	1.1468	1.86618	1.16267	3.36177	1.29082		0	0	0.109147	0.0793313	1.83192	1.62573	1.88605	0.669285	1.45645	0.955324		1.41891	1.17656	2.76621	2.09333	3.06659	2.22183	1.65118	1.63187	1.01637	0.883256
0.864631	0.54727	1.56554	0.796536	0.680251	0.380114	0.479597	0.266142	1.00311	0.666832		0.0715996	0.14302	3.51016	1.73523	2.18643	0.908395	0.037547	0	1.9917	0.764259		1.24864	0.972083	0.0750939	0.0240226	0.0750939	0.215087	0.617332	0.366487	1.55512	0.60448
1.66167	0.93933	3.95806	2.24042	1.15791	0.559435	1.09795	0.655493	0.675001	0.368101		3.57477	1.64137	9.13775	4.14085	4.81643	3.08218	1.21459	0.811188	1.45995	0.859234		0.252346	0.366487	0.0715996	0	2.37067	0.765375	1.61363	0.764259	1.20061	0.557551
4.35054	2.73961	1.73733	1.11225	0.907156	0.426175	1.20228	0.617165	0.632676	0.347722		6.36455	3.67828	0.037547	0.0240226	3.346	1.9492	0.873172	0.731857	0.470639	0.549172		0	0	1.16656	0.853086	0.695921	0.23073	2.61602	1.40952	1.74285	0.662021
3.43677	2.19453	1.22607	0.632104	1.8403	1.12094	0.651391	0.364233	0.372144	0.166798		3.46213	1.72796	0	0.0396656	3.43856	2.15814	0.221787	0.246373	0.443575	0.414532		0	0	2.65357	1.84696	2.14189	0.900015	1.46694	0.843591	1.02685	0.62124
0.925531	0.520612	1.40489	0.814783	0.31432	0.145745	1.90292	1.05172	0.379119	0.255211		1.23466	0.764259	3.40451	1.86987	1.17704	1.00225	1.86947	1.0827	0.880161	0.589954		0.357998	0.0636883	0	0.0396656	0.658374	0.493863	0.037547	0	0.914214	0.46984
2.34367	1.3958	2.32547	1.25357	0.912995	0.497649	1.84001	0.798961	0.646927	0.545465		0.218293	0.349727	0.218293	0.167042	0.218293	0.111734	1.50448	0.628503	0.620827	0.421795		3.9808	2.14138	4.09694	2.30954	2.47282	1.13913	0.32744	0.294419	1.28968	1.17041
2.23997	1.16191	3.22058	1.71634	0.778711	0.366873	0.969602	0.489708	0	0.00075656		5.20498	2.73022	0.982319	0.437438	0.146694	0.103354	0.32744	0.349727	0.508186	0.294419		0.037547	0	6.31042	3.64476	0.51168	0.509506	1.30976	0.526265	0.0715996	0.103354
0.825196	0.485847	2.98387	1.789	0.81894	0.448502	2.10448	1.21006	0.343527	0.163034		3.06309	3.01626	2.66405	1.89389	0.688932	0.223467	0	0.0396656	0	0		2.07029	0.781018	0.037547	0.0793313	2.80026	1.29779	0.259334	0.485484	0.143199	0.0240226
2.62245	1.41262	3.05642	2.0673	1.19495	0.640922	3.62042	1.94206	0.276632	0.153368		0.0715996	0.0396656	0.508186	0.118997	1.33682	0.414532	2.58197	1.40226	1.38485	0.629619		2.39862	1.9911	3.90571	3.31067	2.42568	1.48047	0.51168	0.263133	0.218293	0.278776
2.70166	1.72201	1.84254	0.932283	1.72578	0.981192	1.11595	0.564725	0.882769	0.410837		6.17771	4.25539	2.49728	1.07544	0.440081	0.358107	3.88563	2.14026	0.259334	0.135756		0.109147	0.191065	5.19189	3.3671	2.29208	1.51176	0.368481	0.278776	1.96464	0.931301
1.56778	0.947552	1.06939	0.566779	1.87097	0.835514	1.15366	0.660653	3.16304	1.94255		0.0715996	0.0396656	1.32024	0.827947	5.21546	2.47435	0.477628	0.318441	2.01267	1.61511		2.23446	1.61511	0	0.0240226	5.62149	3.14698	0.685437	0.182685	1.7088	0.565931
1.61014	0.960801	1.21113	0.662705	2.32791	1.10175	0.00154187	0	0.0658154	0.032116		0.259334	0.127377	1.01637	0.445818	1.85899	1.28214	3.53723	2.49837	1.75683	1.614		4.24973	1.79277	0	0.0240226	1.06091	0.437438	0.037547	0.0240226	5.28008	3.12073
2.71278	1.53827	1.91065	0.968895	1.60275	0.933715	1.71139	0.96799	0.754389	0.364585		0.0715996	0.0396656	0	0.0396656	6.22135	2.94027	3.72845	2.7386	0.109147	0.103354		2.95744	1.29779	2.26152	0.939681	1.02685	0.421795	2.4187	1.09723	0	0.0636883
1.11238	0.697735	1.17757	0.552048	1.4587	0.805522	0.599067	0.509296	0	0		0.32744	0.38213	0.32744	0.0877109	0.688932	0.254753	1.69571	2.09333	0.978824	0.366487		1.92709	0.973199	0.286398	0.0240226	2.89982	1.84696	1.36478	1.10784	3.10413	1.71958
2.02752	1.31146	0.986418	0.573447	0.662369	0.316309	0.512764	0.249411	0.543167	0.219863		0.037547	0	1.78389	0.98661	0.658374	0.406152	0.252346	0.262016	0	0		1.97163	1.3531	0.037547	0	0	0.0636883	4.59464	2.62686	0	0
1.55456	0.719103	1.55139	0.804923	2.48245	1.46147	1.13746	0.61317	2.9531	1.63985		0.436586	0.325705	3.03952	1.8626	0.25584	0.263133	0.440081	0.414532	1.45645	0.271512		3.67693	1.80729	0.0750939	0.23073	3.04302	1.75199	1.57259	0.62124	0.109147	0.118997
1.38919	0.791582	2.27484	1.06192	2.03049	1.06484	2.14874	1.29758	0	0		2.24754	1.69668	0.180746	0.444702	0.337923	0.270396	2.00218	1.8302	3.83411	1.6788		0.440081	0.349727	3.81054	2.74586	4.01835	2.14249	3.03603	1.67265	46.5183	26.0597
3.06885	1.96758	2.41014	1.56989	0.163342	0.113038	0.799784	0.352257	1.95207	1.02598		0.948266	0.573194	1.82493	1.56092	0	0	0.0750939	0.151399	1.81445	0.931301		3.4831	2.88776	0.470639	0.683812	0.0750939	0.175422	1.93059	0.891636	4.23664	2.33244
0.653397	0.401199	2.36148	1.57565	0.107837	0.0439518	0.882849	0.586359	0.194178	0.0992909		0.681943	0.103354	0.109147	0.103354	0.146694	0	1.03035	0.366487	2.51386	1.05141		0.18424	0.287155	0.917708	0.740237	0.143199	0.167042	3.1312	2.07043	0.364987	0.0877109
1.6927	1.03466	1.80693	0.923197	1.15338	0.592036	1.57171	0.725824	1.43921	1.05177		0	0	2.10784	1.1475	4.01835	2.01623	1.68173	0.89052	0.0715996	0		0.733468	0.660905	0	0.0636883	0.259334	0.46984	1.34731	1.09108	0.665362	0.493863
2.79892	1.72847	1.66449	0.923782	1.85209	0.938444	0.977786	0.531644	1.01167	0.749221		2.2004	1.03689	0	0	0.112641	0.246373	0.32744	0.175422	1.01637	0.310062		0	0	3.57827	1.25701	1.09845	0.836327	1.45995	0.700571	0.32744	0.175422
2.13539	1.29929	1.79978	0.995543	1.183	0.580133	0.267892	0.143645	0.908953	0.542757		4.92208	2.0559	0.109147	0.0240226	0.323945	0.246373	0.289893	0.0480452	0.699415	0.620123		0.146694	0.0877109	2.19341	0.898899	1.05392	0.541908	0.440081	0.103354	4.06898	1.62573
2.18339	1.16867	0.369972	0.240763	1.13913	0.49201	0.365693	0.181643	0.496145	0.302247		2.14189	0.805041	0	0	3.0596	1.67154	0.109147	0.151399	0.146694	0.294419		1.71579	0.629619	0.150188	0.199444	1.31675	0.613976	0.32744	0.0636883	1.60315	1.09946
2.17558	1.57619	2.94133	2.09294	1.01735	0.537558	1.45611	0.734512	0.566858	0.31999		5.23205	3.33581	2.15587	1.49109	0.037547	0	2.56539	1.01901	0.330934	0.36537		2.36018	1.65589	3.02904	1.88551	0.406028	0.222351	2.83432	0.875993	2.40472	1.55366
2.95356	1.73571	1.49507	0.873968	0.893948	0.499238	0.587975	0.408134	2.28546	1.13654		3.04302	2.30619	0.109147	0	0.0715996	0.0480452	2.48331	1.53801	0.146694	0.0396656		0.109147	0.175422	0.808562	0.501127	1.64768	0.970967	0.989308	1.36259	0.869678	0.215087
2.46078	1.44525	2.00251	1.3178	2.026	1.13844	2.087	1.1674	1.54543	0.842423		0.037547	0	1.58307	1.28941	0.805067	0.517886	2.17594	2.03802	3.86466	2.08607		8.11789	4.29952	1.64069	0.979347	2.79677	2.08495	5.44424	5.18669	1.32024	0.47822
1.56073	0.967554	1.9811	1.02183	1.11748	0.571446	0.988629	0.559848	1.05525	0.497885		0.433092	0.334084	2.01966	1.0503	0.037547	0	1.64419	0.533529	0.880161	0.556435		2.43528	1.28214	0.545733	0.287155	2.3436	1.17041	1.27571	0.716214	3.02205	1.39388
0.634108	0.397704	1.10711	0.582726	0	0	0.896695	0.442044	1.52525	0.496298		3.21328	2.33244	0.88715	0.302798	6.20477	2.74586	2.96792	1.59444	1.67475	1.17041		0.0715996	0	5.39272	2.8034	2.12531	0.962587	0	0	3.64637	1.66316
1.06951	0.616079	3.25219	1.66797	0.980223	0.513267	2.37701	1.45235	1.17187	0.430159		2.37765	1.83858	3.89173	2.08607	0.0750939	0.0240226	1.23816	0.287155	2.33661	0.946944		0.037547	0.0793313	0	0.0240226	0.692426	0.215087	3.21328	1.80618	0.627815	0.374866
1.08682	0.664656	1.94568	1.09167	1.69875	0.872675	1.11266	0.737981	0.0906567	0.0283058		1.39534	0.922922	6.97928	3.81515	1.60664	1.98886	4.45233	2.90564	2.12181	1.28941		0	0	4.79895	3.03805	4.21218	1.83132	1.2076	0.652526	0.58328	0.286039
1.61167	0.961642	2.82648	1.39624	2.46786	1.32255	1.29822	0.775344	0.0605587	0.035942		1.53155	0.938565	2.03973	1.05141	2.4903	1.17879	0	0	0	0		0.0715996	0	0.146694	0.118997	2.40472	1.75087	2.29557	1.52014	1.97512	0.796661
2.84311	1.64305	1.09254	0.596723	1.24536	0.694186	1.98244	1.08746	0.832036	0.457716		1.79088	1.28941	0	0	5.06877	2.30954	0.549227	0.334084	0.0750939	0.0636883		0.0715996	0.0396656	1.78389	0.71733	0.180746	0.0480452	4.08995	2.28551	0.436586	0.0877109
1.99648	1.09811	1.91127	1.03722	1.4035	0.900168	1.79473	1.02455	0.100741	0.0622084		0.146694	0.278776	0.109147	0.14302	0	0.127377	1.32024	0.883256	0.515174	0.311178		4.92208	2.60284	5.24952	2.61234	1.60315	0.748616	1.49749	0.732973	0.143199	0.127377
1.32343	0.806568	1.93903	1.09077	1.17694	0.592105	1.0333	0.434602	0.886425	0.415985		0	0	0.037547	0	1.82144	1.34583	2.8448	1.34583	0	0.103354		2.15237	1.10784	2.22747	0.922922	1.23466	1.00337	0.617332	0.366487	0.805067	0.708951
1.23999	0.731269	1.27069	0.735152	0.427812	0.228908	0.587326	0.28586	0.657301	0.352901		0.112641	0	1.85899	1.03577	0.832131	0.533529	0.361492	0.0480452	2.00568	1.36148		1.494	0.812304	2.33312	0.805041	2.31304	1.69556	3.02554	1.88663	1.5621	1.14527
2.46783	1.51289	0.458445	0.282839	1.37648	0.756683	0.662303	0.29182	1.05093	0.503639		0.549227	0.359223	0.771015	1.01063	1.31675	0.550288	0.873172	0.310062	0.617332	0.215087		0.692426	0.454197	0.289893	0.183801	0.0715996	0.0793313	2.08427	1.13186	0.722984	0.270396
3.57326	2.24935	0.390726	0.191069	2.43917	1.3739	1.73716	0.899883	0.137662	0.0807463		8.56845	4.98221	0	0.0636883	0	0	6.99586	4.92802	2.11832	1.70394		1.71928	2.11624	1.97163	1.01901	4.31173	2.07043	1.36128	0.836327	0.545733	0.421795
1.88727	1.0377	2.07452	1.18029	0.543309	0.291558	1.89402	0.83941	0.670057	0.384317		0.143199	0.0636883	0.0715996	0	1.31325	0.565931	2.44576	1.42405	0.180746	0		3.31194	1.91791	1.53155	0.973199	1.52805	1.12851	2.89283	1.71958	0.576291	0.254753
1.03615	0.621001	0.951387	0.602167	2.14927	1.31024	0.818485	0.437173	1.09419	0.319237		0	0.0636883	0.109147	0.103354	4.86706	1.70617	1.30626	0.620123	0.586774	0.341348		3.03603	1.70394	3.66645	2.21568	0.293387	0.262016	0.330934	0.215087	0	0.0240226
3.25664	1.85259	1.91166	1.05615	0.75557	0.3804	0.819825	0.428831	1.11985	0.54685		0.293387	0.14302	2.08427	1.1151	0.917708	0.47822	0.617332	0.390509	0.549227	0.23911		9.37961	5.73194	0	0	3.56778	1.81567	0.146694	0.158663	1.27571	0.669285
0.88773	0.539637	2.04626	1.328	2.52248	1.30428	0.994453	0.514493	1.85381	1.11637		0	0	2.47282	1.84584	0.760531	0.358107	1.45296	0.898899	3.21328	2.22909		0.729973	0.23073	0.477628	0.430175	2.36717	1.71232	3.346	1.86149	0.402534	0.215087
1.6305	0.97606	2.33566	1.37861	0.744901	0.434307	0.189206	0.0699399	1.05564	0.555241		1.20411	0.302798	0.109147	0.0240226	1.57608	0.963704	0.289893	0.103354	1.21459	0.771523		0	0.0240226	0.808562	0.543025	0	0	0.146694	0	0.109147	0.0877109
2.86167	1.64629	1.89182	1.03594	0.540532	0.313332	1.00613	0.458185	0	0		2.44227	1.23522	0	0	0.835625	0.501127	0.726479	0.556435	1.64768	0.342464		0	0.0240226	0.63131	0.46984	3.20629	1.90953	1.45645	0.653642	0.921202	0.46984
1.74438	0.986693	1.31355	0.712891	1.86684	0.831002	1.03868	0.505718	0.0532026	0.1132		1.38835	0.811188	0.948266	0.311178	0.180746	0.0636883	1.5621	0.446934	0	0		0.218293	0.326821	0	0.167042	1.67125	1.01063	0.357998	0.0636883	0.764026	0.477104
2.93591	1.62537	0.50105	0.27005	1.52836	0.962827	1.57241	0.867177	0.32225	0.129859		4.1205	2.17378	1.74984	0.938565	1.51407	1.36874	1.24165	0.636883	0.150188	0.159779		0.586774	0.565931	0	0.0396656	1.82493	1.07432	0.58328	0.581574	0	0
3.23657	1.82102	0.39864	0.245236	2.09072	1.08452	1.19672	0.515498	0.114109	0.0703672		2.04672	1.75813	0.0715996	0.14302	2.88235	1.37097	5.17792	1.98048	0.109147	0.118997		0	0	0.51168	0.151399	2.99848	1.87098	0.549227	0.397773	0	0
2.06051	1.26968	0.425514	0.251876	1.16153	0.613585	0.768356	0.418536	0.427548	0.0607462		4.34928	2.51513	0.218293	0	0	0.103354	0.832131	0.366487	0.143199	0.118997		0.798078	0.492747	0.0715996	0	1.31675	0.795545	0.037547	0.0240226	0.474133	0.270396
2.9205	1.78151	1.18248	0.902642	1.13433	0.552036	0.208191	0.146989	0.893753	0.521183		0.037547	0.0793313	0.146694	0.318441	0.330934	0.23073	0.32744	0.0396656	0.32744	0.0720679		3.97731	1.83746	3.28837	2.42742	0.685437	0.350844	0.330934	0.358107	0.0715996	0.262016
1.31084	0.726779	1.2626	0.609029	2.10073	1.01972	1.16089	0.488646	0.0609584	0		0.25584	0.262016	0.470639	0.0480452	0.289893	0.167042	1.88605	0.406152	0.835625	1.24248		2.19691	1.09108	0.180746	0.0793313	0.733468	0.215087	3.54771	1.36762	0.545733	0.0396656
1.99732	1.34251	1.27565	0.687955	0.994926	0.573034	0.190324	0.13395	0.0107163	0.00685628		1.93757	1.58271	0.917708	0.629619	0.323945	0.159779	0.289893	0.111734	0.0715996	0		0	0	0	0	1.34381	0.519002	0.218293	0.151399	0.25584	0.0793313
2.79139	1.57921	1.44291	0.836239	3.25032	1.92073	0.342009	0.195251	0	0		3.4176	1.67154	1.852	0.772639	8.84087	4.64701	0.037547	0	0.037547	0.0636883		2.14538	1.40952	0	0	3.58176	1.95981	0	0	0	0
1.49834	0.810571	2.07678	1.06995	0.630315	0.294907	0.426106	0.266825	0	0.0216961		0.180746	0	2.01616	2.46708	0.112641	0.0396656	1.41891	1.53467	0	0		4.58765	2.03802	2.64048	1.27488	0.259334	0.223467	1.05741	0.73912	0	0
1.25796	0.681519	0.831833	0.51123	1.30773	0.617231	0.551175	0.273907	0.528473	0.246136		2.14189	2.11624	4.4069	2.1006	0	0.206708	2.58896	1.04415	0.0715996	0.0480452		2.50338	0.669285	0	0	0.586774	0.676548	1.5621	0.692191	0	0
1.36105	0.664483	1.7352	1.045	2.41957	1.50417	1.13846	0.630677	0.0626693	0.0342875		1.86597	0.796661	1.13251	0.811188	8.23053	5.06266	0.146694	0.191065	0.764026	0.533529		0.985813	0.740237	4.38244	1.79053	0.0750939	0.0636883	3.24733	2.49837	0	0
1.92333	1.11809	0.524213	0.338196	1.66901	0.845434	1.47476	0.531609	0.223512	0.131194		1.34381	0.778786	0.685437	0.38213	4.33181	2.13412	2.9129	1.03466	0.361492	0.206708		0.508186	0.629619	0.334428	0.812304	0.443575	0.262016	4.42698	1.81233	0.293387	0.191065
2.57385	1.69019	0.866365	0.457027	1.71605	0.907037	0.249437	0.167634	0.147737	0.0574845		7.57304	4.94478	0	0	0.914214	0.764259	0.18424	0.0793313	0.627815	0.167042		0.180746	0.127377	1.01288	0.660905	0.409522	0.151399	0	0.118997	0.112641	0.182685
1.53855	0.945633	1.54347	0.839196	0.5462	0.323601	0.691848	0.329652	0.0444338	0.02496		1.88954	1.75925	4.50906	1.84919	0.654879	0.349727	2.05021	1.09834	0	0		3.9808	1.80729	0	0.0396656	1.09496	0.628503	0.143199	0	0.296881	0.0396656
3.28141	2.20672	1.26053	0.678138	1.14366	0.659912	1.37741	0.67293	0.210376	0.0530956		0.914214	0.922922	0	0.0396656	7.93104	3.22296	1.34381	0.525149	0	0		6.0441	3.02463	2.45624	1.30728	5.42677	3.23246	0.624321	0.286039	0.252346	0.167042
3.33632	1.90491	1.85766	1.08208	0.215215	0.136392	1.08009	0.529489	0	0		6.83869	4.68668	0.289893	0.199444	0.109147	0.0793313	2.47981	1.28214	0.109147	0.127377		0	0.0793313	0.0715996	0.0793313	0.764026	0.597217	0.440081	0.215087	0.037547	0.103354
2.63101	1.71915	1.44394	0.86323	0.956683	0.511755	0.577356	0.270864	1.99752	1.04576		7.95811	5.07495	0.0715996	0.0240226	2.57848	1.0179	0.51168	0.406152	0	0		1.42939	0.7475	2.14189	1.28103	0.617332	0.454197	0.515174	0.461461	0.214799	0.0793313
2.19593	1.37213	1.80522	0.987113	1.99077	1.16044	1.31989	0.709201	0.918845	0.484982		0	0.0480452	0.883655	0.597217	2.58197	2.33244	3.25782	2.26149	0.948266	1.0179		4.21917	2.60507	1.49749	0.628503	0.18424	0.23073	0.644396	0.223467	0	0
1.80994	1.21036	1.46329	0.771173	1.41047	0.742025	2.44297	1.82842	1.42904	0.815853		0.0715996	0.127377	4.66973	2.81793	0.842614	0.414532	1.82144	1.80115	0.109147	0.127377		1.93059	1.13801	0.518669	0.199444	0.143199	0.0877109	3.0596	2.47435	2.7016	1.05979
1.49762	0.890064	1.13883	0.696621	0.765657	0.514704	2.27819	1.13778	0.0588602	0.0314668		0	0	0	0.0240226	2.46234	0.946944	1.45645	0.581574	0.624321	0.24749		2.18293	0.60448	0.771015	0.692191	1.13251	0.660905	0.440081	0.254753	2.19341	1.44081
1.94111	1.22254	0.977638	0.579857	0.765686	0.387597	0.634715	0.309409	0.305515	0.209482		4.2672	2.45144	0.037547	0.0396656	0	0	0.579785	0.175422	0	0.0877109		0	0.0240226	2.30955	1.36986	0.395545	0.231847	0.692426	0.183801	4.27768	2.70619
3.06575	1.45007	1.44139	0.866333	0.609179	0.368505	0.384749	0.212312	0.263492	0.119384		4.93256	2.54027	0.0750939	0.14302	3.78957	2.20618	0.402534	0.151399	0.109147	0.111734		0.443575	0.398889	1.87296	1.47209	0.481122	0.287155	4.44096	3.16654	0	0.0240226
1.49554	0.917249	1.59059	0.779785	2.71771	1.25936	0.84099	0.409827	0.150517	0.0922986		0	0	1.89304	1.33019	4.482	1.71847	0.910719	0.4866	0.364987	0.0240226		1.50448	1.25812	4.77888	2.02238	0.654879	0.589954	5.3342	2.42965	0.508186	0.206708
3.07424	1.79118	0.774694	0.462634	1.71414	0.954646	7.97778	4.91192	0.747475	0.410425		0.037547	0	3.3425	1.48047	3.1312	1.69668	5.38922	3.29503	0	0.182685		2.96093	1.63187	0.406028	0.302798	0.109147	0.103354	5.60751	3.19279	0.109147	0
1.20702	0.680281	2.31817	1.411	1.82394	1.28363	1.36769	0.728441	0	0.00516091		0	0	4.95613	3.26374	1.2076	0.62124	3.02904	1.61623	0.729973	0.485484		2.01616	1.75087	0.037547	0.0636883	2.69461	2.84083	2.00568	0.781018	0	0
2.86682	1.81586	0.691211	0.386552	2.90012	1.66608	2.11939	1.13328	0.218475	0.13792		4.53702	2.80955	0	0	2.33312	1.62573	1.64069	1.08996	0	0		0.0750939	0	0.545733	0.47822	2.90941	1.56818	7.95721	4.23583	1.4905	0.939681
6.77227	1.74062	0.715578	0.40341	2.62335	1.57076	1.81684	0.953293	0.0446702	0.028706		6.66054	1.67992	1.16656	0.732973	3.54072	2.54865	2.47282	0.75588	0.18424	0		5.15606	1.13913	0	0	0.0715996	0.0636883	0.0750939	0.0396656	0.037547	0
1.41606	0.776427	0.795746	0.39713	1.45776	0.732877	2.30436	1.13525	0.389712	0.114093		0.218293	0.0877109	3.32942	1.59332	1.5621	0.829064	2.26501	0.740237	0	0		1.24165	0.731857	0.651385	0.302798	0.361492	0.294419	1.7769	1.29779	0.323945	0.310062
3.05573	2.01484	1.047	0.543348	2.60452	1.43891	2.04435	1.04714	1.25538	0.622936		0.399039	0.191065	0.293387	0.294419	0.218293	0.0396656	0.808562	0.38213	0.0750939	0		3.03952	1.55477	0.218293	0.0877109	1.87296	1.92741	6.41258	3.29	0	0
1.26417	0.755297	1.71425	0.935871	1.86884	1.05366	0.752052	0.414748	0.366146	0.166644		2.74264	2.80228	4.4104	1.56707	1.45645	1.36036	0	0.118997	1.38835	0.692191		1.75333	1.03466	0	0	1.93757	0.908395	1.38835	0.46984	0.37547	0.263133
3.50562	2.01203	0.962071	0.534511	0.117089	0.0398829	1.89868	1.21746	1.24828	0.607389		0.330934	0.271512	3.43856	1.91791	0.180746	0.103354	1.23117	0.859234	1.31325	0.525149		5.51933	3.18441	2.53394	1.78439	0.470639	0.127377	2.59944	2.69781	0.146694	0.168158
2.37346	1.73197	1.5086	1.13808	0.0901439	0.0337334	0.822579	0.405249	0.496836	0.257797		4.64966	2.46708	0.433092	0.215087	0.109147	0	0.941278	0.60448	0.32744	0.294419		0.364987	0.37375	2.4152	1.33019	0.0715996	0	2.08776	0.756996	0.0715996	0.0636883
3.50901	2.16436	2.96096	1.87681	0.137647	0.0773827	0.243231	0.129285	0.619275	0.320006		0.0715996	0	0.037547	0.103354	0.150188	0.127377	2.77669	2.23635	3.11811	2.08495		5.12989	2.21345	0.808562	0.374866	0.971836	0.389393	0.545733	0.421795	3.11462	1.65589
1.09702	0.609816	1.95248	1.10718	0.656052	0.427442	2.5319	1.30268	8.04077	3.73804		0	0.0240226	0.798078	0.716214	0.978824	0.707834	2.57848	1.24248	0.436586	0.50839		0.18424	0.0396656	5.60751	2.7386	0	0.0396656	2.45535	1.39388	2.05371	1.38438
3.12102	2.01185	1.4258	0.868837	0.684662	0.332491	0.782589	0.510949	0.560402	0.263888		0.109147	0.0636883	0.402534	0.271512	1.05741	0.493863	0.109147	0	3.54072	2.06931		2.58197	0.972083	0.289893	0.151399	3.28138	2.48273	3.81054	2.53189	0.323945	0.278776
1.38138	0.810167	2.0594	1.17199	0.867055	0.495017	1.1435	0.586718	1.79989	1.00188		1.09845	0.564815	1.494	1.21119	0.364987	0.118997	0.729973	0.4866	1.90003	0.915658		0.143199	0	0.32744	0.135756	0.146694	0.206708	1.23466	0.61286	4.30475	2.27602
1.18869	0.683487	0.762563	0.368313	1.14627	0.534743	0.32057	0.180777	0.70342	0.382612		1.90702	1.06817	0.364987	0.437438	3.21677	1.35421	0.873172	0.23073	6.50165	3.80565		0.221787	0.222351	0.364987	0.167042	3.17923	1.76763	0.0715996	0.0636883	0.692426	0.326821
2.50754	1.46909	1.34286	0.80935	1.41749	0.862787	1.59568	0.71079	2.35062	1.58572		0	0.0240226	0.112641	0.167042	5.23903	2.83245	1.68523	0.61286	6.7505	3.6699		2.70859	1.47321	0.289893	0.286039	1.34731	0.763143	1.03035	0.509506	4.81992	2.45256
1.63373	0.935215	2.5149	1.27495	1.406	0.637459	1.15866	0.590059	1.33415	0.669518		4.26021	2.14249	0.18424	0.182685	2.43178	0.948061	2.72517	0.683812	1.80136	1.74249		0	0.0396656	1.39534	1.18494	1.60664	0.677664	0.692426	0.223467	1.6337	0.85197
1.60617	0.957303	1.24255	0.724808	0.756933	0.399509	2.17683	1.17377	1.80912	1.02163		1.86248	0.867613	0.0750939	0.23911	0.692426	0.660905	0	0.0877109	1.20411	0.366487		0	0	2.37416	1.26762	0.733468	0.98661	0.982319	0.517886	4.54311	3.05815
2.77443	1.84855	1.13709	0.66467	1.00368	0.696776	1.07049	0.592838	1.75582	0.879565		0.289893	0.191065	5.33859	3.57269	0.402534	0.254753	0.371975	0.111734	0.873172	0.477104		1.01987	0.99499	0	0	0.846108	0.789398	2.00568	0.900015	2.16286	1.83132
3.04514	1.9643	1.62756	1.20392	1.17872	0.676948	1.11622	0.677056	1.55746	0.888719		5.52893	3.71068	0.109147	0.23073	2.14189	1.34583	7.36085	3.98107	2.66405	1.24248		7.85245	3.82968	2.30605	2.21959	0.849603	0.557551	1.24515	0.462577	0	0.127377
1.83052	0.949028	1.69068	1.0636	1.36056	0.706735	1.98878	0.99531	1.74189	0.893795		0.296881	0.23911	3.9092	2.30339	1.67125	0.732973	0.221787	0.175422	0.180746	0.0396656		2.88584	1.29779	0	0.0396656	0.0750939	0.0240226	0.849603	0.175422	0.661868	0.438554
2.02122	0.940767	1.42412	0.85412	0.665945	0.396785	1.77092	0.976606	1.95146	0.849127		0	0	1.2792	0.573194	0.808562	0.461461	4.92208	2.19054	3.17923	1.2341		2.07728	1.41678	0	0.0396656	0.323945	0.199444	0.873172	0.413416	1.31675	0.948061
2.34459	1.30849	2.39958	1.37523	0.0505465	0.0314101	2.32233	1.13395	0.68813	0.367203		1.2792	0.564815	0	0.0480452	0.037547	0.0636883	2.0607	0.788282	3.02904	1.19443		0	0.0396656	2.95045	1.31455	0.0715996	0	0.58328	0.421795	4.57806	3.58945
1.45004	0.993696	2.69242	1.74412	1.51993	0.930158	1.29142	0.615285	1.10524	0.454264		1.08448	1.08996	0.180746	0	0.368481	0.254753	3.31194	2.02015	0.951761	0.573194		0	0	3.68741	2.34809	0	0.0480452	0.989308	0.573194	0.252346	0.159779
2.00909	1.28661	1.91165	1.04689	0.450227	0.203203	2.64655	1.18734	0.635134	0.339776		3.7721	2.50283	0.180746	0.0793313	0.794584	0.199444	0.037547	0.215087	1.28269	0.789398		0.399039	0.485484	1.38485	0.907279	0.51168	0.278776	2.36717	0.803925	0.846108	0.287155
3.13026	2.06804	1.32361	0.61787	2.23278	1.11848	2.76166	1.46043	1.6975	0.849081		0.0750939	0.0240226	0.695921	0.270396	0.364987	0.270396	5.59443	3.13134	2.25802	0.99499		5.70008	3.27212	0.146694	0.135756	4.1205	2.02238	5.28008	2.97547	3.45514	1.21008
3.76845	2.28475	1.50518	0.800052	0.536087	0.263579	0.760978	0.389738	0.992933	0.589273		2.07728	1.13075	1.74984	0.683812	0	0.0480452	1.02336	0.636883	2.1349	0.812304		0.037547	0.0793313	0.0715996	0.0636883	0.293387	0.103354	0.0750939	0.127377	0.368481	0.405036
3.27944	1.92847	1.74156	1.06188	1.06606	0.518094	1.18255	0.634745	0.396413	0.250211		5.32461	3.00284	2.60294	1.16426	0.58328	0.286039	1.13251	1.14527	0.624321	0.199444		8.64615	4.53248	0	0.0240226	2.41171	1.42628	1.16656	0.493863	2.03274	1.53578
2.28739	1.35122	1.4042	0.78771	1.29593	0.70612	0.959063	0.564753	2.5258	1.15619		6.09213	3.92465	0.0715996	0	2.15237	1.40841	3.43856	2.40563	0.252346	0.286039		0.0715996	0.0396656	2.07728	1.04918	0	0.0396656	0.692426	0.405036	0.330934	0.366487
1.95235	1.27478	0.75493	0.41251	1.80992	0.970283	3.68338	2.23306	1.29541	0.692488		6.37504	3.76264	0.218293	0.302798	3.69091	2.02461	2.18992	2.014	0.474133	0.534645		0	0.0480452	2.98101	1.10784	2.28858	1.32069	3.89872	2.57993	3.47261	1.79891
2.51397	1.71315	0.948037	0.599008	0.680742	0.365831	0.945249	0.418669	1.10067	0.483554		0	0	2.59595	1.54528	0.364987	0.111734	0.726479	0.540792	0	0.0396656		5.62149	3.23357	0	0.0636883	1.03035	0.723477	0.907225	0.158663	4.15805	1.64025
3.37419	2.06549	1.44754	0.860305	2.05323	1.04824	1.88167	1.18687	0.530911	0.280776		4.86795	4.74925	2.87536	2.41066	0.0750939	0.0480452	1.4224	1.3112	1.35429	0.302798		4.94914	3.2252	3.24733	2.18942	0.293387	0.325705	1.2076	0.731857	1.71928	0.884372
1.35285	0.830799	1.41155	0.769715	1.88669	1.06092	1.89985	0.858645	2.81268	1.45047		0.109147	0	3.70399	1.36986	0	0	0.51168	0.111734	0	0		1.67824	1.01063	0	0.103354	4.42088	2.67602	0.32744	0.421795	0.0750939	0.254753
1.46291	0.777207	1.36734	0.769384	1.1549	0.792137	2.50514	1.4331	0.74656	0.664647		0	0.0636883	4.38683	2.88888	3.50667	2.5777	0.985813	1.17041	1.45645	0.606713		0.402534	0.23911	1.92709	1.06091	1.06091	0.574311	3.31893	1.73411	0.443575	0.335201
3.0523	1.74117	2.22078	1.17294	1.42878	0.754393	1.53317	0.773191	0.3277	0.169948		9.20236	6.51911	5.86685	2.69893	1.83192	1.25086	4.58415	1.76651	0.399039	0.24749		7.51104	4.3403	0	0	1.20061	0.795545	4.37285	2.14138	3.78258	2.49222
2.39049	1.30883	1.51039	0.894869	1.16272	0.678177	1.12927	0.765555	2.49647	1.56745		0	0	1.24165	0.326821	0.0715996	0	2.4152	1.2341	0.112641	0.0396656		2.58896	1.29052	0	0	0.518669	0.254753	3.13469	1.97322	0.037547	0.0396656
2.32842	1.45738	1.40044	0.938134	1.10766	0.597362	2.85447	1.36014	1.28538	0.733069		0.0715996	0	0.180746	0	2.07728	1.22795	1.99869	0.96482	7.02382	3.71906		2.21349	1.90953	3.35648	2.252	0.252346	0.301682	1.60315	1.13913	0	0.0240226
1.63567	1.02053	2.10101	1.14753	0	0	1.82035	1.07459	1.45365	0.869863		2.84829	1.09108	0.32744	0.270396	0.109147	0.254753	5.85637	2.59446	2.69112	1.44081		0.0750939	0.111734	1.82493	1.06817	0.109147	0.0396656	1.02336	0.406152	4.49947	2.9453
2.99452	1.72757	1.95409	1.10626	0.663055	0.220446	1.25176	0.684548	1.34828	0.89212		5.62149	2.84921	0	0	0.0750939	0.103354	2.44576	1.65478	2.45275	1.20281		0.873172	0.883256	3.28138	1.96707	0.402534	0.294419	1.72278	1.09834	0.25584	0.167042
0.756477	0.494082	0.947809	0.518682	0.466286	0.256993	1.89478	1.0006	0.668321	0.459399		0.801573	0.501127	0	0	0.0715996	0	0.586774	0.311178	0.146694	0.0240226		3.14517	2.133	0.654879	0.23911	0.330934	0.580458	2.63	1.7978	2.7016	1.24248
2.77349	1.45402	2.02022	1.17989	1.30711	0.743138	1.73918	0.869155	2.23737	1.12491		1.38136	0.891636	0	0	0.037547	0	2.80725	1.82294	1.3508	0.692191		0.109147	0	2.88933	2.1978	4.29426	2.33971	1.64419	0.979347	1.01288	0.263133
0.766815	0.451257	1.18084	0.63596	4.55709	2.49395	1.40257	0.676973	0.671597	0.378331		2.18992	1.01175	2.00568	1.40729	3.70749	1.84696	0.112641	0.0793313	4.85048	2.23859		0.368481	0.700571	0.037547	0	2.58197	1.48047	3.26391	0.901132	0	0.14302
1.41399	0.887734	2.94719	1.60276	0.960079	0.440714	0.00942789	0.0561116	0.185211	0.119831		2.78718	1.48774	1.16656	0.741353	1.11853	0.302798	0.951761	0.900015	0.934289	0.431291		1.37786	0.749732	5.7551	3.66263	0.79109	0.430175	0.289893	0.254753	3.42458	1.46483
1.52286	0.831178	2.06348	1.11245	1.42603	0.814319	3.20692	2.04613	0.757308	0.419947		0	0	0.112641	0.175422	0.109147	0.111734	4.86356	2.19054	0.542238	0.302798		2.82123	1.5274	4.63917	2.18216	2.41171	1.52852	4.04281	2.06931	0.757037	0.270396
1.94076	1.09036	2.09539	0.993778	2.17875	1.06762	0.97035	0.457999	0.587545	0.280442		3.61232	1.89389	0	0.0636883	1.67125	0.659789	1.31325	0.708951	0.51168	0.548056		0	0	3.20629	1.45757	4.66274	1.65701	0.876667	0.628503	0.0715996	0
3.97728	2.26506	1.58181	0.925396	1.05245	0.508909	2.39788	1.42878	0.382085	0.21948		3.61931	2.47546	0.992802	0.811188	0.364987	0.175422	2.69461	0.979347	0.764026	0.334084		4.63218	4.29728	0.037547	0.0396656	2.9129	1.64025	4.58066	2.64251	0.948266	0.669285
1.82545	1.05242	0.943998	0.497387	1.34362	0.782494	1.05381	0.570197	0.626184	0.405973		4.32831	3.43805	2.65357	1.28941	1.17005	0.573194	1.48701	0.676548	0	0		0.037547	0.0793313	0.037547	0.0636883	6.83958	3.33693	2.03274	0.788282	1.31675	0.446934
1.48016	0.859305	1.31555	0.715277	0.55492	0.263787	0.32023	0.14417	2.32553	1.28465		0.293387	0.167042	0	0	0.361492	0.151399	1.0644	0.525149	0	0		0.037547	0.0396656	1.48701	0.955324	1.35429	0.438554	1.65467	1.10672	1.10195	0.795545
2.51247	1.47841	1.01486	0.472413	4.12196	1.94081	0.48188	0.260603	0.988004	0.369322		4.16504	2.11232	2.84829	1.57656	2.03973	1.24974	0.774509	0.46984	1.71928	0.765375		0.037547	0	0.440081	0.167042	6.37504	3.8537	1.03384	0.34358	1.29318	0.732973
2.92716	1.67875	1.39343	0.847788	1.40828	0.839784	0.959403	0.485697	0.883337	0.424437		2.77669	2.99335	2.04672	1.25086	0.989308	0.741353	1.05741	0.676548	0.812056	0.540792		0	0	0.361492	0.318441	3.02205	2.45982	0.515174	0.311178	4.20608	3.08832
2.30775	1.41516	0.932014	0.486138	2.20816	1.29181	1.34214	0.719199	0.296275	0.242393		0.037547	0.0240226	1.53853	0.915658	2.16635	2.34809	4.21307	2.61122	0.218293	0.0636883		2.67803	1.82182	1.34731	0.501127	0.832131	0.366487	0.508186	0.334084	0.361492	0.278776
2.42407	1.45282	1.37097	0.64661	1.77513	0.861129	0.724824	0.381544	0.273066	0.150442		0.0715996	0	1.42589	0.669285	7.12597	3.79839	2.52085	1.04303	0.330934	0.294419		4.70378	2.49334	0.293387	0.294419	5.04082	2.68329	3.38704	2.61737	0.364987	0.0877109
2.13003	1.37847	1.6793	0.999862	0.890254	0.472202	2.75355	1.36402	1.59264	0.907378		1.52805	1.54528	0.443575	0.644146	0	0.0877109	1.5656	0.532413	0.146694	0.182685		2.78019	1.85311	0.0715996	0	1.08448	0.533529	0.692426	0.668169	0.146694	0.182685
3.04642	1.67221	1.20234	0.69288	1.15601	0.535592	0.828723	0.52109	0.0900571	0		0	0	1.20061	0.756996	0.627815	0.342464	0.440081	0.246373	0.83912	0.349727		6.20827	3.84643	0	0.0636883	0	0.0480452	2.96443	2.12574	0.0750939	0.103354
2.78139	1.45985	2.80969	1.65919	0.574938	0.27321	1.56911	0.718625	0	0		3.79656	2.01289	2.52085	1.61735	0.0715996	0.167042	3.34949	2.37937	0.0715996	0		0.0715996	0.0240226	0.0715996	0.0240226	1.79088	1.01175	1.23816	0.461461	3.63589	2.21345
2.49709	1.48186	2.42365	1.36056	0.924653	0.475006	0.633288	0.32386	2.14703	1.0826		0.0715996	0.0396656	4.98059	2.15702	5.10981	3.07994	0.399039	0.390509	0.0750939	0		1.31325	0.740237	0.0715996	0	0.764026	0.23911	0	0.0240226	0.037547	0.0240226
2.03502	1.35867	1.81591	0.936704	1.07478	0.556518	1.16819	0.447199	7.84069	2.71032		1.36827	1.25701	1.18753	1.71009	0.293387	0.445818	3.0561	1.58494	3.61931	2.26876		0.0715996	0.0396656	4.66274	2.19557	2.62651	1.83132	1.9201	0.61286	0.146694	0.0240226
2.58198	1.59677	1.63345	0.920293	0.716944	0.441402	3.62112	2.07813	14.6403	8.43249		6.36455	3.43917	0.914214	0.405036	0.0715996	0	0.436586	0.14302	6.48418	3.16151		2.69461	1.1246	1.89653	0.95644	1.50099	0.684928	0.699415	0.827947	2.79677	0.96482
1.79425	1.03055	1.32355	0.744023	0.48402	0.27395	2.32981	1.30126	0	0		0	0.0396656	0.361492	0.215087	0.109147	0.0396656	1.94107	1.02851	5.67562	2.80452		4.39032	3.20844	0	0.0240226	0.944772	0.294419	0.406028	0.390509	7.04999	2.89949
3.19914	1.96486	1.55942	0.814412	0.890359	0.472705	0.82167	0.479511	14.636	4.58974		9.50623	5.03249	0.037547	0.0240226	0.289893	0.206708	0.440081	0.669285	0.037547	0.0396656		4.18861	3.20732	1.90352	1.17879	0.109147	0.0396656	1.64069	1.2017	5.20848	2.62071
1.57793	0.932404	1.75663	1.04207	0.367806	0.202289	0.756529	0.372834	2.04365	1.16123		0.58328	0.349727	3.38354	1.6883	1.05741	0.414532	0.18424	0.0720679	5.26699	2.01512		0.293387	0.263133	2.26152	1.09108	0.651385	0.636883	5.73064	2.92966	0.037547	0
2.94726	1.43708	1.01526	0.574009	0.238692	0.128207	3.54292	1.87077	0.00014889	0		4.21218	3.37659	0	0	0.289893	0.127377	5.4748	3.44866	1.34731	0.620123		0	0.0396656	0.545733	0.692191	0.0715996	0	2.90592	1.65478	4.8339	1.83132
2.37047	1.33345	1.11345	0.590153	2.48972	1.30106	0.621616	0.330947	3.97681	1.81486		0.112641	0.206708	2.25802	1.28214	6.53831	3.06318	0.146694	0.103354	0	0		2.65357	2.17378	0.0715996	0.127377	3.13819	1.29779	0.999791	0.86035	0.552721	0.533529
1.94903	1.00236	2.25154	1.34438	0.384186	0.192751	1.46525	0.658877	1.32018	1.44557		1.41541	0.669285	0.651385	0.445818	0.25584	0.103354	1.08797	0.581574	3.01506	1.14527		0.146694	0.127377	0.18424	0.23073	0.330934	0.37375	1.53155	0.660905	0	0
2.85606	1.61987	2.65014	1.4139	0.475428	0.212147	1.13432	0.713528	0	0		0.037547	0.0396656	0.0715996	0.0240226	0.873172	0.374866	0.661868	0.46984	0.661868	0.413416		6.00306	2.92854	5.6896	2.80117	0.83912	0.51677	1.93059	0.549172	4.17203	1.66427
1.807	1.12571	0.643786	0.356651	0.573391	0.279614	1.18154	0.624092	1.03893	0.519445		5.67911	2.91513	0.037547	0	1.0679	0.914542	4.72126	2.61122	3.75552	1.57042		1.57259	1.0827	0.733468	0.676548	1.20061	0.797778	2.51386	1.37712	2.03624	2.36485
2.54465	1.68973	1.17979	0.576915	0.749134	0.405344	1.79082	0.881253	1.2884	0.561642		0.109147	0.23911	0.146694	0.278776	0.143199	0.127377	7.63327	3.27939	1.37087	0.502243		1.97163	1.18605	1.78389	0.430175	0.978824	0.938565	1.57608	0.970967	1.4905	0.764259
2.57829	1.66108	0.824828	0.477964	0.878888	0.483528	0.375414	0.181961	0.663192	0.432896		3.02554	1.83858	0.726479	0.199444	0.399039	0.24749	0.0715996	0.270396	1.56909	0.421795		0.109147	0	0	0.118997	0.477628	0.358107	0.542238	0.0877109	6.25541	5.14925
1.6703	0.988566	1.28461	0.700586	0.240547	0.105113	0.401405	0.235691	1.3857	0.766934		0	0	1.2076	0.549172	0.037547	0.0960905	0.624321	0.23073	1.38485	0.955324		4.51256	3.00061	2.70859	2.12574	1.20411	0.437438	1.04344	0.23911	1.79088	0.764259
1.39741	0.857847	2.84331	1.64911	0.159122	0.079195	0.327259	0.155298	0.0627317	0.0333717		2.37765	1.16203	1.60664	0.502243	0.289893	0.103354	0.364987	0.0636883	1.16656	0.23073		0.037547	0.0396656	0.037547	0	0.610344	0.0877109	0.037547	0.0396656	0.992802	0.732973
3.89339	2.28306	2.33696	1.33318	0.43904	0.182278	1.63607	0.925206	1.51072	0.886975		4.70029	2.88999	2.03973	2.55256	0.654879	0.37375	2.60294	1.71958	0.037547	0		4.6252	2.4682	0.037547	0.23073	0.399039	0.0240226	2.53134	1.43243	1.94456	1.11622
1.74282	0.859699	2.05914	0.92324	0.895947	0.515395	2.44892	1.22267	3.1318	2.10885		3.93626	2.06931	3.49618	1.59221	0.252346	0.103354	1.96464	1.40841	2.76272	1.89501		1.48352	0.564815	0.549227	0.549172	0.289893	0.0636883	3.53723	1.64025	0.18424	0.0480452
3.75284	2.49243	1.71029	0.984089	0.533689	0.282829	1.54092	0.845348	2.88834	1.71972		1.57259	0.796661	0.579785	0.199444	1.28269	0.859234	2.11832	1.05868	3.82013	2.69167		0.180746	0.0240226	0	0	1.52106	0.970967	3.19581	1.75087	0.037547	0
1.16112	0.644179	2.15756	1.24638	0.527386	0.251772	0.914664	0.486171	0.872672	0.383364		3.88563	2.23747	1.54552	0.550288	0.214799	0.0240226	0.252346	0.374866	0.914214	1.34472		0.474133	0.445818	0.0750939	0	1.13251	0.525149	1.80746	0.819568	0	0.0793313
1.90357	1.11885	2.04935	0.99344	0	0	1.41934	0.713993	0.813191	0.374639		0.037547	0.0793313	2.8413	0.844707	1.09845	0.541908	2.14538	0.502243	1.12552	0.51677		2.25802	1.33857	0.037547	0.278776	0	0	1.64069	1.01901	3.0561	1.48774
1.15957	0.689348	2.60167	1.55742	0.370191	0.186649	0	0	1.77141	0.892787		1.60664	1.43969	7.55557	4.93528	1.45645	0.924038	1.97512	1.82517	0.688932	0.350844		1.01987	0.772639	0.32744	0.389393	0.180746	0.206708	0.150188	0.0877109	0.955255	0.534645
1.13733	0.561733	1.61963	0.774717	0	0	0.0591711	0.0250149	1.08805	0.524194		1.71579	1.32907	0.542238	0.278776	1.0644	1.02628	0.688932	0.453081	3.15826	1.39276		0.218293	0.0877109	2.97402	1.99948	7.51802	4.06041	0.214799	0	1.50448	0.826831
2.39015	1.58264	3.23385	2.25646	0.283233	0.13101	0.460322	0.238952	0.505643	0.237166		0.436586	0.206708	1.75683	1.67042	0.722984	0.461461	3.53462	2.34809	0.0715996	0.0793313		0.143199	0.0793313	2.22747	1.82294	1.2076	0.740237	0	0.0877109	3.14168	1.48159
3.70087	2.4285	1.56251	0.820849	1.24959	0.6056	0.577097	0.372832	0.384003	0.226139		0.037547	0.0396656	0	0.0636883	1.44946	0.970967	1.13251	0.597217	0.985813	0.311178		7.47349	5.92189	2.00917	0.908395	0.910719	0.445818	0.330934	0.23911	1.61013	0.764259
2.90691	1.57987	2.15769	1.66039	0.436737	0.204823	1.64303	0.860541	2.44423	1.3899		5.47829	3.11961	2.1288	1.31231	0.0715996	0.0636883	0.654879	0.525149	0.440081	0.191065		3.38354	1.86149	0.037547	0.0636883	0.286398	0.23911	1.20411	0.700571	1.23816	0.502243
3.10414	2.02211	1.02112	0.450071	0.56336	0.304258	1.2414	0.835413	1.4477	0.836182		0	0.0877109	0.037547	0.0636883	0.76752	0.438554	1.68872	1.07432	2.11483	0.812304		7.33378	4.85372	1.35429	0.812304	1.38835	1.01901	1.67125	1.21008	0.221787	0.254753
1.85704	1.15797	1.3229	0.710431	0.561076	0.261644	1.48735	0.726936	0.613971	0.318015		3.67344	1.97545	0.286398	0.0396656	1.16656	0.551404	0.835625	0.358107	1.45995	0.556435		4.75791	3.80454	2.30256	1.64863	1.23466	0.326821	1.16656	0.445818	3.46563	1.97545
1.35712	0.790897	1.44439	0.896426	0.329615	0.160201	0.466451	0.275717	1.42449	0.787034		1.59965	0.772639	0.218293	0.37375	0.849603	0.645262	0.477628	0.397773	1.17005	0.716214		0.0715996	0	0.0750939	0.0240226	0.654879	0.413416	0.726479	0.167042	2.00568	1.65478
2.88239	1.74208	2.25948	1.21999	0.865132	0.420758	0.348767	0.163517	5.38185	2.14913		0	0	0	0.0793313	0.508186	0.358107	0	0.0240226	0.289893	0.0396656		3.48919	2.24696	2.00917	1.27265	0.477628	0.23911	0.289893	0.263133	1.59616	0.533529
0.290026	0.124383	0.371651	0.181467	3.15416	1.89031	1.7195	0.8027	1.12993	0.583081		0.771015	0.413416	1.6337	0.932418	0	0.0636883	0.869678	0.37375	3.46912	1.64863		0.150188	0.135756	0.0750939	0.0793313	4.124	2.29278	7.68479	3.1833	0.259334	0.246373
2.45784	1.35041	1.83508	0.985985	1.78523	0.869986	0.867005	0.450932	1.9675	0.722613		0.037547	0.0636883	1.45645	0.420679	0.364987	0.46984	0.692426	0.350844	0.654879	0.461461		5.25301	2.14138	2.1323	1.37824	2.62301	1.24471	0.402534	0.430175	3.89522	1.33019
2.40348	1.47282	3.27476	2.1227	1.58637	0.9798	1.53922	1.08785	3.80191	2.17989		0	0.103354	3.6979	2.26764	0.624321	0.756996	3.53723	2.06205	1.68872	0.573194		0.25584	0.135756	2.99499	2.05478	3.69091	1.69444	4.08296	2.65088	0.218293	0.254753
2.54008	1.37801	1.04912	0.628908	0.926741	0.454802	1.98636	1.04074	4.00607	2.67003		2.03973	1.09108	1.23466	0.429059	0.733468	0.326821	2.30256	1.08382	8.01573	4.59897		0	0.0240226	0.037547	0.0396656	3.72147	2.81793	0.549227	0.24749	4.80944	2.18104
2.79767	1.55524	2.10783	1.44925	0.524231	0.266672	3.05569	1.80185	0.971687	0.471916		4.56059	2.71457	0.914214	0.358107	2.22048	1.07544	5.6861	3.00173	6.97928	4.47159		0.443575	0.366487	3.43507	2.40339	3.78258	2.47323	1.09147	0.493863	6.05808	2.95368
2.61457	1.57434	1.19155	0.748794	1.50073	0.690603	1.10518	0.622876	0.932424	0.482664		0	0.103354	0.32744	0.111734	1.27221	1.09946	1.21808	0.914542	2.08427	1.38438		5.70358	3.53526	0	0	0.109147	0.0877109	0.801573	0.397773	5.64506	3.86208
2.23413	1.26261	1.9257	1.05685	2.03052	1.07603	1.18015	0.603618	0.737283	0.3568		3.73805	1.9911	2.34011	1.43354	1.20061	0.493863	1.64069	0.684928	4.22266	1.67154		0.109147	0.0480452	0.289893	0	2.00917	1.19443	0.25584	0.127377	1.41891	0.922922
1.83777	0.970306	1.28986	0.652165	1.1895	0.632084	1.0764	0.483004	0.815191	0.40394		5.09234	1.90227	0.0715996	0.0793313	1.46694	1.24136	5.74373	1.81679	1.98211	1.01901		0.143199	0.0396656	0.617332	0.549172	0.406028	0.183801	0.293387	0.0793313	0.51168	0.454197
0.60212	0.360863	0.946462	0.577475	2.12479	1.16793	0.114654	0.0518585	0.100862	0.0381179		0.286398	0.0240226	0.109147	0.0877109	0.037547	0	0	0	0.764026	0.629619		1.16656	1.09108	0.545733	0.509506	1.08448	0.286039	0.395545	0.135756	0	0
0.39962	0.261798	1.34565	0.673693	1.42893	0.794627	1.44471	0.797521	3.32443	1.63286		1.09845	0.565931	0.508186	0.413416	1.78739	0.772639	0.880161	0.550288	0.289893	0.0636883		0.143199	0.0720679	1.64069	0.963704	1.02685	0.629619	1.31325	0.955324	1.80746	1.30505
0.670653	0.361599	1.46158	0.732354	1.35451	0.740122	0.763817	0.402227	1.57135	1.01243		2.67803	1.76874	0	0	0.477628	0.827947	0.654879	0.366487	2.33661	1.21846		1.34032	0.853086	3.23685	1.21846	0.180746	0.206708	0.0715996	0.199444	0.221787	0.0480452
1.74224	1.11667	1.8355	0.918254	1.27987	0.702785	1.46368	0.717232	1.92077	1.04936		0.0715996	0.0877109	3.53723	1.4179	0	0	0.808562	0.414532	3.39403	1.87936		3.61931	1.96596	0	0	1.60315	1.0827	4.77538	2.09445	4.55709	2.91402
6.21428	3.44589	1.41017	0.790627	0.454491	0.454729	2.26774	1.11964	0.518967	0.353235		0	0.14302	0.0715996	0.0240226	0.221787	0.167042	1.4224	0.708951	1.53853	0.454197		7.82799	3.90174	1.53853	1.01901	1.09496	1.46595	2.29907	1.16315	0.549227	0.65141
2.39303	1.52876	1.46828	0.89269	1.43874	0.922596	0.513579	0.388504	1.71496	0.923684		4.45144	2.41177	0.0715996	0.0396656	0.406028	0.151399	0.0715996	0	0.0715996	0		0	0.0396656	0.542238	0.318441	2.47981	1.57768	1.19712	0.748616	3.31194	1.57545
1.79307	0.98673	2.01945	1.12792	1.59748	1.27575	0.577917	0.446676	0.810239	0.408362		0	0	2.15587	1.73634	4.44445	3.95928	0	0	1.852	0.946944		2.83781	1.18605	0.109147	0	0.590268	0.946944	0.545733	0.47822	3.93277	2.95145
3.27449	1.83603	1.67548	0.971204	2.02302	1.15302	0.506804	0.270358	0.35193	0.150218		0.112641	0.0636883	0.0715996	0	4.4104	2.54641	1.72627	1.17041	0.440081	0.0960905		5.91488	3.8766	2.15237	1.03577	0	0.0396656	0.218293	0.111734	4.06638	2.49222
3.23119	1.9666	0.92926	0.518699	2.86491	1.52257	0.496002	0.250288	1.18195	0.486399		0.0715996	0.0240226	1.59616	0.819568	8.23402	3.98219	0.146694	0.0240226	0.109147	0		3.77909	3.16765	0	0	0	0.0396656	0.037547	0.127377	3.49269	1.68103
1.28305	0.798608	1.68609	0.8543	1.52979	0.874687	0.738824	0.335063	0.866447	0.348925		0.808562	0.509506	0.0715996	0	0.112641	0.206708	0.985813	0.366487	0.515174	0.580458		0.364987	0.325705	1.35429	0.764259	1.75683	1.01063	2.18643	1.33745	0.944772	0.413416
3.2782	1.93975	1.19942	0.622581	1.3949	0.854486	2.74888	1.76433	1.30549	0.844373		1.47043	1.02013	0	0.0636883	0.586774	0.271512	3.17224	1.44807	1.13251	0.779902		0	0.0396656	2.04672	1.59947	1.57608	1.60059	2.01267	1.75199	0.474133	0.135756
1.83029	1.28013	0.374885	0.211535	1.4489	0.828421	0.604026	0.258284	2.90973	1.59678		0.180746	0.0240226	0.764026	0.47822	2.78019	1.82182	0.508186	0.151399	1.93757	0.836327		0.330934	0.183801	0.658374	0.358107	0	0.0877109	0.402534	0.199444	1.05392	0.223467
2.56852	1.60303	0.423363	0.192318	1.82634	0.984979	0.742522	0.399902	1.96912	1.09645		0.764026	0.23073	0.364987	0.159779	1.3508	1.11287	5.30454	4.32131	3.78258	1.99221		3.56429	1.56315	0.037547	0.135756	1.38485	0.683812	2.31914	0.789398	2.58546	1.8302
2.58121	1.28923	1.36247	0.713282	1.40599	0.657611	1.60722	0.796455	0	0		1.2111	0.948061	0.58328	0.461461	0.477628	0.127377	0.948266	1.10672	2.67454	1.89389		3.80005	1.59835	3.2709	1.5369	1.50798	0.914542	4.15456	2.16652	3.17923	2.27713
2.27532	1.32819	1.29561	0.635026	1.06894	0.536395	0.546547	0.266339	0.0692245	0.0365653		0.0715996	0.0240226	0.037547	0.0396656	0.18424	0.294419	1.6337	0.748616	1.24864	1.0179		1.52805	1.28941	3.46213	2.03914	2.03973	0.62124	2.80376	2.77826	0.907225	0.75588
1.39511	0.699493	0.986156	0.575354	1.18891	0.667818	0.331936	0.265137	0.227907	0.0792164		0.760531	0.349727	1.02336	0.581574	0.0715996	0.111734	0.951761	0.533529	0.0750939	0.0396656		0.620827	0.572078	1.87296	0.836327	0.440081	0.199444	0.143199	0.111734	0.037547	0.0240226
2.4142	1.43566	0.924398	0.492107	0.533354	0.345918	0.664672	0.36695	0.973203	0.562959		2.92339	1.46483	0	0.103354	0.252346	0.206708	2.09126	1.30617	0.286398	0.0396656		0	0	1.0644	1.16203	0.549227	0.430175	2.83432	1.19443	0	0
0.970809	0.664489	1.2758	0.681732	1.29709	0.816989	1.1623	0.573476	0.619749	0.272615		1.53155	0.948061	0	0.0396656	0.0715996	0	0.109147	0.0877109	0.109147	0		0.25584	0.278776	2.65706	1.36148	2.4152	1.24863	0.545733	0.111734	0.037547	0.0877109
1.69417	0.753864	2.32668	1.19656	0.410983	0.314526	1.12176	0.540606	0	0		3.10413	1.73523	0.982319	0.564815	2.36368	2.12462	2.03274	0.581574	0.481122	0.311178		2.1384	0.406152	1.7769	1.2436	0.873172	0.620123	3.2648	1.69556	0.364987	0.159779
4.71047	3.08998	1.33586	0.687865	3.24666	2.02522	0.0365351	0.0247588	0	0		8.86184	5.65988	0.25584	0.294419	0.109147	0.23911	0	0	0	0		0	0.0396656	0.440081	0.278776	1.71928	0.812304	0.037547	0.0636883	0.143199	0.103354
1.31855	0.732361	0.998924	0.535658	0.978524	0.544213	3.05525	1.71918	1.77513	0.990562		2.95395	1.86372	2.7697	1.11399	0.259334	0.222351	5.78826	3.16654	0	0.0240226		0.0715996	0.127377	0.143199	0.151399	1.28619	0.683812	0.467144	0.206708	0.620827	0.23911
2.49809	1.41196	1.47474	0.775517	2.06379	1.12844	1.95174	1.05783	0.700259	0.495399		0.037547	0.0636883	0.654879	0.278776	2.7016	1.21734	0.982319	0.660905	0.944772	0.468724		2.7016	0.772639	1.16656	0.788282	2.66755	1.58383	2.7697	1.24974	0	0
3.5364	2.17524	1.936	1.08782	1.15564	0.606086	0.949719	0.449311	3.03218	1.58462		0	0.0396656	0.429597	0.37375	1.10195	0.454197	2.80376	1.34583	0.948266	0.62124		7.11899	5.40177	4.04192	2.54865	0.146694	0.0960905	2.14538	0.795545	3.71797	2.07769
3.79257	2.24859	1.65387	0.843296	1.5296	0.832671	1.43165	0.750492	0.338971	0.202387		0.0750939	0	2.26851	2.10898	0.289893	0.103354	8.33967	4.57214	4.73434	2.69167		3.69091	2.69893	3.67344	1.31343	1.17005	0.445818	2.53045	1.15477	5.9009	3.40173
3.80093	2.39599	2.53619	1.47193	2.58706	1.38253	1.50494	0.785009	0.0661554	0.044392		0.0715996	0	4.58765	2.94754	2.7697	1.95646	2.02315	0.85197	0.289893	0.127377		6.44314	4.17102	9.08972	4.81629	3.75901	1.8721	1.59965	0.996106	4.78237	2.26876
2.52973	1.58475	2.0946	1.30014	1.19695	0.47803	1.84828	1.0149	0	0		4.05939	3.35984	3.40101	2.25311	0.436586	0.636883	5.50536	3.23023	0	0.0240226		2.1288	2.06093	0.293387	0.14302	4.13448	2.0883	0	0	0.32744	0.111734
2.15857	1.11218	0.983575	0.483776	1.04417	0.47966	1.48935	0.745225	0.926622	0.498395		5.73413	3.32129	5.09583	2.59558	0.798078	0.485484	1.24515	0.788282	1.64069	0.541908		0	0.103354	4.3353	2.48607	4.22266	1.55366	0	0.0877109	0.143199	0.0240226
2.37906	1.40534	2.73811	1.32651	2.06586	1.10512	0.291528	0.138998	0.415985	0.211472		4.32133	2.3168	3.78957	1.26539	0.143199	0.118997	0.508186	0.383246	1.0644	0.588837		0.51168	0.286039	0.436586	0.301682	0.0750939	0.0793313	0.037547	0.0240226	2.21349	1.21846
2.41951	1.56437	1.88303	1.07108	1.38312	0.763547	0.318176	0.180051	2.57389	1.34651		0.037547	0.167042	2.56189	1.63187	0.440081	0.310062	0.32744	0.237994	0.440081	0.485484		5.40669	3.47995	0.037547	0.14302	0.330934	0.334084	0.955255	0.708951	0.549227	0.359223
1.41486	0.810678	0.428893	0.235572	0.814863	0.558044	1.8256	0.921867	0.166846	0.0593452		0.613838	0.287155	3.32942	1.91176	1.59965	1.08382	0.146694	0.0396656	3.86466	1.9911		4.63568	2.51401	1.09496	0.572078	2.30605	1.48047	1.97512	1.21119	0.0750939	0.127377
0.0214128	0.0124946	0	0	1.88599	1.08934	0.428173	0.228712	0.295228	0.149561		0	0	2.21698	0.930185	1.71928	0.859234	0.218293	0.182685	0.218293	0.103354		0.109147	0.0636883	1.86248	1.10672	0.395545	0.103354	0.330934	0.111734	1.72627	1.40114
1.41589	0.886035	1.82016	1.03728	1.65703	0.886568	1.99308	0.952713	1.78363	0.784984		3.42458	1.2436	2.04672	1.39276	3.10064	1.49109	2.07728	1.05868	0.18424	0.111734		0.549227	0.350844	0.0715996	0	2.45275	1.83746	2.22397	1.46483	0.037547	0.0240226
2.332	1.3334	2.45743	1.28261	0.689372	0.35218	0.896468	0.459497	1.49198	0.652716		6.98538	3.84923	5.0452	3.67716	0.364987	0.151399	0.180746	0.206708	1.01288	0.422911		0.221787	0.0877109	0.801573	0.263133	2.30605	1.14639	1.7769	0.731857	0.146694	0.0636883
0.974439	0.521674	0.723844	0.323503	2.28927	1.12316	0.132627	0.0539218	3.10492	1.73037		0.286398	0.0240226	0.323945	0.191065	2.80725	1.48159	0.695921	0.350844	2.21698	1.19443		1.71579	0.437438	1.09845	0.771523	3.97032	1.76651	0.508186	0.151399	1.60664	0.898899
1.58847	0.793364	0.982221	0.48598	1.25149	0.703738	3.40343	2.19451	0.515333	0.210326		0.593763	0.23911	0.654879	0.23073	1.75683	0.844707	6.64835	4.0051	5.14736	2.9453		0.361492	0.0877109	0.109147	0.111734	2.76621	1.33019	2.69461	1.59221	1.70181	0.493863
1.47635	0.790091	1.62653	0.933773	1.66206	0.793315	1.11187	0.550638	2.25372	1.34227		0.982319	0.437438	4.63917	2.52351	5.92797	2.83357	2.7016	1.03577	0.364987	0.127377		0.109147	0.0240226	0	0	0.037547	0.0480452	0.296881	0.0877109	4.53003	2.07769
3.22347	2.22225	1.53304	0.718797	0.786933	0.412895	1.89994	1.14753	1.75834	0.96439		7.93104	5.3364	0.143199	0	0.944772	0.453081	4.71427	1.75925	2.8387	1.0827		8.37373	6.04424	0.474133	0.325705	0.474133	0.484367	3.74503	1.69668	0.252346	0.0636883
3.14432	2.06986	1.03984	0.566198	1.22822	0.577364	0.166744	0.0739193	1.44744	0.717971		0.330934	0.151399	0.037547	0.182685	1.79088	0.83018	0.109147	0.159779	4.1301	2.25311		0	0	0.985813	0.350844	0.32744	0.111734	0.542238	0.191065	2.62301	1.31455
2.84813	1.69136	1.81311	0.924983	1.05222	0.54901	1.34289	0.712998	1.14493	0.554468		0	0.0636883	2.92339	1.48997	0.474133	0.37375	0.63131	0.445818	0.0750939	0.0240226		1.24165	0.781018	4.15805	2.83972	0.586774	0.517886	0	0.0636883	0.214799	0.103354
0.787512	0.456676	1.90454	1.01207	1.01562	0.535203	0.858818	0.468158	0.274422	0.180183		0	0	4.25672	2.40451	4.67672	2.9129	0.941278	0.310062	0.146694	0.0720679		1.83891	0.970967	0.214799	0.151399	2.272	1.51288	5.0478	2.56206	3.17573	2.10171
0.973349	0.611367	2.80388	1.6031	0.743676	0.436149	0.347983	0.149223	0.846174	0.516356		2.00917	1.33242	5.09323	3.67101	0.688932	0.135756	1.62671	0.605597	0.150188	0.270396		0	0.0396656	1.08797	0.589954	3.92578	3.32743	0.978824	0.358107	1.30277	0.756996
1.78566	1.08396	1.49863	0.832189	0.982368	0.55451	0.421658	0.204425	0.275269	0.0403902		0.764026	0.175422	6.29384	4.08443	1.4905	0.900015	0.692426	0.492747	1.24864	0.955324		1.64419	0.796661	0.037547	0	1.57259	0.939681	0.109147	0.167042	0.477628	0.151399
1.40154	0.901736	1.86318	1.06637	2.26927	1.3997	1.66538	0.903066	2.06643	1.2192		0.364987	0.270396	0.0750939	0.14302	2.04672	1.87098	2.36018	1.39276	0.218293	0.0480452		2.19691	1.20393	1.64069	0.461461	1.0644	1.10672	1.71579	0.652526	0.361492	0.127377
0.899115	0.473509	2.60687	1.48891	0.642363	0.311223	0.77434	0.433862	1.31955	0.621248		0	0.0636883	2.81075	0.836327	1.86597	0.796661	0.545733	0.342464	0.978824	0.573194		1.65118	0.708951	3.08666	1.83858	0.552721	0.397773	0.259334	0.23911	0.109147	0.0636883
1.48367	0.834313	2.16469	1.16743	1.05043	0.592107	0.839415	0.491077	0	0		0.0715996	0.0480452	0	0.103354	0.508186	0.191065	2.22048	1.40226	0.688932	0.167042		0	0	7.22464	3.38163	1.91051	1.1151	2.1288	1.21846	0.109147	0.103354
1.41721	0.753368	1.42361	0.724051	0.400954	0.223773	1.00641	0.599817	0.890475	0.639703		0.477628	0.334084	1.76382	0.797778	0.436586	0.222351	0.180746	0.23073	1.13251	0.803925		2.51736	1.28214	0	0.0480452	0.180746	0.14302	0.221787	0.270396	0.764026	0.270396
2.10809	1.23685	1.62625	0.944803	1.01413	0.721254	1.48798	0.764601	0.0503158	0.0167313		0.0750939	0	2.43877	1.02628	1.94456	0.662021	1.23466	0.502243	2.73565	2.10171		0.736962	0.677664	0	0	0.259334	0.61286	2.81773	1.76874	1.13251	0.540792
0.969931	0.642142	1.5191	0.896609	0.972238	0.591296	1.98299	0.843807	1.53257	0.922049		1.67824	0.803925	0	0	0.481122	0.287155	1.3508	0.588837	0	0		0	0	1.43638	1.05868	0.617332	0.335201	0.436586	0.175422	0.0715996	0.0240226
0.752824	0.453931	1.79749	1.03175	1.44142	0.755255	0.635107	0.299606	0.218083	0.0415219		0.364987	0.302798	1.17355	0.740237	2.22747	1.48885	1.30976	0.407268	2.5584	1.84696		2.37765	1.34472	0.436586	0.263133	1.65118	1.63914	0.25584	0.14302	5.15435	3.81906
1.07717	0.619027	1.95019	0.963159	1.17967	0.582574	1.12485	0.528799	2.34819	1.38979		0.037547	0.0877109	2.95045	1.28214	0.150188	0.349727	1.02685	0.795545	0.252346	0.0720679		1.82144	1.00337	0.18424	0.271512	0.736962	0.397773	0.996296	0.50839	0	0.0396656
1.42105	0.828095	3.24897	1.67229	1.69031	0.837985	2.38202	1.46602	0	0		2.00218	1.21734	3.41061	1.45757	4.94565	2.23021	1.97512	1.21008	2.58896	1.66931		0.037547	0	0.146694	0.23073	1.89653	0.779902	4.00786	1.94305	5.0478	2.51401
1.31946	0.809908	0.412479	0.359065	1.57715	0.8917	1.3388	0.702502	0	0		0.037547	0.0636883	0.259334	0.191065	0.722984	0.397773	2.26152	0.96482	0	0		1.60315	0.948061	0.330934	0.254753	0.794584	0.659789	1.53155	0.731857	0.037547	0
2.58941	1.67575	0.823276	0.617362	1.34699	0.657913	0.74897	0.413061	0.391102	0.219446		0.25584	0.111734	0.812056	0.270396	5.79525	2.77323	1.68523	0.993873	0.910719	0.62124		5.25301	3.40565	1.93408	1.20058	4.51256	1.99948	1.06091	0.597217	0.545733	0.468724
1.78494	0.920567	1.00825	0.617153	2.08042	0.90398	1.06021	0.572217	2.63489	1.44266		1.64419	0.993873	0.0715996	0	0.907225	0.557551	0.944772	0.168158	0.0715996	0.103354		0.146694	0.167042	1.38136	0.86035	4.91509	1.81456	7.0369	4.20343	2.79766	1.60059
1.52302	0.751226	3.51444	1.89304	0.857814	0.450122	0.601443	0.34282	0.307881	0.113776		1.24515	0.915658	9.04258	5.54088	2.73216	1.53801	1.46344	0.652526	3.99128	2.15814		0.25584	0.103354	2.65357	1.95031	0.252346	0.0793313	0.252346	0.215087	0.627815	0
1.87219	1.14472	1.81133	1.14613	1.18224	0.73083	0.487334	0.175711	0.709715	0.280737		0	0.0396656	2.42918	0.940797	1.24165	0.645262	1.01987	0.85197	0.518669	0.342464		1.12202	0.652526	0.109147	0	1.20061	0.970967	0.32744	0.14302	0.880161	0.278776
1.92314	1.1645	1.57715	0.82676	1.51426	0.928023	1.38932	0.728801	1.74982	0.514616		1.71579	0.812304	1.08098	0.659789	1.10544	0.358107	2.54093	1.78327	0.474133	0.14302		0.143199	0.0240226	0.037547	0.175422	0.873172	0.97823	0.143199	0.103354	0.289893	0.0480452
3.22987	1.91576	1.72853	1.00705	0.561522	0.288356	0.723372	0.419527	0.0112463	0.00464882		1.13251	1.32796	0	0	0.552721	0.326821	2.10434	0.668169	0.658374	0.254753		8.15283	4.66489	0.474133	0.628503	0.146694	0.118997	0.112641	0.0793313	0.037547	0
1.27255	0.696705	0.522509	0.182014	0.563167	0.297597	1.14411	0.585574	1.71383	0.851668		4.60512	2.99223	0.726479	0.199444	0.0750939	0.103354	2.09126	1.30505	0.982319	0.390509		0	0	1.68872	0.7475	0	0	0.579785	0.374866	1.4905	1.02628
1.39511	0.76472	1.34846	0.841878	1.23275	0.703669	1.03982	0.528612	0	0		0	0	0.402534	0.286039	0.729973	0.366487	3.59485	1.11734	2.14888	0.796661		1.62411	1.0827	1.17704	0.748616	0.0715996	0	4.08645	1.8626	0.109147	0.0396656
3.13108	1.84	1.31801	0.786381	0.746015	0.400211	0.304395	0.142167	1.50311	0.905978		0.808562	1.87825	1.0644	0.46984	1.61363	0.580458	0.25584	0.167042	0.907225	0.191065		3.10064	1.58494	0	0.0240226	1.12901	0.732973	0.214799	0	0.25584	0.206708
3.42833	2.08601	1.07048	0.570982	2.60405	1.44278	0.721339	0.315709	0.679676	0.39739		4.14407	2.03579	2.32613	1.61735	0	0	1.45296	0.779902	2.81773	1.60785		3.89173	1.77489	0	0	1.86248	0.72571	0.81555	0.414532	1.46694	0.907279
1.66208	0.905198	1.75462	1.00731	0.936455	0.413339	2.09346	1.1904	1.12978	0.518258		0.109147	0.0240226	1.49749	0.819568	4.94304	2.03076	4.21218	1.80729	1.27221	0.660905		3.24384	1.48774	0.58328	0.23911	0.0750939	0.103354	2.96443	1.64752	1.71928	0.774871
2.29503	1.54419	0.840577	0.419348	1.42147	0.876562	0.69508	0.413068	0	0		0.586774	0.36537	2.90242	1.17153	3.97381	2.25926	0.51168	0.215087	0.699415	0.278776		0.180746	0.167042	0.037547	0.0240226	1.27571	0.724594	0.409522	0.358107	0.334428	0.278776
2.07727	1.23199	0.565532	0.296104	1.3124	0.713383	0.984008	0.525828	0.906666	0.476906		0	0	0.0715996	0	0.617332	0.302798	0.661868	0.422911	1.09496	0.302798		4.16504	3.00061	0.958749	0.453081	5.02773	2.21345	1.3508	0.906163	0	0
1.5532	0.883039	2.01206	1.197	1.43955	0.673925	3.59094	2.07567	0.0256496	0.0541939		1.83891	0.805041	1.6372	0.812304	2.78368	1.56315	6.17072	3.94756	1.2076	0.646378		0	0	0.112641	0.103354	0.252346	0.389393	6.10871	3.0738	0.187735	0.167042
0.856836	0.550111	0.749948	0.363076	2.01664	1.09168	0.973555	0.526219	0	0		6.84307	5.92916	0.0715996	0	0.334428	0.254753	2.73915	1.37824	0.037547	0.0793313		0.443575	0.358107	3.28138	1.19555	7.73282	4.53863	1.81794	0.875993	1.41891	0.915658
3.17908	1.94182	0.578883	0.315868	0.71374	0.354507	0.604808	0.30235	2.40748	1.99915		1.2111	0.350844	0.729973	0.215087	0.0715996	0.0793313	0.549227	0.254753	1.3508	1.01175		0	0.0396656	2.44925	1.09946	0.433092	0.381013	1.43288	0.764259	0.037547	0
1.54336	0.914847	1.14708	0.642559	2.46103	1.32621	2.0196	1.13726	0.497772	0.226547		2.07728	1.15477	0.32744	0.0877109	3.44206	1.65701	2.90242	1.76651	3.58176	3.05984		0	0.0240226	1.30976	0.700571	3.48221	1.63914	1.23816	0.915658	0.402534	0.0396656
1.61452	0.985487	0.792741	0.468342	0.846109	0.458336	0.669179	0.35348	0.100847	0		0	0.0240226	1.28269	0.835211	1.3508	0.875993	0.112641	0.182685	2.88235	1.12963		0.037547	0.120113	0	0	0.518669	0.779902	1.41541	1.21008	0	0.0240226
1.55841	0.81193	1.0799	0.690531	1.70203	0.943589	0.68791	0.312283	0.073619	0.0407844		0.289893	0.349727	0	0	7.45341	4.1146	0.357998	0.0480452	0.109147	0.0240226		1.50798	0.963704	2.33661	1.44919	2.01267	1.2341	0.474133	0.159779	4.03493	2.34809
0.723098	0.381053	0.741889	0.474179	0.5506	0.326836	0.272979	0.117675	0	0		0.695921	0.191065	1.4224	0.867613	1.20061	0.358107	1.44597	1.21622	0	0.0396656		0.876667	0.541908	0.109147	0.0793313	0.726479	0.502243	0.361492	0.127377	5.0452	2.85033
2.11273	1.33645	1.22809	0.80693	0.91798	0.556924	2.75077	1.4404	1.60068	1.07614		0.037547	0	2.14888	1.24025	1.35429	0.778786	2.33661	1.17767	0.037547	0		6.43965	4.48835	1.60664	1.43243	0	0	2.29208	0.979347	2.47981	1.13913
2.08047	1.16124	1.05206	0.611575	1.10661	0.561602	0.488338	0.262324	0.740759	0.360006		0.037547	0	0.0715996	0.103354	0.477628	0.573194	0.0715996	0.135756	1.97512	1.67992		4.32482	2.23635	2.81773	1.29052	4.27069	2.44418	2.37765	1.42405	0.76752	0.278776
1.32465	0.730874	1.98996	1.23185	1.2228	0.687864	0.24578	0.106228	0.517586	0.267262		2.78718	1.32069	3.21677	1.6464	2.50688	1.98886	0.323945	0.199444	1.42589	0.605597		0	0	0.037547	0.0793313	0.941278	0.485484	0.399039	0.0396656	0.699415	0.573194
2.08886	1.24888	0.370123	0.221345	1.53921	0.839561	0.681983	0.318682	0.24204	0.123407		0.0715996	0	0.805067	0.477104	0.0715996	0.118997	0.545733	0.37375	0.76752	0.318441		0.109147	0.127377	0.150188	0.573194	3.59834	1.47433	1.52456	0.877109	0.180746	0.14302
1.36004	0.825894	0.691332	0.361803	1.52277	0.736776	0.512035	0.23452	0.223398	0.122431		0.0750939	0	1.02336	0.588837	3.43157	1.86372	0.51168	0.287155	0.474133	0.182685		1.65118	1.03577	0.948266	0.812304	0.180746	0.167042	1.61013	0.517886	4.45144	1.55254
2.66308	1.65971	0.847569	0.422091	1.74728	0.866227	1.06868	0.506543	0.148828	0.248408		1.45645	0.716214	0.109147	0.14302	0.474133	0.270396	2.61952	1.26539	0.51168	0.254753		0.0715996	0.0636883	2.52435	0.933534	1.57259	0.796661	1.09845	0.628503	1.5621	0.406152
1.09735	0.555624	1.06408	0.607301	1.07091	0.422149	1.35269	0.677066	1.06735	0.462523		0.109147	0.310062	0.037547	0.206708	0.801573	0.342464	2.33312	1.18605	1.52456	0.930185		1.46344	0.550288	1.20411	0.803925	1.39184	0.732973	5.06178	2.0235	0.112641	0.0396656
3.44829	2.20347	0.192234	0.0902675	0.978895	0.534986	0.9049	0.449727	0.567597	0.238648		0	0.0240226	1.15957	0.46984	2.87186	1.47433	2.23096	0.891636	1.86248	0.60448		4.28467	3.10508	0.406028	0.311178	0	0.0396656	1.41891	0.430175	0.218293	0.222351
2.95422	1.72178	1.10094	0.705666	1.82463	0.818847	1.35782	0.759523	0	0		1.57259	1.69556	1.05741	0.342464	0.433092	0.414532	0.685437	0.421795	1.0679	0.795545		0.037547	0.0396656	0.726479	0.406152	0.590268	0.532413	3.43856	1.85869	1.30626	0.908395
1.50031	0.798213	0.479509	0.239797	1.05252	0.585338	1.11187	0.512025	0.359234	0.253375		0.109147	0.159779	0.0715996	0	1.01987	0.803925	1.23466	0.493863	0.293387	0.199444		3.49968	1.92741	1.24165	0.446934	1.17355	0.684928	0.259334	0.167042	6.38901	2.87435
1.06695	0.697584	0.80957	0.435605	2.14359	1.07806	1.45945	0.732739	0	0		0	0	0	0.0240226	5.93495	2.76373	1.0679	0.564815	0.037547	0.151399		4.71427	3.28665	3.06659	2.26876	1.09845	1.03354	3.86816	2.4263	1.01288	0.302798
2.00762	1.29388	2.74801	1.45506	4.69975	2.76449	1.06597	0.524844	2.50486	1.19171		1.39883	1.12237	0.037547	0.0877109	5.48528	3.86711	0.109147	0.0240226	1.52456	0.741353		0.402534	0.835211	2.38115	1.21734	2.95395	2.38887	4.92557	2.75535	0.221787	0.103354
2.75089	1.75188	1.54208	0.799224	3.04256	1.14911	1.41922	0.66475	1.88534	0.983895		0.0715996	0.103354	4.2672	2.41904	5.37874	2.18719	0.921202	0.294419	3.99738	1.7207		2.5584	2.06316	4.04192	1.80841	1.97163	0.660905	0.323945	0.302798	0	0.0240226
2.08983	1.19268	1.61879	0.810367	2.77076	1.62672	4.0293	1.91174	0.528771	0.27314		0.330934	0.0480452	2.01267	1.13075	2.92688	1.50673	0.985813	0.588837	2.72167	1.25812		6.11659	3.09782	0.221787	0.127377	0.037547	0	3.40451	1.84584	0.733468	0.430175
1.77045	1.09935	1.38652	0.776882	0.682521	0.349344	1.95108	0.852065	0.320694	0.176306		1.95415	1.47936	0	0	0	0.0396656	2.39773	1.08382	0.109147	0.254753		4.17813	3.55816	4.96661	2.45982	0.474133	0.159779	2.3471	0.980463	1.30976	0.819568
1.54154	0.800636	0.421114	0.230782	1.0749	0.492738	1.84288	0.864101	0.059077	0.0198211		0.0715996	0	0.835625	0.127377	2.72866	1.12348	0.733468	0.366487	0.146694	0.191065		2.36717	0.813421	0	0	2.61602	1.49612	5.64506	2.63747	5.00067	2.65926
2.61839	1.68183	2.11112	1.02949	0.216235	0.119651	1.46915	0.663776	0.0670491	0.0577758		0.037547	0	0	0.0480452	0.25584	0.430175	3.78957	1.52125	0.0715996	0		1.18054	0.811188	0.733468	0.14302	0.402534	0.191065	0.576291	0.111734	2.36717	1.4503
1.54314	0.871609	1.98973	1.05405	1.17077	0.620184	0.765885	0.365668	1.2783	0.620597		0.109147	0.0636883	0.0750939	0.199444	1.74285	0.564815	0.873172	0.23911	0	0.0240226		1.494	0.700571	2.00568	1.57656	0.112641	0.0877109	0.402534	0.533529	0.433092	0.0793313
2.12219	1.12555	1.89345	1.14038	3.39348	2.02786	2.29044	1.26551	3.12704	1.42194		2.79677	0.939681	1.19712	0.859234	2.84829	2.14753	3.84459	1.90953	0.440081	0.199444		0.729973	1.12237	0	0.0636883	2.09126	1.49946	5.41019	2.30954	1.28269	1.07432
2.43718	2.23481	2.22593	1.21188	0.911686	0.789071	1.63729	0.919806	1.08604	0.578881		0.037547	0.0636883	1.61013	0.963704	0.996296	1.21734	0.914214	0.430175	2.52784	1.39276		5.70008	3.6157	0	0.151399	1.47653	0.430175	2.9164	1.21119	1.20061	0.61286
2.2796	1.45663	1.55262	0.861038	1.72383	0.891539	1.31474	0.719721	0.391965	0.271432		0.218293	0.175422	2.23096	0.979347	0.0715996	0.0636883	2.46933	1.13186	0.293387	0.135756		1.74285	1.09723	0.0715996	0.0240226	0.624321	0.406152	0.880161	0.916775	0.545733	0.430175
3.22789	1.96539	1.45634	0.78655	1.19217	0.62428	1.56252	0.957652	1.69222	0.932697		0.0750939	0.0240226	0.146694	0.0396656	0.910719	0.492747	1.79787	0.99499	0.214799	0.198328		4.37634	1.92629	2.43877	1.47321	3.79656	1.89612	1.32374	0.645262	4.56408	2.96709
2.20282	1.45189	1.1755	0.703528	0.907293	0.445152	4.08293	2.30829	1.11856	0.550539		0	0.0396656	1.05042	0.501127	0.477628	0.620123	5.73064	3.42855	0.917708	0.788282		2.38464	2.14976	0.0750939	0.14302	0.402534	0.421795	6.36805	3.93303	1.30976	0.628503
2.19518	1.30886	1.2136	0.588276	1.87348	1.03907	1.59811	0.885289	0.648111	0.424059		3.23685	1.9816	1.09845	0.772639	0.873172	0.46984	4.91858	2.42742	0.692426	0.477104		1.82493	1.22684	1.30626	0.867613	0.0715996	0.0636883	1.05392	0.14302	0.978824	0.453081
2.68163	1.57936	2.2345	1.27818	1.29266	0.542234	0.79118	0.480427	2.76666	1.25886		0	0.0396656	2.58896	1.54416	3.16525	1.88774	0.552721	0.462577	0.654879	0.350844		0.579785	0.430175	0.180746	0.151399	2.99149	1.10784	1.75333	1.1151	0.699415	0.421795
1.584	0.947003	0.675252	0.393251	2.13974	1.20999	3.23523	1.66391	0.792044	0.457601		0.146694	0.0877109	5.43725	3.82633	3.22986	2.18216	3.17573	1.79053	2.80376	1.29779		3.12421	1.93467	0.0750939	0	2.41171	1.13075	1.41891	0.692191	4.37984	2.8034
3.03757	1.90902	0.883579	0.467539	1.07582	0.544576	1.94606	1.39864	0.619845	0.212382		0.109147	0.287155	0.364987	0.215087	1.85899	0.350844	3.17923	1.66316	0.832131	0.549172		2.92688	1.98998	3.20979	1.26762	1.38835	1.58997	0.109147	0.175422	0.0715996	0.0793313
1.35836	0.753837	1.225	0.677578	2.48791	1.36639	0.253644	0.167238	0.581619	0.257626		0	0	0.180746	0.0793313	1.6372	1.17767	2.55491	1.27377	0.143199	0.0480452		3.4831	1.66427	0	0.0396656	0.910719	0.805041	0.399039	0.0793313	2.77669	0.987726
3.01906	1.90134	1.46185	0.779134	0.987973	0.610587	0.58477	0.334313	2.45594	1.40419		1.17005	0.438554	3.03253	1.81344	0.873172	0.716214	0.798078	0.270396	0.549227	0.38213		0	0.0240226	0.0715996	0.127377	3.36347	1.63914	0.406028	0.485484	0.146694	0.254753
2.94787	1.76861	0.812695	0.38894	1.01681	0.512297	0.982559	0.453281	0.836244	0.43848		2.92688	1.66427	0.996296	0.637999	0.330934	0.135756	2.05021	1.06706	5.93845	2.33971		0.037547	0.0240226	0.515174	1.06594	0.143199	0.0240226	1.32024	0.731857	1.23117	0.397773
3.26686	1.79706	1.42849	0.639636	1.58279	0.737609	1.08394	0.616021	1.42133	0.661768		0.985813	0.946944	0.808562	0.421795	0.579785	0.525149	0.436586	0.287155	1.46344	1.01063		0	0.0480452	1.89304	0.932418	0.552721	0.23911	0.846108	0.342464	0.549227	0.167042
2.39202	1.45753	1.20902	0.584692	0.267192	0.142559	0.826918	0.487841	0.252122	0.0828207		0	0	0.218293	0.318441	0.361492	0.191065	0.876667	0.71733	2.66755	1.1475		0.58328	0.350844	0.549227	0.144136	0.180746	0.246373	0.985813	0.295535	0.692426	0.263133
3.44172	2.02933	1.07497	0.627666	1.84533	0.94567	0.610536	0.311604	0.474166	0.288122		3.01506	1.69444	0.805067	0.397773	0.982319	0.437438	1.05741	0.564815	0.0715996	0.0240226		4.20608	2.47043	5.19799	2.24585	1.20411	0.669285	0.549227	0.492747	1.30277	0.445818
1.82286	1.10968	1.08126	0.651827	1.54573	0.848889	4.02561	1.91763	0.508308	0.234057		1.75683	1.43131	1.05741	0.556435	3.76251	1.76037	5.08186	2.48496	0.651385	0.103354		0	0	0	0	1.2792	0.677664	2.33312	0.979347	0.037547	0.0877109
1.567	0.80547	1.63349	0.916232	0.597581	0.367811	1.48384	0.727779	0.767596	0.278461		2.85179	2.13915	1.96813	1.3531	0.467144	0.294419	2.21698	1.1151	0.97533	0.270396		0.692426	0.263133	0.0715996	0	0.624321	0.302798	2.35669	1.32181	0.624321	0.301682
1.85619	0.990261	1.39484	0.737774	2.21744	1.43441	0.74362	0.35893	0.652109	0.323279		4.89762	1.90115	2.78019	1.67992	0.726479	0.429059	1.76382	1.08382	0.402534	0.14302		2.00568	1.21734	0	0	4.69419	3.19391	0.58328	0.374866	0.0715996	0.0877109
1.23817	0.736599	2.65956	1.29169	1.23565	0.624218	1.4593	0.671573	0.192092	0.0840096		0.951761	0.693308	2.30256	1.40003	1.05042	0.46984	2.54442	1.07544	1.01637	0.390509		1.52805	1.08996	0.474133	0.342464	0	0.0877109	0.907225	0.103354	0.545733	0.0877109
1.36547	0.813608	1.91529	0.898494	1.46042	0.814937	0.524492	0.268761	0.339435	0.281699		0.0715996	0	1.23466	0.915658	0.805067	0.692191	0.399039	0.199444	0.0715996	0		2.47981	1.71009	0.32744	0.182685	0.436586	0.199444	0.323945	0.0480452	0.143199	0
1.86307	1.08635	2.36753	1.10521	1.20846	0.677394	2.08459	0.979171	0.705875	0.52956		2.45275	1.29779	2.81424	1.85422	0.883655	0.669285	2.48331	1.24248	0.146694	0.120113		0	0.0396656	2.11133	0.939681	0	0.0396656	4.1205	2.40339	0.733468	0.636883
1.17659	0.757034	2.77578	1.45993	1.50671	0.842704	0.830075	0.471167	0	0		2.39773	1.15477	3.4831	1.53578	0.221787	0.24749	3.79656	2.06093	0.586774	0.453081		0	0	3.79656	2.014	3.04911	1.49723	0.948266	0.573194	0.180746	0.199444
1.32888	0.867278	2.08037	1.22295	0.842221	0.398598	0.999183	0.476088	0.125731	0.0429582		1.47392	0.962587	0	0	0.805067	0.525149	0.58328	0.310062	0.037547	0.103354		0.0715996	0	3.1277	1.42516	1.56909	0.445818	0.109147	0.335201	3.78258	1.94305
1.03514	0.61523	1.08902	0.624334	1.17883	0.700595	2.01441	1.02815	0.590625	0.21269		1.09845	0.349727	4.23315	2.53189	0.0750939	0.0396656	0.552721	0.46984	0.218293	0.0793313		0	0.0396656	0	0.0793313	3.79307	1.91065	1.09496	0.669285	0.406028	0.318441
1.52369	1.12967	2.35295	1.62687	1.63208	1.01562	2.2966	1.32365	0.0951473	0.076461		0.286398	0.23073	0.985813	0.326821	2.39163	2.98385	1.45296	0.932418	0.25584	0.318441		2.00568	1.28941	0	0.0636883	3.54421	1.80003	3.16525	1.87098	0.037547	0.111734
1.21053	0.76096	2.52818	1.53032	1.58608	0.921055	0.499451	0.237069	1.08201	0.547726		0.692426	0.23073	3.06659	1.89612	0	0.111734	0.917708	0.453081	0	0.0240226		0	0	0.150188	0.334084	4.22705	2.11847	0.109147	0.118997	0	0.0636883
2.04332	1.19347	2.03158	0.999957	1.13893	0.513331	0.460176	0.215482	0.588947	0.270513		0	0.0396656	2.05021	1.60673	1.38835	0.660905	0.549227	0.430175	5.20149	3.35257		3.01856	1.44919	0	0	2.66056	0.99499	0.221787	0.118997	0.651385	0.477104
1.84995	0.941701	2.53335	1.49029	2.2752	1.1659	0.202204	0.0911248	0.671906	0.289309		0	0.118997	4.18861	2.01512	3.66035	1.82405	0.688932	0.159779	1.34381	0.724594		1.78389	0.803925	0.0750939	0.103354	0.109147	0.103354	1.35429	0.462577	0.143199	0.0636883
2.74071	1.72903	0.490223	0.300603	3.12312	1.7946	0.994802	0.467955	0.154831	0.0395023		3.47261	2.65926	2.39424	1.1922	2.56539	1.66316	2.03973	1.11287	0.32744	0.263133		0.037547	0.0480452	0.0715996	0.0636883	7.1775	4.47271	1.6372	0.605597	0.948266	0.254753
3.57572	2.26614	3.57459	2.02096	0.945466	0.442802	2.94054	1.68972	0.179465	0.088486		4.01136	2.17993	3.65685	1.98998	0.869678	0.350844	2.67104	2.00451	0.037547	0.0480452		0	0.111734	0.0715996	0.0396656	5.0452	3.44755	2.65706	1.16315	0.620827	0.23911
1.01737	0.537411	1.79904	0.919915	0.276457	0.157475	1.24878	0.567908	0.0954553	0.0629603		0.590268	0.287155	4.93605	3.54978	1.16656	0.573194	0.252346	0.151399	0	0		0.109147	0	0	0.0396656	0.323945	0.159779	2.55491	0.98661	0.218293	0.151399
2.50788	1.58049	2.35727	1.27143	0.653715	0.39822	0	0	0.850381	0.406673		1.16306	0.644146	1.45296	0.645262	0.0715996	0.0480452	1.43288	0.613976	0.0715996	0.14302		3.6944	2.70619	0.399039	0.325705	1.3508	0.541908	0.18424	0.103354	0	0.0240226
2.93906	1.62804	0	0	1.16472	0.605584	1.62836	0.876973	0.943149	0.370746		4.2637	2.14976	1.31675	1.16092	0.921202	0.700571	0.330934	0.492747	1.82493	1.02013		0.037547	0.0396656	2.25104	1.10784	0.706404	0.342464	0.402534	0.310062	0.0750939	0.262016
2.47685	1.72243	2.03818	1.25221	0.883874	0.470192	0.0598714	0.0251332	2.62667	1.24689		6.08864	4.10734	0.429597	0.318441	0.214799	0.0240226	0.252346	0.0396656	2.86487	0.908395		0.109147	0.0396656	0.037547	0.0793313	0.477628	0.175422	0	0.0240226	0.259334	0.199444
3.44212	2.09618	2.00556	1.15513	1.37965	0.805475	3.16008	1.59	0.00754325	0.00482619		0	0	1.92709	1.16203	0.180746	0.215087	4.17813	2.03076	3.95723	1.86987		1.71928	0.908395	0	0	0.76752	0.310062	0.436586	0.501127	3.85418	2.05367
2.34436	1.2065	2.18581	1.36464	1.38019	0.692564	1.31188	0.892883	0.726324	0.330852		0.037547	0.23073	0	0	1.75683	0.835211	0.037547	0	0.112641	0.0240226		6.60731	3.72521	1.17005	1.03577	2.76621	1.80729	2.18293	0.86035	1.01987	0.891636
2.75642	1.66028	0.326429	0.175899	2.30608	1.27997	0.0542407	0.0229572	0.278934	0.118306		3.10064	1.48885	1.94107	1.32907	2.40821	1.47433	0.0715996	0	2.54442	1.01901		0	0.0240226	2.11832	1.56707	0.873172	0.34358	0.576291	0.111734	3.02904	1.39388
2.20315	1.42429	1.23597	0.671111	1.07787	0.552078	3.22267	2.44834	4.64153	2.32407		2.69461	1.39388	0	0	0.0715996	0.14302	1.64768	1.50561	0.467144	0.206708		0.037547	0.0480452	0.808562	1.05756	3.81054	1.99836	4.15456	2.86709	1.28269	0.430175
0.773081	0.443593	0.924297	0.523867	0.764197	0.446636	1.79612	0.886016	3.15667	3.72918		0.447069	0.254753	0	0	0.146694	0.0396656	1.23117	0.342464	8.64704	4.27549		0.037547	0.0396656	0.801573	0.414532	0.146694	0.175422	1.60315	0.803925	0.406028	0.342464
1.52808	0.912044	1.51201	0.886059	1.02762	0.473516	0.568255	0.335333	2.58093	1.51623		0.143199	0	0.985813	0.812304	0.361492	0.318441	0.774509	0.46984	1.2792	1.01063		0.760531	0.477104	0.501197	0.0396656	2.04672	0.979347	0.443575	0.47822	2.33661	1.18717
1.46263	0.905188	3.1471	1.94622	1.04154	0.625092	1.40719	0.731018	0.545064	0.316396		2.69811	1.19443	1.06091	1.0179	0.368481	0.207824	1.68523	2.11009	7.0404	4.71516		0	0.0793313	0	0	0.32744	0.254753	2.01267	1.90227	0.433092	0.215087
2.74577	1.66225	1.68307	0.939344	2.02259	1.32084	2.83342	1.6015	1.26329	0.641396		4.31523	2.38887	2.04672	1.43969	2.87536	1.55142	2.76272	1.75087	0.112641	0		0	0.0396656	0.214799	0.127377	6.23882	4.03638	1.59266	1.00337	0.0715996	0.0396656
1.99375	1.25461	1.43944	0.814752	0.191488	0.0862824	0.320888	0.175435	2.34511	1.11239		0.146694	0	3.24034	2.18216	0.361492	0.167042	0.436586	0	1.75333	1.36874		3.408	1.5788	7.95112	5.37664	0.289893	0.182685	0.474133	0.37375	0.25584	0.14302
2.67943	1.35522	1.65688	0.916448	0.93763	0.478609	0.725042	0.402733	0.642882	0.349462		7.41847	4.08331	0.805067	1.13801	0.109147	0.0636883	2.63	1.20281	5.27048	3.32743		0.037547	0.0396656	1.82493	0.963704	0.658374	0.199444	0	0.0240226	0.436586	0.0480452
0.36535	0.177503	0.949905	0.497346	0.461495	0.250619	1.58926	0.743272	0.717786	0		0.549227	0.182685	3.21328	1.64752	0.51168	0.0793313	0.937783	0.454197	0.474133	0.127377		1.32024	0.987726	1.59965	0.803925	0.951761	0.359223	0.51168	0.151399	0.293387	0.0480452
2.12212	1.46	2.06094	1.17071	1.21683	0.569751	1.72593	1.08473	0.13115	0.0716078		0	0	0.64789	0.38213	0.436586	0.302798	0.143199	0.127377	0.0715996	0		0.180746	0.206708	1.39184	0.845823	1.01987	1.29779	1.54902	0.71733	0.037547	0.0480452
1.66282	1.03272	1.29085	0.703078	0.869193	0.410381	0.386486	0.254072	1.92795	1.3705		1.02685	0.485484	1.68173	1.02739	0.32744	0.0636883	0.985813	0.669285	0.109147	0.0480452		0	0.0240226	1.03035	0.859234	0.58328	0.278776	0.504691	0.23911	0	0
1.94547	1.11604	1.88583	1.03483	2.38608	1.26002	1.56378	0.932345	0.364707	0.188694		0.143199	0.0636883	0.109147	0.0877109	4.55709	2.23021	0.25584	0.168158	2.69461	1.99613		5.04082	2.84195	3.28837	1.52237	6.03711	2.21959	1.30976	0.787166	0	0.103354
1.86346	1.52264	1.05338	0.700795	0.847639	0.42423	1.56262	0.813792	0.467195	0.115741		1.03035	1.0179	0.330934	0.103354	0.771015	0.492747	3.09365	1.24974	0.0715996	0.0793313		1.136	0.676548	1.95765	0.613976	1.26872	0.605597	1.56909	0.866497	1.2076	0.342464
2.04213	1.19631	1.41694	0.692336	1.20986	0.725789	2.16365	1.26371	0	0		0	0	2.15237	0.716214	2.23795	0.835211	0.323945	0.0480452	0.58328	0.151399		3.46912	2.68329	0.109147	0.151399	2.37416	1.16203	0.982319	0.46984	0.109147	0.0396656
2.37346	1.61107	3.05538	1.6869	0.587485	0.305818	0.526836	0.25477	0.252322	0.156731		1.16656	0.724594	0.146694	0.0240226	0.501197	0.0480452	0.695921	0.310062	0.293387	0.0396656		0	0.0396656	0.433092	0.366487	1.55861	0.98661	0.715996	0.0480452	2.56189	1.33745
1.86393	1.04425	2.74154	1.63245	1.80141	0.999281	2.47523	1.15171	1.90295	0.13961		4.53003	2.81793	1.12552	0.397773	1.17355	1.06706	2.7732	0.940797	0.146694	0.0636883		0.037547	0	1.31675	0.540792	0.037547	0.0240226	0.729973	0.421795	0.037547	0
2.1192	1.25447	1.01174	0.480222	1.11112	0.610977	1.1913	0.595233	0.175371	0.0897027		2.99499	1.24248	8.07684	2.85982	1.82493	1.31231	0.695921	0.310062	1.20411	0.454197		0	0.0396656	1.7804	1.40841	0	0.118997	2.95395	1.27265	0	0.0240226
2.80404	1.55823	0.53927	0.326102	1.02205	0.549211	0.753259	0.464227	1.30615	1.07231		2.77669	1.56092	2.30955	1.43354	0	0	0.289893	0.127377	0.436586	0.14302		0	0.0396656	0.0715996	0.0240226	2.92339	1.09108	0.037547	0.0480452	0	0
2.54991	1.50846	1.57226	0.9738	1.4233	1.02925	1.67182	0.827831	0	0		3.37745	1.38773	0.552721	0.199444	1.56909	1.11399	2.8413	1.8207	3.14517	1.77489		0.109147	0.0793313	2.99848	1.34583	0.617332	0.413416	2.4152	1.09946	1.60315	0.875993
2.8336	1.72084	1.29486	0.68253	1.69576	0.92818	0	0	0.0226508	0.0111279		3.73195	2.10395	0.368481	0.509506	0.658374	0.350844	0.364987	0.215087	0.985813	0.564815		0.037547	0	0	0.0240226	2.25802	1.18494	0.992802	0.485484	0.880161	0.494979
1.03603	0.570461	0.0585948	0.0152307	0.2717	0.154894	0.644276	0.326544	0.128351	0.131393		2.22397	0.962587	0.037547	0	1.74285	0.99499	1.23117	0.358107	0.180746	0.0877109		0.58328	0.556435	0.32744	0.525149	0.252346	0.183801	3.45864	1.21734	3.42458	1.57545
1.74147	0.942496	2.64398	1.69556	1.52125	0.752346	1.27732	0.583194	1.51749	0.811094		4.56408	2.13412	0	0	1.30976	0.707834	3.13469	1.48159	0.685437	0.175422		5.85027	3.83806	3.12421	1.24974	0.214799	0.199444	0.112641	0.151399	0.470639	0.159779
3.31769	1.73682	1.52796	0.88693	2.22671	1.51866	2.92779	1.44945	1.51458	0.824268		0.037547	0.0396656	0.109147	0	4.37634	2.73971	2.87885	1.20896	4.96661	3.05592		1.82493	1.06706	0.0715996	0	2.37765	1.56092	2.25802	1.10561	0.112641	0.223467
2.26384	1.30619	1.77507	1.00799	1.19475	0.631154	2.39501	1.14029	3.37976	1.97933		6.24581	4.36097	0.037547	0.0636883	0.542238	0.349727	0.18424	0.14302	3.07008	1.93579		0	0	4.18162	2.24696	3.1967	2.16652	1.86248	1.13186	3.98429	2.46708
3.89639	2.63412	1.62902	0.915079	0.366395	0.205035	1.74281	1.11887	0.137828	0.0544894		0.146694	0.151399	4.0524	1.64025	0	0	6.35147	4.76824	3.97032	1.82294		4.97011	3.44531	0	0	0.143199	0.167042	3.95024	2.57993	1.01987	0.429059
1.97215	1.21396	1.51724	0.884786	1.41736	0.907273	1.53047	1.18114	1.03872	0.39741		0.037547	0	0.846108	0.588837	0	0	1.59266	0.86035	0.214799	0.103354		0.440081	0.151399	0.83912	0.613976	2.81773	1.73634	1.76032	1.71847	0.736962	0.509506
2.83077	1.92799	8.67258	5.13717	1.55574	1.01084	1.79876	0.936525	4.20623	2.14502		4.13709	2.7291	0.143199	0	1.45995	0.85197	0.146694	0.206708	3.29187	1.17767		0.549227	0.366487	2.79327	1.2017	1.90702	1.52014	2.37067	1.60785	1.83192	0.636883
1.89051	1.01651	1.68416	0.805395	1.26149	0.618849	0.150695	0.0768494	1.2627	0.661866		6.71296	3.37436	1.65118	0.756996	0.395545	0.167042	0.037547	0.0240226	8.17201	4.02186		0	0.0396656	0.688932	0.565931	1.79437	0.72571	0.18424	0.0877109	0.722984	0.358107
1.88973	1.02032	2.53418	1.45106	0.950801	0.500475	1.68226	1.52587	0.346836	0.209037		2.0668	1.88663	2.03274	1.32181	1.95415	1.05979	0.955255	1.27265	0.944772	0.628503		0	0	7.69528	8.87446	1.89304	0.867613	1.2076	1.18494	0.467144	0.429059
0.347622	0.328591	0.340137	0.178559	2.42155	1.40327	0.372558	0.225814	2.66715	1.61565		0.0715996	0.0636883	0.221787	0.270396	2.23096	1.56092	0.143199	0.0396656	1.2792	1.29667		1.17704	1.22572	1.24165	1.44919	2.7697	1.67992	2.29907	2.38775	0	0.0480452
1.51418	0.873629	2.35849	1.58366	2.01896	1.2619	0	0	0.225956	0.187593		0.037547	0.0396656	0	0.0396656	0.0750939	0.14302	0.112641	0.310062	0.32744	0.287155		1.24515	0.605597	1.75333	1.21957	7.20456	4.51126	5.75421	2.74698	4.04192	1.6788
1.87687	1.09583	1.81224	0.857078	1.33423	0.632358	1.66614	0.796836	1.19958	0.741018		6.83958	3.15313	0.364987	0.223467	0.289893	0.127377	5.14297	2.75424	0	0.0240226		0.109147	0.0240226	0.037547	0.0396656	0.474133	0.47822	2.26501	1.0503	1.494	0.414532
1.76373	1.01978	0.75926	0.351676	0.535879	0.250418	1.47022	0.77995	0.0827	0.162636		1.28269	0.636883	0.0715996	0.0240226	0.214799	0	0.941278	0.46984	2.00218	1.21734		0	0.127377	1.50099	0.891636	0.180746	0.0793313	2.46933	1.37712	1.7769	1.1151
1.87787	1.1958	1.4046	0.844193	3.60342	2.06065	0.995444	0.59266	2.74116	1.28257		0.180746	0.254753	8.58503	3.52799	5.65205	2.37323	0.801573	0.263133	0.037547	0.158663		1.60664	0.788282	1.86597	1.05141	1.09147	0.788282	1.64069	1.1693	0.549227	0.0877109
1.71382	1.05524	0.452379	0.238823	0.631987	0.317072	0.586218	0.42217	1.11991	0.590263		3.10064	1.75925	1.31675	0.692191	0.109147	0.103354	0.515174	0.278776	2.91989	1.24136		0.037547	0.0636883	1.13251	0.987726	2.80725	1.43969	2.33312	1.0503	0.436586	0.111734
1.99479	1.12162	2.05872	0.993286	1.04699	0.623755	0.530954	0.299779	2.16644	1.24506		6.06157	4.31404	4.04192	2.96821	1.46344	0.980463	1.1395	0.692191	0.361492	0.216204		0.143199	0	0.436586	0.413416	0.146694	0.167042	1.10195	0.390509	2.32264	1.22572
3.35194	1.90306	0.636425	0.382707	0.790059	0.388235	0.22343	0.130398	1.1748	0.572171		5.59703	2.24696	0.146694	0.0396656	0.740456	0.350844	0.620827	0.191065	3.60533	2.34194		0	0	0.51168	0.151399	1.59616	1.17879	0.436586	0.23911	0.51168	0.151399
2.31628	1.23149	1.7626	1.03661	0.633929	0.348758	2.13249	1.41195	1.03833	0.442857		3.8376	2.65815	0.771015	0.366487	0.620827	0.318441	2.40122	1.87825	0.982319	0.38213		0	0.0240226	5.48789	2.57993	2.51386	1.44919	1.93059	1.33522	0.293387	0.159779
2.99407	1.54749	1.6734	0.887551	0.107192	0.0812498	1.47416	0.747172	2.91804	1.59956		6.77757	3.56878	0	0	0.146694	0.413416	1.35429	1.19443	0.910719	0.278776		0	0	0.146694	0.0636883	0	0.0877109	0.764026	0.7475	0.18424	0.0480452
2.04617	0.996262	1.64045	0.927376	2.36537	1.19451	0.86631	0.472751	0.53111	0.178974		1.32024	0.740237	5.35167	2.26876	1.76731	0.580458	4.01835	1.92517	1.23466	0.453081		0.293387	0.342464	3.60184	1.7978	1.20411	0.75588	2.3436	1.54528	0.51168	0.191065
3.01458	1.74958	1.8421	0.964455	3.04554	1.7954	0.979708	0.484703	2.79634	1.27006		2.52085	1.61623	0.702909	0.517886	2.92339	2.09333	0.440081	0.358107	0.989308	0.414532		0	0.0877109	1.2076	0.970967	1.37786	1.02739	2.56189	1.73523	4.66274	2.17266
2.4645	1.2398	1.40118	0.659334	1.38691	0.707715	0.819897	0.51697	0.461295	0.208423		1.23816	0.748616	2.08427	1.28214	2.25453	1.32181	0.25584	0.358107	3.02904	1.22572		4.09694	2.15702	0.143199	0.0396656	1.2076	0.75588	0.658374	0.557551	1.79088	0.891636
3.23034	1.94694	1.52906	0.804569	1.92205	1.46082	0.495533	0.295236	0.559234	0.174595		4.78237	2.73022	0.109147	0.127377	2.14538	2.14026	0.364987	0.301682	0.293387	0.358107		8.43224	6.22357	1.23466	0.493863	3.00896	3.49951	0	0	1.01288	0.407268
2.21432	1.35498	0.993675	0.532682	1.28683	0.627958	2.30419	1.1748	2.7357	1.75141		0	0	1.26522	0.60448	0.627815	0.286039	0.0715996	0	0.395545	0.103354		2.83781	1.54528	0.221787	0.23073	1.24165	0.445818	3.71797	1.77601	0.406028	0.461461
3.57538	1.9354	1.42854	0.723603	0.35964	0.184143	2.31073	1.27525	2.21541	1.1179		0	0	0.180746	0.358107	0.32744	0.103354	2.85179	0.963704	5.95942	3.88275		4.67323	2.5101	3.13819	1.32181	0.037547	0	4.33181	2.66653	3.15477	1.29052
2.37825	1.25668	2.24795	1.37611	0.191424	0.0938268	1.89358	1.07941	0.392075	0.197423		6.51823	2.34809	2.69112	1.76763	0.64789	0.135756	0.146694	0.158663	2.67454	1.48047		0.143199	0.0960905	0.146694	0	1.30976	0.61286	0.805067	0.445818	3.24034	1.37824
2.81935	1.47409	2.75476	1.56061	2.46914	1.37554	1.00254	0.481676	0.562727	0.324344		1.08797	0.589954	0.214799	0.0793313	3.17923	2.44529	0.729973	0.51677	0.907225	0.684928		0	0.0396656	3.20979	1.36986	0.654879	0.199444	1.63021	0.581574	1.90352	1.11622
1.71016	0.798956	3.19862	1.78778	1.54691	0.704029	0.950275	0.576467	1.28453	0.592596		2.73216	1.40952	3.16874	1.67042	5.64157	2.5872	1.3508	0.684928	1.82843	0.834095		1.38485	0.708951	0.726479	0.549172	0.798078	0.302798	1.61712	0.781018	1.16656	0.987726
2.52005	1.55205	0.934241	0.406358	0.926553	0.462175	2.2253	1.19686	1.82386	0.599467		0.924697	1.10561	5.28357	3.37436	0.143199	0.0960905	2.2004	1.09834	0.586774	0.445818		2.51386	0.875993	0.037547	0.0240226	0.474133	0.151399	1.96464	1.04303	4.18861	2.37211
1.94984	1.13884	3.37591	1.76814	0.667983	0.28957	0.344688	0.167457	1.72084	1.00978		0.0715996	0.0793313	0	0	0.364987	0.14302	2.44576	1.00337	1.2111	0.517886		3.93626	1.69556	2.9845	1.88663	3.1993	1.41064	0.0715996	0.0396656	0	0.0240226
2.39782	1.49736	2.75577	1.40028	1.51102	1.01929	0.788257	0.041321	2.26434	1.23985		0.0715996	0	3.43157	1.73411	2.51386	1.09108	0.985813	0.0396656	2.2755	1.67992		5.62149	4.59282	0.545733	0.127377	1.17704	1.22572	0.58328	0.0396656	3.79307	1.98998
2.93259	1.63968	1.90346	1.047	1.45401	0.68357	0.885606	0.553436	2.69742	1.18273		0.0715996	0.0636883	4.48549	1.76763	3.61931	1.67265	2.05021	1.21846	2.49379	1.276		2.37765	1.29779	1.53155	0.803925	3.47611	1.71958	0.146694	0.0636883	1.20061	1.24863
2.1275	1.10012	1.31423	0.748323	1.33565	0.802429	0.903914	0.468087	0.242501	0.101542		2.05021	1.1475	2.30256	1.18717	3.71098	2.13188	0.0715996	0.0396656	3.99128	2.42127		0	0.0240226	1.52805	1.01175	2.03624	1.0827	1.78739	1.21008	4.77189	2.26261
3.37747	1.85087	1.85871	0.996679	0.607019	0.334619	0.042191	0.0331169	2.78112	1.30781		7.38791	3.628	2.01267	1.38662	0.58328	0.326821	0.293387	0.14302	1.81096	0.931301		0.25584	0.175422	0.651385	0.151399	0.654879	0.294419	0.0715996	0	1.64419	1.05868
1.2484	0.761578	1.43545	0.779194	1.20916	0.622792	3.03102	1.51739	1.9549	1.10696		0.037547	0	1.58656	0.875993	0.214799	0.0240226	2.18643	1.13075	3.96682	2.014		0.624321	0.207824	1.56909	0.628503	0.579785	0.540792	4.5536	1.63299	0.692426	0.573194
1.1819	0.730539	1.16804	0.531923	0.684454	0.364746	1.56117	0.876559	3.19951	1.57029		1.97512	1.78439	0.440081	0.127377	1.38835	0.867613	0.361492	0.127377	1.62062	1.47209		1.16306	0.549172	3.35997	1.42516	0	0	2.73915	1.59109	2.60294	0.820684
1.92931	1.1623	2.09376	1.21804	0	0	0.691978	0.39508	1.27271	0.737434		0	0.0240226	3.80704	1.73746	3.95374	2.13412	1.28619	0.778786	5.46781	3.04139		3.64637	1.92741	0	0.0396656	7.4665	5.16378	0.0750939	0.0877109	2.93997	1.41678
1.64867	0.943926	1.13761	0.690176	0.370019	0.181417	1.58314	0.796654	0.923438	0.415176		0	0.0396656	0.58328	0.366487	0.508186	0.127377	2.87186	0.883256	3.78608	1.9911		2.84829	1.64752	3.07967	1.2341	1.9952	1.36874	0.402534	0.429059	1.28619	0.645262
0.421114	0.22859	2.13545	1.22602	1.16455	0.580272	0.885342	0.348663	1.91742	1.05103		0.259334	0.127377	0	0	0.259334	0.183801	0.037547	0.0480452	1.28269	0.525149		0.0715996	0	6.08864	3.03413	0.037547	0.175422	0.218293	0.0720679	0.146694	0.0240226
2.59903	1.75048	1.18117	0.596701	2.2214	1.22316	0.42391	0.272264	0	0		2.87186	1.99724	1.82843	1.45757	0.0715996	0.111734	1.37437	0.700571	3.40451	1.21957		0	0	0.406028	0.23911	2.92339	1.14639	0.337923	0.14302	1.48701	0.502243
1.42168	0.846833	1.38412	0.679242	2.03388	1.26642	1.03426	0.733089	2.2523	1.01307		0.76752	0.430175	2.4903	1.55366	4.94304	3.33358	2.69811	0.891636	1.31675	0.707834		0.252346	0.14302	0.709898	0.653642	5.46171	3.15424	3.74853	1.99948	1.9952	0.931301
1.51414	0.964794	1.94005	1.06931	3.81036	2.24085	0	0	0.924037	0.483441		1.2076	1.15365	0.037547	0	4.42088	2.76262	0.037547	0.0396656	3.31544	1.87098		0	0.0793313	2.29907	1.38438	9.83367	5.21294	3.33291	1.77601	2.98101	1.80729
0.727557	0.359299	1.47015	0.686804	3.59205	1.96423	1.878	0.841971	1.99255	1.03691		0	0	1.34032	0.692191	3.68042	2.26261	2.91989	1.72685	0.218293	0.0636883		1.17355	0.955324	2.18293	0.837443	2.43877	1.22684	1.28619	0.788282	1.43288	0.812304
2.59623	1.65855	1.47363	0.775371	0.796647	0.411388	0.79213	0.523907	3.08226	1.50746		0	0.0793313	2.45275	1.75199	0.808562	0.326821	0.395545	0.325705	2.17594	1.16315		6.64835	4.12186	3.06309	1.44081	0.037547	0.215087	0.109147	0.0480452	0.982319	0.574311
2.29849	1.41813	1.75551	0.791557	1.55299	0.925524	1.50966	0.877869	2.13023	1.00926		0.146694	0.0240226	0.146694	0.103354	0.0715996	0	0.25584	0.127377	2.68762	1.32181		4.75181	4.27215	4.35627	2.20395	4.57107	2.22183	9.22072	6.46715	2.98101	1.1475
1.28666	0.989327	1.76666	0.949834	1.82397	0.932865	0.147017	0.0645271	0.371574	0.167882		0.801573	0.979347	0	0.0240226	3.39053	1.17041	0.903731	0.572078	3.52674	1.8397		2.08427	1.82294	3.02904	1.9168	0.037547	0	0	0.0396656	2.36717	1.17041
2.09556	1.22642	1.76852	1.04549	0.88424	0.531122	1.16964	0.667488	0.525214	0.298474		3.23335	0.963704	2.51386	1.42516	1.85899	2.45144	2.55141	1.59835	0.0715996	0.0240226		0	0.0636883	0.330934	0.167042	0.846108	0.723477	1.90003	0.565931	0.146694	0.127377
1.85741	1.1036	2.03584	1.40494	0.7823	0.416352	0.581917	0.31317	0.798912	0.394471		1.57958	0.788282	4.51954	2.07769	0.907225	0.581574	0.876667	0.644146	0.51168	0.175422		0.037547	0	0.180746	0.215087	2.83781	2.37937	0.399039	0.135756	1.74634	0.629619
1.88822	1.1149	1.51372	0.750517	0.294986	0.147245	5.18786	2.95605	0.94533	0.53439		4.20608	2.18831	1.45995	1.25812	0.51168	0.223467	6.4676	4.41851	2.18293	0.955324		0.037547	0.0240226	0.180746	0.0960905	0.037547	0.0396656	1.68173	0.62124	0.81555	0.86035
2.02232	1.16943	1.56672	0.815838	0.709359	0.39931	1.43655	0.706842	0.120351	0.0468176		0.112641	0.167042	0	0.0396656	1.136	0.636883	0.658374	0.413416	0.364987	0.14302		3.24034	1.39388	0.037547	0.0396656	0.109147	0.14302	1.20411	0.969851	0.504691	0.23911
1.67922	1.06253	2.17033	1.16584	1.4746	1.02005	1.20824	0.690646	1.31069	0.762744		0.214799	0	2.66405	1.36986	1.52456	0.867613	5.70707	2.82407	0.364987	0.0396656		3.84459	1.93467	0.037547	0	5.1168	3.59057	3.31893	1.32181	3.75901	2.48273
1.34954	0.793367	1.2063	0.637805	1.29775	0.70247	0.0253764	0.0155101	1.62145	0.966853		2.15936	0.907279	3.66645	0.684928	2.44227	1.4179	0.0715996	0	3.24384	1.82294		0	0.0240226	0	0	2.22048	1.11399	0.037547	0.103354	0.037547	0
1.60094	1.03377	2.00801	1.21831	1.31596	0.646943	1.11469	0.63592	0.676846	0.207174		0	0.0396656	4.7684	2.4358	0.109147	0.350844	2.14538	1.51399	1.16656	0.620123		0.579785	0.0720679	0	0.0240226	0.504691	0.0636883	1.42589	0.796661	2.17944	1.74361
1.92757	1.08445	1.69635	0.83153	1.72156	0.923506	2.00175	1.20338	4.27404	3.07614		4.66624	3.24922	3.28488	2.00674	1.23117	1.01175	0.150188	0.262016	0.76752	0.120113		1.08797	0.556435	0	0	2.44576	1.74249	0.76752	0.37375	0.399039	0.0396656
1.58847	0.907334	0.388816	0.180583	0.988567	0.52119	1.82819	1.10274	1.35316	0.797293		0.037547	0.0240226	0	0.0240226	0.32744	0.342464	2.85528	2.0464	2.74264	2.30004		2.11483	0.883256	2.53394	0.868729	3.07357	1.36986	4.84349	2.67267	2.76621	2.11624
1.76706	0.932812	0.930077	0.501021	1.25521	0.735593	1.09676	0.476986	1.67555	1.39518		2.21698	0.708951	2.86487	1.1475	0	0.38213	1.68173	0.987726	0.037547	0.158663		0.880161	0.620123	1.16306	0.287155	2.99149	1.78439	0.112641	0.135756	1.02336	0.588837
1.77708	0.994512	1.29173	0.836249	3.85746	2.1245	0.106306	0.0620796	1.23868	0.486177		1.75683	0.445818	0.037547	0.326821	2.25802	1.69556	0	0	1.52456	0.461461		1.05741	0.588837	0	0	6.62478	3.29503	1.23816	0.430175	0	0
1.72081	0.996814	1.53979	0.754727	0.980655	0.537508	1.87562	1.16672	2.68508	1.73978		0.32744	0.159779	1.05392	0.421795	2.74264	2.14976	2.55141	1.48997	2.95744	1.49723		3.43157	1.62349	5.01725	2.54027	1.46344	0.85197	1.17704	0.972083	5.34818	1.83858
2.69072	1.68314	1.71489	0.931393	0.468641	0.435711	0.725649	0.401625	1.30782	0.688526		3.28577	2.11009	1.6372	0.533529	0.542238	0.413416	4.96312	1.80841	2.52085	1.42516		0	0	1.25563	0.859234	0.661868	0.898899	2.14888	1.21734	2.57498	1.59332
2.00804	1.16854	1.41663	0.843745	1.2929	0.638624	0.860453	0.49075	0.0853907	0.0435008		1.49749	1.36036	0.109147	0	3.1993	1.13186	0.0750939	0	1.0644	0.795545		0.143199	0.0877109	3.72147	1.78662	0	0.0793313	0.447069	0.278776	2.87885	1.36148
1.75306	1.07604	2.5118	1.32239	1.07818	0.583746	1.31025	0.791222	3.75117	2.37301		0.259334	0.127377	2.9129	1.12348	0.846108	0.683812	0.0750939	0.167042	0	0		2.92339	1.67992	0	0	0.25584	0.167042	0.51168	0.159779	0.296881	0.103354
2.4683	1.38928	2.29293	1.30272	0.816745	0.406534	1.39993	0.606216	1.54481	0.801215		3.80355	1.81567	1.03035	0.867613	0.440081	0.406152	0.978824	0.533529	2.63349	1.45757		0	0.0636883	0.037547	0.0396656	2.15237	0.684928	1.51757	0.358107	3.44116	1.45868
2.73045	1.48354	2.10882	1.20488	0.770249	0.369409	0	0	1.87547	1.17095		7.97729	4.50957	0.109147	0.0240226	0.658374	0.485484	3.14517	1.81567	0.794584	0.605597		5.6861	3.70956	3.3425	1.70282	0.989308	0.588837	0.685437	0.135756	0.146694	0.0877109
2.52412	1.51389	1.27436	0.76339	1.31857	0.815872	1.83123	0.945165	1.65797	0.87472		0	0	0.955255	0.676548	0.112641	0.334084	1.24864	0.557551	6.07904	5.01461		2.08077	1.21734	1.93757	1.45645	2.272	1.37824	2.03973	0.732973	1.28619	0.922922
1.79665	1.05558	2.24571	1.53381	0.587781	0.312628	2.5466	1.10408	2.61129	1.17339		0.221787	0.23911	0.037547	0.0396656	0.474133	0.111734	1.64419	0.701687	2.00917	1.16315		4.20608	2.51513	3.42458	2.23747	0.0715996	0.0240226	2.68762	1.06706	0.112641	0.182685
2.12973	1.07093	1.70456	0.935392	1.12241	0.568173	1.30032	0.730763	0.0969696	0.0446006		0.286398	0.111734	1.48701	0.922922	4.18162	2.44306	1.89304	1.17656	1.23117	0.526265		5.03472	3.21682	0.890644	0.732973	0	0.0396656	1.17005	0.763143	0.330934	0.0877109
2.1551	1.32576	2.99498	1.36731	0	0	0.651315	0.28133	1.26501	0.708676		2.22048	0.955324	0.214799	0.262016	0	0.0636883	0.037547	0.103354	0.218293	0.0636883		0.25584	0.0240226	0	0	0.729973	0.341348	0.293387	0.254753	0	0.0636883
3.08336	1.6975	1.915	0.999915	0.620938	0.290494	0.722223	0.382321	0.257415	0.133366		4.99717	3.0319	1.89653	1.3531	3.25083	1.52963	0	0.14302	1.28619	0.843591		0.515174	0.811188	0	0	0.18424	0.0240226	0.508186	0.326821	0.252346	0.0396656
3.05994	2.11147	2.05205	1.17208	1.58807	0.89825	0.832764	0.470186	0.723221	0.369185		8.36413	6.14982	0.692426	0.772639	1.19712	0.803925	2.59245	1.47209	0.876667	0.660905		0.037547	0	5.09933	2.24362	0.801573	0.47822	0.218293	0.127377	2.32962	1.11622
2.01259	1.16343	1.3842	0.816681	0.855932	0.429317	1.73629	0.914469	0.834645	0.437301		2.56189	1.68215	2.37416	0.939681	1.5656	0.628503	3.39053	1.12963	1.136	0.723477		0.180746	0.0240226	0.443575	0.342464	0.180746	0.37375	1.76032	1.63187	0.330934	0.462577
0.871896	0.474744	0.971658	0.587107	1.13002	0.627236	0.822333	0.440969	0.0191665	0.00643062		0	0.0396656	2.45974	1.57545	2.58197	1.93467	0.474133	0.509506	0.985813	0.662021		0	0	0.109147	0.0240226	1.48441	1.06706	3.89522	1.57545	0.880161	0.390509
1.77144	1.18875	1.28516	0.594727	1.84016	1.26071	1.92327	1.04269	3.0045	1.60536		1.4224	1.48047	1.852	1.59221	3.80704	2.29389	0.289893	0.103354	0.0715996	0		0.037547	0.0877109	1.64768	0.931301	3.42109	2.39613	3.27179	2.014	0.402534	0.175422
1.48394	0.670587	2.20172	1.32137	4.28187	2.84634	1.9481	1.00696	0.146504	0.144437		5.8328	2.07769	0.83912	0.342464	3.84808	2.40563	6.35496	3.9956	1.4224	0.932418		2.47282	1.30505	0.32744	0.430175	2.22747	1.93355	2.4152	1.10672	2.37765	1.65478
3.12047	1.78281	1.97008	0.998911	3.43252	1.97758	2.63411	1.2122	1.10874	0.534829		1.20061	0.525149	1.20411	1.01901	1.50099	0.653642	6.0441	2.85033	0.0715996	0.0793313		5.40669	3.00788	1.59965	0.652526	6.58983	3.20844	3.49968	1.77712	0.18424	0.206708
3.52478	2.14658	0.877747	0.562053	1.74189	0.797561	0.85747	0.382136	0.251967	0.180091		0.0715996	0.0636883	7.13995	4.91741	1.52805	0.707834	1.12552	0.827947	4.65925	2.00451		4.0524	1.92741	0	0.0396656	0.71949	0.437438	0.218293	0.135756	1.06091	0.295535
1.94004	1.39343	2.63264	1.50593	1.25574	0.553283	1.57901	0.818854	4.80612	3.79859		1.39184	0.803925	0	0.0636883	0.436586	0.118997	2.41171	1.12963	0.037547	0		1.4224	0.962587	3.1277	1.82405	1.05042	0.62124	0.218293	0.127377	4.66973	1.79891
2.4827	1.64456	5.00657	2.95669	1.34755	0.718238	1.02999	0.587527	0.111413	0.0615064		2.66405	1.82405	0.143199	0	3.50317	1.9816	0.293387	0.182685	6.90419	4.48835		1.50448	1.30505	0.481122	0.254753	0.146694	0.158663	1.12552	0.748616	3.00896	1.33745
1.43779	0.889812	1.87669	1.15248	2.16797	1.08334	3.42467	1.87589	0.562343	0.306746		1.2792	0.468724	4.01835	2.90452	2.32003	1.35421	2.66405	1.95534	0.0715996	0.167042		0.0715996	0	0.0715996	0.127377	0.296881	0.549172	4.1956	2.21456	4.124	1.93802
2.1707	1.34425	2.02597	1.06986	6.84852	3.86445	0.870948	0.393749	1.83582	0.953525		5.44075	3.00899	4.79546	3.21793	2.95744	1.82405	0.726479	0.287155	3.1277	1.33019		0	0.135756	0	0	3.50317	2.03076	0.0750939	0.23073	0.726479	0.286039
1.30103	0.793112	3.25173	1.5765	0.569847	0.347774	1.02161	0.626356	1.39806	0.556945		0	0	5.44774	2.97882	1.63021	0.692191	1.93757	1.79053	1.852	0.668169		1.53504	1.02739	3.37395	2.19669	0.109147	0.103354	1.85549	0.716214	0.552721	0.342464
2.44558	1.49531	0.58668	0.319628	1.54908	0.83557	1.80876	0.925445	2.47279	1.17978		0	0	6.64136	3.45481	0.545733	0.405036	2.2004	1.03577	1.49749	0.724594		4.24363	2.9224	0.293387	0.23911	2.03274	0.588837	0.654879	0.501127	0.218293	0.390509
1.45973	0.821737	1.46607	0.806097	3.32679	1.5127	1.29914	0.702152	0.941743	0.432362		0.180746	0.120113	4.52653	2.23132	0.218293	0.0636883	2.52784	1.43354	2.73216	1.29052		4.1205	2.62071	7.36434	3.10508	1.48701	1.04192	2.41171	1.49835	1.35429	0.963704
1.72977	1.10056	1.33508	0.908534	1.34804	0.738339	3.01492	1.69911	1.20945	0.798066		0.0715996	0	2.29907	0.692191	0.289893	0.198328	4.61821	2.75312	3.06659	1.30505		0	0.0396656	0	0.0240226	0.846108	0.501127	6.34448	3.78889	4.2637	2.09445
1.46751	0.703334	1.4202	0.852011	0.622439	0.318592	0.705984	0.368097	0.417802	0.457429		3.90221	1.65478	2.70859	1.21119	0.443575	0.644146	0.688932	0.302798	2.05021	0.812304		3.50317	2.14138	0.252346	0.0793313	0.825142	0.263133	0.180746	0	1.65467	0.931301
0.884849	0.522647	0.884357	0.540996	1.41902	0.79503	1.62989	0.869862	0.862838	0.476474		2.44576	1.62461	3.46213	2.06205	2.32264	1.08382	1.12901	1.28829	0.477628	0.151399		0	0	3.51366	1.70394	0.180746	0.0877109	4.66973	2.44306	0.323945	0.215087
0.986684	0.571076	1.3277	0.95274	0.41794	0.286988	1.18043	0.615605	2.9679	1.64618		0	0	0.037547	0.0396656	0	0.0720679	0.808562	0.622356	1.96813	1.17041		0.180746	0.182685	1.74634	1.12348	2.14538	1.05253	0.037547	0	0.037547	0.0636883
0.509918	0.338	2.46253	1.74165	0.771661	0.394373	1.90181	0.937754	1.27647	0.609129		0.0715996	0.0636883	0	0	0.722984	0.724594	0.883655	0.325705	5.37524	3.02295		1.09496	0.843591	0.150188	0.0877109	0.699415	0.366487	0.112641	0.0636883	0.25584	0.0720679
0.664624	0.362138	2.47552	1.85998	1.1905	0.691891	1.0841	0.716381	0.283075	0.141712		0.25584	0.0636883	1.7769	0.891636	0	0	0.440081	0.422911	1.97163	0.924038		0.112641	0.398889	0.842614	0.818452	0.883655	0.46984	2.0668	0.907279	2.18643	1.52014
1.99537	1.10089	1.51684	0.839956	1.2875	0.647686	0.868578	0.414692	0.125398	0.0584429		2.93997	2.02127	2.28858	1.5274	3.36696	2.60284	4.4785	2.09333	0.436586	0.0636883		0.688932	0.485484	3.31893	2.03076	5.70008	3.62408	0.25584	0.167042	3.69351	1.65478
1.92538	1.10468	1.39995	0.704812	1.03029	0.473296	0.118951	0.0569898	0.449504	0.254429		4.01136	2.6196	2.46933	2.00059	1.24165	0.756996	0.330934	0.0240226	0.0715996	0.0636883		0.0715996	0	4.70728	3.55816	0.873172	0.46984	0.150188	0.0720679	1.68523	0.677664
2.76879	1.40854	1.68318	0.852683	0.7778	0.409079	0.514021	0.269241	1.09748	0.556408		0.32744	0.286039	0.109147	0.0636883	0.76752	0.445818	1.16656	0.75588	0.361492	0.0480452		2.07728	1.7978	1.46694	0.845823	0.143199	0	1.86597	0.835211	8.18948	3.60732
2.2059	1.22604	1.27655	0.634352	1.21075	0.516497	2.99593	1.7457	2.96881	1.59275		0.0715996	0.0396656	2.47981	1.81567	2.49379	1.33019	1.95765	1.18605	0.58328	0.0877109		2.32613	1.75087	0.406028	0.151399	0.771015	0.438554	7.27527	4.40399	0.180746	0.0480452
2.44815	1.4166	1.11874	0.674948	0.396293	0.210797	1.02342	0.566182	1.25417	0.710939		0.944772	0.557551	3.72845	2.93469	4.10043	2.52351	1.0644	0.446934	3.23685	1.66427		4.92557	2.65926	3.35298	2.73022	0.0750939	0.0396656	0.440081	0.199444	4.96661	2.51624
2.3376	1.33456	2.72646	1.64108	0.962914	0.60415	1.07726	0.568905	1.631	0.88217		2.95395	1.79053	0.552721	0.414532	0.037547	0.0793313	1.89653	1.49612	1.17355	0.588837		8.1074	4.33807	0.300376	0.684928	4.09344	2.85759	1.86248	0.955324	5.88432	3.409
2.10816	1.25989	1.44676	0.908294	0.845295	0.416446	1.61054	0.935303	0.218387	0.128351		1.62062	0.820684	0.736962	0.939681	1.55861	0.445818	1.32374	0.636883	4.11002	2.40451		0.146694	0.191065	0.037547	0.0793313	0.58328	0.294419	4.09344	1.94417	2.67104	1.86372
2.34314	1.52788	1.99674	1.125	0.557547	0.291847	0.96227	0.542934	3.8177	1.93576		0	0	6.71296	4.40175	0	0.0240226	0.695921	0.461461	1.2111	0.99499		0	0.0636883	2.58197	2.00674	2.56539	0.900015	1.82493	0.803925	0.586774	0.358107
1.66803	0.936609	2.65494	1.63984	0.977586	0.522507	1.10436	0.571302	2.00392	1.03023		0.0715996	0.0793313	2.40472	1.04303	3.28837	1.20058	0.586774	0.215087	2.66755	1.2017		2.00568	1.67154	3.90221	2.2844	4.35887	2.8034	4.1956	2.35758	0.406028	0.358107
3.09822	1.93584	1.37164	0.795373	0.548718	0.252001	0.439142	0.301286	1.6865	1.08048		3.48919	1.56818	0	0.0240226	2.23096	1.36036	1.15608	0.62124	4.1205	1.95981		1.83192	0.924038	3.86816	2.26038	1.09845	0.710067	1.79787	0.972083	0.252346	0.263133
2.02697	1.1964	2.62671	1.75817	0.55542	0.263341	0.0878925	0.0447676	0.843279	0.550673		3.21677	1.80729	0.037547	0.0480452	0.364987	0.159779	0	0	3.13469	1.15365		6.17421	4.10119	3.94325	2.70396	0.0715996	0.0793313	0.58328	0.206708	1.24515	0.660905
2.19906	1.21507	1.05341	0.600052	1.26805	0.660435	0.830531	0.42914	0.693278	0.336643		0.0750939	0	0	0	1.05392	0.605597	1.86248	0.970967	1.09496	0.653642		0.037547	0.0793313	2.16635	1.88663	0	0.0636883	0.83912	0.406152	0.917708	0.470957
2.82329	1.58131	1.73015	0.974607	2.13872	1.22223	2.37621	1.18771	0.979365	0.520196		0.0715996	0.0240226	2.4152	1.56092	2.14888	0.938565	1.68523	0.700571	6.53221	3.58219		2.59245	1.85534	0.218293	0	0.0715996	0	1.68523	0.915658	0.989308	0.71733
2.30565	1.48879	1.58445	1.13625	1.48205	0.92354	1.3266	0.760777	1.39554	0.740145		0	0.0396656	1.40931	0.526265	1.89304	0.924038	4.01485	2.58496	0.586774	0.334084		4.62869	2.68217	2.61952	1.75087	2.62651	1.79891	0.323945	0.294419	4.38333	1.65589
1.41973	0.796304	2.06996	1.0265	0.363972	0.223514	1.22261	0.639138	0.831802	0.365427		2.49989	0.898899	1.64069	1.12237	1.12552	0.454197	1.68173	0.772639	2.83432	1.21734		3.64987	2.36485	4.16853	2.21456	2.04672	1.86987	0.218293	0.182685	1.14648	1.01175
1.58397	0.90703	1.47865	0.775841	1.7028	0.886769	2.14819	1.06531	2.09382	0.990525		0	0	0.433092	0.191065	0.873172	0.246373	2.59245	1.67042	0.289893	0.183801		0	0.0396656	1.41192	1.19443	3.35648	1.37824	1.60664	0.924038	2.00568	1.30728
1.23099	0.727086	2.17863	1.03748	1.02531	0.526348	0.564521	0.333915	3.40646	1.26536		2.19341	1.18717	0.037547	0.127377	0.259334	0.0480452	0.399039	0.254753	3.43507	1.73634		1.60664	0.85197	1.2111	0.836327	1.08797	0.676548	0.143199	0.0480452	0.51168	0.263133
0.954222	0.489614	1.37945	0.86387	1.50376	0.832057	1.37927	0.780034	1.68876	0.90592		0.214799	0.286039	0.474133	0.397773	0.474133	0.437438	0.801573	0.627387	2.59245	0.636883		0.037547	0	0.0750939	0.183801	0.289893	0.286039	1.08797	0.526265	2.63	1.78216
3.43612	2.04534	1.46789	0.815763	0.916957	0.499658	2.22402	0.986132	0.970731	0.597704		0.0750939	0.0396656	0	0.0636883	0.259334	0.254753	1.59266	1.08382	1.68173	1.376		2.14189	0.60448	1.17355	0.24749	0.0750939	0.175422	1.0644	0.557551	1.10195	0.358107
1.17575	0.587181	1.05998	0.575708	1.53285	0.960545	0.917213	0.465354	1.00279	0.843988		0.037547	0.0396656	0	0	0	0.0240226	3.95024	1.80003	1.16656	0.811188		5.80224	3.36598	5.27398	2.93078	1.31325	0.47822	4.482	2.56429	4.58066	2.51513
3.69268	2.09153	2.26896	1.27181	1.83838	1.08792	1.31313	0.910278	2.38555	1.26799		5.12989	2.98497	4.20958	1.79388	2.08077	1.50561	1.90352	1.31343	1.28269	0.75588		1.19362	0.501127	0.109147	0.151399	0.221787	0.23073	1.12901	0.867613	5.18491	3.19391
1.40554	0.803985	1.80103	0.919663	0.675717	0.376534	0	0	1.99268	0.984321		1.20411	1.15588	0.143199	0.103354	0.252346	0	0.180746	0.111734	6.18031	2.9995		4.59114	3.34419	1.73586	0.875993	2.4868	0.836327	0.549227	0.468724	1.24165	0.421795
1.19907	0.651955	0.952915	0.565553	0.898329	0.530669	0.489146	0.232986	2.34985	1.44626		0.146694	0.0636883	1.64069	1.0922	0.51168	0.533529	2.16984	1.33745	1.34032	0.962587		0.873172	0.827947	0.109147	0.0636883	1.81794	0.557551	1.852	0.662021	1.27571	0.740237
1.01152	0.498127	1.63309	0.814137	1.20729	0.630244	2.36876	1.29513	1.66129	0.935432		4.80594	2.63301	1.93408	0.836327	0.443575	0.206708	3.99128	2.8481	7.63327	4.61573		7.42895	5.2392	0.180746	0	0	0.103354	3.06659	2.30004	0.371975	0.334084
1.3845	0.858608	2.00538	1.1132	1.25593	0.638666	0.946322	0.499924	0.852465	0.405976		0.0715996	0	2.67104	2.02238	1.60664	0.605597	1.38485	0.453081	4.4043	2.48273		1.14299	0.581574	1.02336	0.931301	0	0	1.38835	0.827947	0.620827	0.493863
2.45238	1.33015	0.973771	0.539049	1.97199	1.06218	1.81514	0.913584	2.02132	1.13358		0.146694	0.0793313	0.545733	0.422911	0.801573	0.413416	0.846108	0.278776	0.364987	0.127377		2.51386	0.884372	5.9044	2.76373	0	0	3.20979	1.48047	1.0679	0.693308
1.98532	1.14609	0.793738	0.424302	2.01204	1.19199	1.04177	0.598023	1.11298	0.590965		2.58197	1.44919	2.85179	1.30505	0	0.0636883	0.293387	0.111734	1.41891	0.987726		5.70967	2.65703	0.143199	0.0636883	1.85549	1.2017	0.978824	0.413416	4.92557	2.99446
0.892108	0.481691	1.06185	0.540459	0.784531	0.434897	3.08232	2.1079	1.12748	0.51591		0.371975	0.731857	0	0	1.68523	1.61623	1.17355	0.533529	0.361492	0.23073		0.880161	0.644146	0	0	1.15957	0.635767	2.03973	1.80618	3.66035	2.02964
1.72512	1.34228	0.730236	0.371924	1.43368	0.797076	1.07657	0.629887	1.54031	0.993352		0.992802	0.820684	1.20061	1.14416	1.52456	1.18494	1.53155	0.564815	1.45645	0.461461		0.440081	0.398889	0.58328	0.453081	0.579785	0.334084	0.805067	0.533529	2.21698	0.526265
1.23162	0.74325	1.01143	0.577122	1.68237	0.813163	1.35534	0.725593	4.88352	2.99171		0.109147	0	1.67824	0.859234	2.5584	1.40003	0.289893	0.127377	0.371975	0.310062		0.252346	0.151399	0.037547	0.0877109	2.08427	1.41064	2.85528	1.38662	0.289893	0.118997
2.56471	1.58459	1.05188	0.565603	0.909016	0.469985	0.952897	0.228033	1.93588	1.03435		0.037547	0.0240226	0.586774	0.278776	0.037547	0.103354	1.12552	0.191065	3.9808	2.4587		0.771015	0.549172	0.143199	0	0.801573	0.38213	0.941278	0.301682	1.66776	0.557551
2.10809	1.258	0.53176	0.238453	1.55268	0.78997	0.812276	0.299785	1.81325	1.08506		0.037547	0.127377	1.93059	1.22572	3.04911	2.26038	0.252346	0.0480452	4.33181	2.37099		2.05371	1.31231	0.25584	0.699455	3.97381	2.10898	2.14189	0.75588	0.481122	0.262016
1.02192	0.567632	0.555838	0.249839	2.25672	1.42972	1.202	0.678385	1.60174	0.963888		0	0.0240226	4.71427	2.92966	4.57717	2.41066	0.760531	0.62124	1.12552	0.493863		6.4702	4.07717	1.27221	0.803925	0	0	1.23816	0.509506	2.40821	0.653642
2.22422	1.09147	0.684637	0.303664	3.02664	1.69042	0.942162	0.408578	1.2208	0.623049		0.32744	0.111734	0.32744	0.278776	4.94565	3.08609	0.32744	0.127377	1.16656	0.525149		1.09845	0.445818	2.10434	0.972083	3.06309	2.1978	0.910719	1.06594	5.82581	2.79614
2.27967	1.26099	0.481145	0.259275	1.62062	0.970814	1.58413	0.762137	1.34631	0.942671		2.95744	0.85197	1.30976	0.605597	1.68523	1.16203	0.433092	0.311178	1.17005	0.660905		1.96114	1.00337	0.474133	0.294419	1.2792	0.812304	1.52805	0.900015	1.75333	0.915658
1.4535	0.860297	0.448876	0.276418	0.340453	0.193115	3.7475	2.09229	1.16849	0.556448		0.037547	0	0.402534	0.302798	1.74984	1.01063	3.56778	2.33133	2.60294	1.05141		4.62869	1.83132	0.985813	0.23911	0.289893	0.0877109	2.22397	1.42516	0.508186	0.127377
2.49106	1.67424	2.1714	1.37561	1.06968	0.690064	0.87264	0.462974	2.14272	1.26721		1.56909	1.40337	0.866184	0.175422	0.620827	0.573194	1.27221	0.748616	1.31675	0.645262		2.33661	1.65478	0.695921	0.270396	0.037547	0.0396656	3.18622	1.85422	0.146694	0
1.20436	0.701991	0.674242	0.359185	0.978754	0.535867	2.17635	1.20353	1.80789	1.2047		0	0.0396656	0	0	3.43856	1.89501	3.06659	1.73634	3.63938	2.24585		0.037547	0	0.474133	0.151399	2.12531	1.18605	0.654879	0.270396	0.146694	0
3.78086	2.50097	1.38492	0.685773	0.596608	0.319631	1.3986	0.797291	0.255012	0.148432		0	0.0396656	0.214799	0.0877109	2.11483	0.676548	0.037547	0.263133	5.03821	2.67267		2.55141	0.996106	5.00416	2.10171	0.037547	0.0240226	0.545733	0.421795	0.18424	0.103354
2.89042	1.9854	1.52696	0.827529	1.03869	0.54816	0	0	2.34544	0.961667		1.26872	0.993873	0.399039	0.358107	0.624321	0.255869	2.51736	1.78327	0.722984	0.596101		4.98059	3.82353	1.93059	1.36148	0.25584	0.111734	0.51168	0.843591	2.43178	1.07432
2.74465	1.44674	1.91386	1.10762	2.40271	1.13143	1.46126	0.751812	0.293393	0.147765		2.4152	2.41289	3.24384	2.08719	1.81794	0.652526	1.39184	0.644146	3.90571	1.53578		2.70859	2.45256	0.109147	0.0877109	0.64789	0.557551	3.01246	2.02853	0.978824	0.492747
1.09098	0.54081	1.4683	0.770051	0.216567	0.12155	0.99681	0.482396	0.840777	0.370009		0.0750939	0.103354	7.0404	4.16376	0.399039	0.27766	1.97512	1.44919	0.037547	0		0.293387	0.14302	0.873172	0.557551	0.218293	0.0720679	0.18424	0.262016	0.627815	0.61286
1.24369	0.811581	1.27396	0.775076	1.78887	0.924792	2.83597	1.62926	2.16693	0.999741		0	0	2.52784	2.52462	5.99957	2.92743	8.30562	4.35371	1.27571	0.71733		0.0715996	0	4.54661	2.41904	0	0	0.771015	0.509506	0.692426	0.207824
1.54634	0.755519	0.182886	0.0888671	1.07602	0.599416	2.13889	0.797611	1.1704	0.67652		4.34579	1.67992	0	0.167042	0.361492	0.358107	2.26152	0.955324	3.63938	2.17378		0.112641	0.127377	2.23096	1.35421	3.56079	2.36373	1.494	1.05756	1.01288	0.763143
1.83515	0.901975	2.49417	1.48644	0.435063	0.202038	2.26422	1.27715	1.82559	0.942523		0.0715996	0.246373	2.45275	1.79891	0.109147	0.270396	6.33399	2.70619	2.08077	0.795545		2.11832	1.30505	0.037547	0.103354	1.45645	1.02013	1.61013	0.827947	2.84829	1.44081
1.0241	0.587718	2.26828	1.26543	1.32495	0.687907	0.373321	0.273742	0.826391	0.370779		1.89304	0.891636	0.296881	0.0877109	3.38354	1.63076	1.3508	0.493863	1.80746	0.900015		2.87536	0.868729	0.58328	0.374866	2.42219	1.44192	0.654879	0.445818	1.24864	0.724594
1.51474	0.875895	1.5421	0.936821	2.49452	1.16419	0.904987	0.430279	0.583567	0.228214		0.143199	0.0636883	0.112641	0.0636883	0.944772	0.668169	1.66426	0.693308	1.44597	0.629619		0.252346	0.175422	2.80026	1.18605	3.14867	1.43243	2.29907	0.987726	2.29208	1.20058
3.13314	1.91279	2.21882	1.2839	1.58495	0.735307	0.8543	0.464318	3.2119	1.58512		1.86597	0.987726	2.14888	2.09445	7.94063	4.42578	0.552721	0.302798	0.037547	0.175422		0.549227	0.38213	0.180746	0.0396656	0.330934	0.0877109	1.94107	1.47209	3.60882	1.52237
0.875618	0.627448	1.28154	0.679581	1.75173	0.792921	0.788126	0.333042	2.19651	1.04267		3.37306	2.7386	1.50099	1.43354	0	0	1.09845	0.867613	2.54792	0.613976		0.187735	0.14302	0.0715996	0	1.75333	0.732973	0.0715996	0.246373	0.771015	0.38213
1.46735	0.772784	0.708048	0.374887	1.20715	0.701251	1.65421	0.739901	3.02503	1.62419		2.07728	0.731857	0	0.14302	2.7016	1.18717	3.17923	1.65813	2.03274	1.78216		3.89262	3.23134	0.146694	0.135756	0	0	0.593763	0.445818	2.26851	1.05979
3.93487	2.4013	1.29512	0.814896	1.66754	0.856905	4.07332	1.75524	4.98406	2.25566		0	0	3.3425	1.49835	0.733468	0.945828	2.15936	0.700571	1.67824	0.842474		0.0715996	0.0240226	5.3377	3.1062	1.67824	0.884372	3.00547	1.04303	4.00786	3.67493
2.44888	1.20753	1.39011	0.668598	0.985345	0.467316	0.595435	0.346216	1.56488	0.805101		1.5621	1.05868	0.0715996	0.0396656	3.19231	1.11399	0.586774	0.334084	3.80005	1.94305		6.29645	2.9548	0.440081	0.286039	1.18054	0.653642	1.46694	0.533529	1.45296	0.803925
3.06367	1.838	2.17544	1.26313	0.813255	0.423009	1.11666	0.533771	2.9992	1.45634		3.57128	1.65589	0.143199	0	0.180746	0.23911	0.51168	0.135756	3.72845	2.00674		2.53743	1.05868	0.150188	0.14302	5.37963	3.16989	0.18424	0.0396656	1.68523	0.788282
1.28049	0.722428	2.10098	1.24205	1.06088	0.556496	0.716097	0.422203	2.0505	1.31944		1.53155	0.812304	2.14888	0.98661	1.24864	0.779902	0.627815	0.254753	2.85179	1.44919		3.18622	2.06819	1.914	1.32069	0.32744	0.430175	0.808562	0.502243	0.764026	0.302798
1.61235	0.980697	2.06047	1.34644	0.982301	0.55176	0.748442	0.373363	1.55043	0.630428		2.45275	0.843591	7.86205	4.87997	1.10894	0.517886	0.801573	0.335201	3.02904	1.49612		0.726479	0.517886	0.25584	0.23073	0	0	0.58328	0.367603	1.96813	1.37097
2.59069	1.63438	1.29842	0.703416	1.60038	0.744739	1.21152	0.688209	1.22358	0.663439		6.16373	3.60844	6.60991	4.17326	1.90003	0.948061	0.25584	0.223467	1.27571	0.406152		0.037547	0	2.3471	1.9816	0.692426	0.318441	3.21328	2.34585	0.764026	0.461461
1.31055	0.56312	0.944842	0.51121	2.13609	1.12609	1.27026	0.703485	0.629223	0.320804		1.39534	1.16315	6.76099	4.22856	1.2076	1.02516	1.64069	0.99499	0.842614	0.462577		1.03035	0.891636	0	0	1.93059	0.61286	1.05741	0.540792	4.98319	2.22909
0.928924	0.574597	3.00752	2.02509	1.41319	0.74718	0.700356	0.34503	1.09309	0.604949		0.402534	0.620123	0.83912	0.223467	2.47632	1.36986	1.76032	0.716214	0.941278	0.318441		0.0750939	0.151399	0.218293	0.175422	1.85899	0.843591	0.037547	0.103354	0.798078	0.246373
0.971139	0.585973	1.84628	1.09255	0.905596	0.49684	1.36972	0.812971	0.994372	0.504196		0	0	0.658374	0.390509	1.82144	1.57545	1.2111	0.62124	1.28619	1.44807		1.82493	0.683812	0.0715996	0	0.037547	0	1.08797	0.550288	1.17005	0.836327
1.96499	1.60842	1.49963	0.809465	0.788388	0.4079	0.8797	0.679007	3.09388	1.69338		0.436586	0.175422	2.53134	1.68718	1.1395	0.874877	0.0715996	0.0396656	2.40821	1.17767		0.812056	0.350844	0	0.0396656	0.624321	0.0636883	1.27571	0.946944	0.873172	0.60448
1.72537	1.00387	2.54497	1.50219	0.332657	0.166739	0.239545	0.0638089	0.265289	0.126223		1.53504	0.772639	0.109147	0.0240226	0.364987	0.127377	0.0715996	0.0396656	0.481122	0.446934		1.96464	0.684928	2.83432	1.59221	0.978824	0.891636	0.143199	0.0396656	0.654879	0.445818
1.57137	0.876739	0.645508	0.383439	1.26698	0.732996	1.02905	0.527894	0.843609	0.453231		2.97142	1.63076	4.79286	3.24587	1.60315	0.613976	1.24864	0.46984	2.29907	0.644146		0.037547	0.0396656	0.545733	0.818452	1.06091	0.724594	3.1312	1.21119	1.05741	0.669285
3.13558	1.58918	1.03433	0.550749	1.59792	1.06132	0.372562	0.235325	1.59668	0.836198		0.109147	0.0240226	3.0561	2.15814	0.18424	0.23073	0.218293	0.167042	0.948266	0.366487		3.68042	1.19555	1.44946	0.588837	3.77299	2.53189	0.180746	0.182685	2.988	1.14639
1.57331	1.03914	1.95408	0.952149	0.839319	0.445956	0.176511	0.0868615	2.93613	1.67888		0	0	1.36478	0.541908	1.48352	0.781018	0	0.0240226	2.29557	0.859234		7.112	3.50174	0	0	1.05741	0.4866	0.146694	0.222351	0.832131	0.38213
1.37488	0.847141	1.36621	0.669523	0.44	0.198205	1.58956	0.74148	0.744012	0.425364		0	0	0.620827	0.510622	0.613838	0.493863	1.21808	1.09108	1.61363	1.01175		4.62869	2.69055	0	0	0.037547	0.0877109	1.46344	0.724594	1.06091	0.437438
2.36315	1.44156	0.765351	0.353808	2.24297	1.31303	0.540549	0.264112	1.36616	0.621012		3.41499	2.3492	0	0.0636883	3.26741	1.68718	0.590268	0.24749	1.67824	0.700571		3.41499	2.3492	2.70509	1.22572	0.252346	0.644146	0.661868	0.844707	0.143199	0.0396656
3.54218	2.05196	2.91954	1.69739	0.864602	0.438368	2.58082	1.24733	0	0		0	0	1.86248	0.988842	2.15936	1.67154	3.49968	1.68718	0.508186	0.24749		0	0	0.037547	0.111734	1.76382	0.836327	3.90221	2.76988	2.74264	1.46595
1.75037	0.875825	2.45433	1.78082	1.29041	0.703774	0.601117	0.2901	2.89212	1.7117		0.552721	0.437438	0.037547	0	1.42939	0.708951	0.037547	0.0636883	0.221787	0.0636883		6.58374	4.03415	0.955255	0.501127	3.72496	2.133	0.146694	0.0636883	1.23816	0.374866
1.4425	0.888752	2.07926	1.36855	0.998505	0.535527	0.582412	0.288855	0.0852815	0.0314969		1.64768	1.21008	5.37963	3.58219	0.364987	0.191065	2.92339	1.36148	2.42219	1.86372		1.16306	0.430175	3.13819	2.45982	0.143199	0.159779	0.914214	0.460345	4.58155	4.63137
1.45761	0.844605	2.13385	1.19612	1.2186	0.580106	0.301755	0.161856	1.68419	0.856718		0	0.0396656	0.477628	1.1151	0.32744	0.215087	0	0	0.037547	0.0396656		0.18424	0.206708	3.63239	1.96707	3.72147	2.04417	0.549227	0.334084	0.146694	0.0480452
2.51856	1.68605	1.78952	1.04272	2.86612	1.74808	0.117241	0.0535687	0.886412	0.354075		3.84459	3.74811	2.40472	1.5598	4.94565	2.30116	0	0	3.86466	1.68103		1.96813	0.827947	0	0	1.2792	0.970967	0.0715996	0.0240226	0.109147	0.0396656
2.06847	1.52316	3.42554	1.90266	0.623895	0.324914	1.03481	0.779318	1.30065	0.814506		3.17224	2.38998	5.45383	2.55591	2.21698	1.2665	0.842614	0.51677	0.330934	0.254753		2.40821	1.38438	0	0.0240226	1.24165	0.915658	0.798078	0.684928	2.65357	0.836327
1.66384	0.95276	1.99427	1.64686	2.3885	1.29758	0.851335	0.445951	0.298846	0.190371		0.146694	0.0480452	5.97949	4.66992	1.5621	0.438554	0	0.0240226	1.18403	0.866497		0	0.0396656	0	0.0240226	0.252346	0.0877109	1.45645	0.588837	0.518669	0.334084
2.29496	1.42659	1.07206	0.582573	0.48036	0.25425	0.475873	0.3898	0.212171	0.11946		0.143199	0	0	0	0	0.120113	0.948266	0.932418	0.0715996	0.0636883		1.23466	0.764259	3.33901	1.29779	1.54203	0.827947	0.109147	0.111734	0.948266	0.565931
2.41075	1.3862	0.74321	0.439779	0.23941	0.176039	0.870477	0.531684	1.5057	0.694616		4.99717	2.98497	0.180746	0.103354	0	0	0.798078	0.46984	0.214799	0		3.23075	1.94305	2.08427	1.21734	0.692426	0.676548	1.61013	0.972083	0.143199	0
1.89158	1.14088	2.84841	1.82082	1.66997	0.841332	1.32013	0.59571	0.723614	0.3315		2.70859	1.84808	0.0750939	0.0240226	0.76752	0.541908	0.252346	0.0240226	1.94456	1.88439		0.323945	0.158663	0.361492	0.127377	0.658374	0.286039	1.06091	0.485484	0.180746	0.151399
1.52653	0.822549	1.74093	0.935589	3.86505	2.13126	1.64411	0.864686	4.38493	2.52525		0	0.0396656	2.36717	1.70506	3.31893	1.61623	0.146694	0.0396656	3.43157	1.10896		0.143199	0.0396656	0.221787	0.167042	0	0	0	0.0396656	0.037547	0.0720679
1.54514	0.869405	1.25201	0.76676	1.77001	1.15187	1.5148	0.931403	0.127563	0.0489699		0	0	1.42939	1.06706	0.399039	0.278776	4.6217	1.90953	6.50076	3.3252		5.26	3.0643	0	0	0.293387	0.206708	1.16656	1.27377	4.84698	2.36708
3.04402	1.65983	2.85676	1.68873	4.10573	2.38038	1.07088	0.537104	0.241209	0.178579		1.44946	0.75588	5.36216	2.7615	1.89304	0.932418	3.01856	1.6883	0.221787	0.191065		3.9808	2.01623	0	0.0396656	2.14888	1.94193	1.28269	1.35421	1.24515	1.79277
1.76338	1.13047	1.62693	0.92708	1.08899	0.600391	0.390738	0.174631	0.638603	0.266058		3.64987	2.20618	4.18162	2.12574	0.143199	0.237994	0.542238	0.14302	0.214799	0.151399		0	0	0	0	1.30626	0.199444	0.361492	0.0877109	3.64288	1.33131
3.61053	2.34592	2.96193	1.72213	2.65944	1.44946	1.84735	0.867818	0.918932	0.411636		0.037547	0	0.037547	0.0396656	0.0715996	0.0877109	1.52456	0.836327	0.109147	0.278776		0	0.103354	3.20979	1.55254	3.17923	1.43354	0.474133	0.485484	0.109147	0.0396656
1.92412	1.19637	1.34706	0.655746	0.637558	0.338406	1.52253	0.784152	1.34956	1.06044		0.109147	0.103354	0.109147	0.0240226	0.0715996	0	2.11483	1.17153	2.58546	1.3855		7.1085	4.73361	3.13819	1.88774	0.146694	0.103354	1.50448	0.692191	0	0
3.04576	1.63953	0.799622	0.485016	1.6745	0.791576	1.91911	0.850178	0.477719	0.247997		2.99149	1.13801	0.252346	0	0.109147	0.118997	0.586774	0.222351	2.14538	1.21008		2.92339	2.22183	3.1967	1.83243	1.27221	0.853086	1.09845	0.597217	4.27069	2.252
2.66609	1.45568	0.906143	0.53698	1.37287	0.678537	0.519246	0.261333	0.751649	0.390676		0	0.0480452	0	0	0	0.0396656	0.109147	0	0	0		0.037547	0.0793313	2.66056	1.28103	0.76752	0.254753	0.617332	0.175422	3.56429	2.20618
3.01209	1.78486	0.826281	0.41824	0.565333	0.286511	0.3541	0.171154	0.0613955	0.0373376		4.79546	3.03301	0.259334	0.445818	0.187735	0.127377	0.579785	0.175422	0.726479	0.588837		6.60991	3.01737	0.399039	0.326821	6.87712	3.79616	0.146694	0.167042	1.95765	0.795545
3.15441	1.78808	0.572439	0.277092	0.435532	0.225528	0.584983	0.296655	5.45162	3.05344		9.0976	5.74759	0	0	0.146694	0.191065	2.95045	1.49723	0.0715996	0		4.91509	4.28052	0.296881	0.167042	0.436586	0.263133	0.18424	0.0793313	1.94107	1.33745
2.05716	1.1509	2.53921	1.33059	1.62695	0.815361	2.02422	1.1118	5.22433	3.50354		3.72147	2.4263	0.617332	0.437438	0.651385	0.151399	3.01506	1.2017	4.6968	2.29166		0.18424	0.0240226	0.252346	0.111734	0.948266	0.406152	2.25104	1.75925	0.143199	0.0636883
2.73485	1.60758	2.69806	1.46307	2.73453	1.36286	0.158254	0.0771822	1.40426	0.728262		4.54661	2.44529	0.58328	0.310062	0	0.0793313	0.218293	0.0960905	3.75552	2.22183		0.0750939	0.0793313	0.214799	0.120113	7.33378	3.24195	0	0	0.218293	0.0720679
2.25528	1.19863	2.99669	1.55782	0.0816164	0.139549	0.680784	0.280527	2.45058	1.37906		2.80376	1.80729	0.978824	0.827947	0.037547	0	0.252346	0.0793313	2.32613	1.52125		0	0	1.46694	0.525149	0.0715996	0.182685	0.477628	0.406152	7.49446	3.90901
2.50343	1.31703	1.54562	0.856523	1.56039	0.969011	1.81237	0.87287	0.07804	0.0180992		0.037547	0.246373	2.7016	1.85422	0.364987	0.509506	2.88235	1.48047	0	0		0.037547	0.0636883	0.0715996	0	2.69811	1.57768	5.28008	2.50787	2.72866	1.2341
2.46843	1.57667	1.65533	0.85009	2.51062	1.46145	0.925165	0.353023	0.501672	0.0235527		1.05392	0.7475	1.64069	0.565931	6.70337	4.80567	0.330934	0.182685	0.109147	0		1.68872	1.34583	0.518669	0.629619	1.31325	0.908395	1.13251	0.525149	0.109147	0.0396656
1.52247	0.926419	1.27829	0.780657	1.64129	0.877529	3.98476	2.25506	1.66024	0.806626		0	0	2.4868	1.56818	5.70358	3.85147	3.10064	1.68103	0.330934	0		2.58896	1.33857	0.143199	0.0636883	1.86597	0.526265	3.61232	2.23747	2.37765	1.05141
2.2314	1.10565	1.19635	0.62642	0.684342	0.381282	1.17532	0.576689	2.26016	0.807891		3.75202	2.13412	2.25453	1.2017	0.109147	0.0396656	0.481122	0.406152	1.74984	1.19443		2.22397	1.74249	0.0715996	0.0793313	0.910719	0.549172	0.51168	0.413416	2.18992	1.35421
1.29279	0.76363	1.76085	0.98025	1.46788	0.742562	0.225314	0.109159	0.106751	0.0387949		0.0715996	0	4.26021	3.30006	0.764026	0.732973	0	0	2.76621	0.796661		3.43507	1.74361	0	0.103354	0.146694	0.182685	0.323945	0.127377	3.21328	1.48271
0.921427	0.61902	2.31021	1.13438	2.34316	1.29275	1.36017	0.52683	1.2585	0.585942		0	0.0480452	1.97512	1.22572	1.38485	1.07655	1.64419	0.72571	0	0		0.0715996	0	0.109147	0.0240226	2.7016	1.62349	0.722984	0.374866	1.09496	0.723477
4.00886	2.46203	1.09646	0.679479	1.21131	0.619722	0.744282	0.274987	0.726191	0.50437		6.21786	3.97381	0.218293	0.0793313	1.27571	0.788282	1.7804	0.692191	2.44576	1.0827		0.296881	0.37375	2.29557	1.24248	1.81096	1.26427	0.0715996	0.0240226	0.293387	0.223467
3.89843	2.14988	1.6404	0.952775	0.856854	0.431233	1.57882	0.809946	1.54995	0.620496		8.21305	3.10731	3.2744	1.71232	0.364987	0.191065	5.09933	2.50787	3.39403	2.59334		6.68939	2.84418	0	0.0396656	0.32744	0.294419	0.907225	0.414532	0.542238	0.199444
1.28113	1.11917	1.40124	0.816497	2.31444	1.44459	1.38078	0.923786	0.944752	0.540254		1.3508	1.64025	0.0715996	0.0240226	1.47043	0.788282	3.44466	1.8302	0.944772	0.358107		0.651385	0.406152	3.9808	2.42742	1.67475	1.0179	0.218293	0.0877109	0.187735	0.326821
3.15727	2.00579	3.00074	1.85016	1.65132	0.996163	3.16731	1.69973	3.86646	2.97981		3.32592	2.10786	1.39534	1.2665	1.81445	1.13075	3.31194	1.67154	1.54552	0.907279		0.917708	0.597217	0.037547	0.0240226	0.692426	0.549172	0.146694	0.24749	0	0
1.31869	0.767026	1.47667	0.784769	1.67438	0.843482	2.14628	1.10066	0.652922	0.278747		0.146694	0	0.549227	0.318441	0.289893	0.191065	5.08885	2.00562	3.83411	1.61623		1.7804	1.21734	0	0.0396656	3.18622	1.81344	1.3508	1.08996	0.508186	0.286039
2.17958	1.26953	2.6933	1.51743	3.72855	1.47317	0.348029	0.186588	0.690205	0.368709		0.0715996	0.0396656	4.86096	3.52576	1.81794	0.868729	0.289893	0.325705	2.22397	1.0503		0.692426	0.509506	2.37765	1.44192	0.597257	0.549172	0.112641	0.0396656	0	0.0240226
4.3016	2.728	1.61751	1.05718	0.927885	0.505239	1.01474	0.534006	0.444319	0.246275		0	0	3.74853	1.05868	0.037547	0.0240226	1.24515	0.71733	4.92208	1.9492		1.02685	0.883256	0	0.0240226	2.4903	1.44192	3.24384	1.5598	2.52085	0.835211
2.31979	1.48672	2.13532	1.20214	2.74331	1.43744	0.723639	0.465892	0.619504	0.36309		0.037547	0.0396656	0	0	5.03821	2.39725	0.440081	0.509506	0.32744	0.0720679		8.22443	4.71182	5.42327	2.93692	4.15805	2.35647	1.9917	1.15365	4.43746	2.45982
1.39469	0.790286	2.08747	1.19687	0.832275	0.56377	3.18369	1.7216	0.0262471	0.0220778		0.361492	0.46984	2.69811	1.59947	0	0	1.68173	1.03577	0.876667	0.151399		2.25802	1.32293	3.58176	1.44304	1.06091	0.796661	0.289893	0.191065	2.99499	2.09222
1.52842	0.966975	2.41423	1.26042	1.32809	0.794016	1.03623	0.620622	1.20042	0.600923		1.1395	0.740237	0.109147	0.118997	1.72278	1.27265	0.685437	1.09108	0	0		4.07946	3.04977	1.93408	1.02739	0.436586	0.660905	4.81293	2.88162	1.38485	0.875993
3.30597	1.85449	1.981	1.08758	1.69469	0.906187	0.270021	0.112968	1.21866	0.557331		3.09714	1.59332	4.47151	3.28888	1.494	0.962587	0.25584	0.135756	2.29208	0.970967		0	0.0396656	0.695921	0.883256	7.47349	3.91627	0	0	2.83781	1.82294
3.01803	1.64911	1.88205	1.0045	2.14373	1.2198	1.67771	0.527702	2.52668	1.60111		5.10282	3.40565	3.80704	1.8302	0.842614	0.510622	1.6372	0.438554	1.31675	1.0503		0	0.0396656	1.2111	0.676548	2.40472	0.931301	2.23096	0.97823	3.20629	1.80618
2.01677	1.38117	0.728777	0.413598	1.60781	0.898381	0.72383	0.345374	0.626036	0.477386		0.037547	0.0720679	3.98779	2.20507	3.29536	1.70394	0.0715996	0.0877109	1.5656	0.772639		0.146694	0.0396656	0	0.0396656	0.433092	0.349727	1.75333	0.915658	4.01485	1.48997
2.16576	1.24759	2.95221	1.74201	0.422848	0.19089	0.553616	0.31619	0.7245	0.37806		0	0	0	0	0.109147	0.0240226	0.259334	0.159779	0.109147	0.151399		2.19691	1.25812	1.42939	1.02739	0.0750939	0.0636883	1.3508	0.613976	1.5656	0.652526
1.34879	0.79702	2.13816	0.984394	1.99563	1.14941	1.08859	0.663629	1.63323	0.843774		0	0	0	0.0636883	2.81075	1.7112	1.3508	0.573194	0.32744	0.0636883		4.902	3.20732	0.941278	0.206708	1.38136	1.15365	0.58328	0.437438	1.76032	1.36986
1.94471	1.17649	1.01601	0.551772	0.340087	0.208682	1.09441	0.600347	2.02754	0.960047		3.17923	2.26987	3.93277	2.90452	0.549227	0.318441	4.18861	2.4682	2.67104	1.21119		2.44227	1.29052	0.330934	0.246373	1.494	0.606713	5.43725	1.84081	0	0.0240226
1.65553	1.0474	1.73331	0.934815	0.704583	0.392952	1.75108	1.03632	1.28639	0.579878		0	0	3.70399	1.13075	2.59245	1.51176	0.180746	0.37375	4.23315	1.69668		0.037547	0.0240226	4.07597	2.57155	0.364987	0.135756	3.71797	1.8397	6.06418	4.23583
1.9135	1.28046	1.66927	0.856666	1.70353	0.895555	0.433252	0.237987	0.627038	0.427349		5.81272	4.53025	3.54072	2.0235	4.23664	2.81066	0.109147	0.0396656	0.658374	0.318441		3.24384	2.91402	0.651385	0.342464	2.3471	0.970967	0.037547	0.0396656	2.23446	1.22572
2.5686	1.48212	2.09995	1.27619	2.2684	1.39332	0.504835	0.269378	0	0.0135677		6.80552	4.27941	1.61363	1.1693	1.10195	0.708951	1.76032	1.01287	0.109147	0.0240226		1.90003	1.64025	2.67803	1.64863	1.78389	1.05868	0.221787	0.206708	3.82712	1.65701
1.95398	1.12058	2.27296	1.16202	0.650538	0.342337	1.74069	1.04585	3.81541	2.34776		0.109147	0.0793313	0.0750939	0	0.037547	0.0240226	0.0715996	0.0720679	0	0		0.218293	0.237994	2.37416	0.939681	3.58526	1.48159	1.19712	0.787166	7.67171	3.09056
1.93438	1.2895	2.68074	1.61584	1.9213	0.996343	0.61854	0.325184	1.52787	0.757182		0	0	0.146694	0.0240226	0.395545	0.0636883	1.20411	0.61286	2.71208	1.06706		2.20999	1.21846	5.15085	3.10508	4.20608	2.52574	0.180746	0.0240226	1.37437	0.773755
3.72926	2.48423	1.0348	0.50413	1.54799	0.86636	2.53555	1.82442	1.43142	0.669861		3.21677	2.99446	1.93757	1.32069	0.112641	0.14302	1.494	0.914542	3.00198	1.56315		4.66274	2.76988	0	0	0.037547	0	0.109147	0.453081
2.76842	1.64853	0.630672	0.372655	1.8576	0.902495	0.954694	0.513497	3.48299	1.5769		0	0	0.109147	0	0.25584	0.437438	4.70728	3.39001	2.34011	0.962587		0	0	1.93408	1.56818	2.99499	1.36148	3.19231	1.61511
3.25311	2.0006	0.792579	0.382854	0.427629	0.210886	2.32448	1.18959	1.37645	0.746971		0	0.0480452	2.38725	1.40114	0.109147	0.0636883	0.83912	0.23911	2.58546	1.36148		3.85069	2.47043	0.842614	0.453081	1.66776	0.525149	0.985813	0.557551
2.74054	1.35642	0.347556	0.184645	0.883938	0.421639	0.244446	0.156767				0.0715996	0.0480452	0.0750939	0.0240226	0.0750939	0.103354	0.399039	0.310062	3.00547	1.55254		1.34731	0.565931	0	0.0396656	0.361492	0.191065	0.180746	0.23911
2.85536	1.77895	0.608405	0.315192	2.15491	1.43436	1.4202	0.529101				7.72583	3.82018	0.846108	0.635767	4.74832	2.11009	0.805067	0.183801				2.5584	2.03802	2.63	0.99499	3.36347	1.8397	2.40821	0.861466
1.45748	0.596662	0.762664	0.405823	1.05004	0.494581	1.27117	0.565215				4.0524	1.94528	0.214799	0.0480452	1.28269	0.907279	0.32744	0.0720679				1.83192	1.66427	0.289893	0.0480452	1.17005	0.701687	1.54203	1.30505
1.91278	0.979306	0.523009	0.282053	2.54904	1.31887	0.381313	0.181209				1.03035	1.2665	1.35429	0.597217	7.93104	4.47382	0.112641	0				1.9952	0.684928	0.685437	0.262016	1.24864	0.708951	1.2111	0.588837
3.11319	1.84871	1.35189	0.748421	2.88028	1.54986	0.0527465	0.0574751				4.47501	3.49224	3.58176	1.43466	0	0	0.109147	0				0	0.0396656	1.78389	0.875993	7.87952	5.96379	0	0.0396656
2.12811	1.20229	0.937237	0.515323	2.27764	1.17786	0.408224	0.22649				1.06091	0.38213	1.45645	0.931301	0.58328	0.24749	0.579785	0.318441				0.0715996	0.103354	0.146694	0.0877109	0	0	0.334428	0.14302
2.58818	1.52152	2.98201	1.60757	0.952712	0.503418	1.14848	0.680677				2.51736	1.37824	0.368481	0.573194	1.85899	1.36148	1.60664	1.10672				0.037547	0.0240226	1.02685	0.342464	1.49749	0.598333	0.180746	0.0480452
1.19153	0.643645	0.834248	0.515255	1.33366	0.657871	1.036	0.507089				1.32374	0.914542	0.992802	0.540792	1.13251	0.789398	0.259334	0.254753				0.146694	0.0396656	0.146694	0.406152	2.22747	1.18605	5.96551	2.66038
2.76712	1.42603	1.5306	0.798624	1.97788	0.921089	0.906624	0.229046				5.37264	2.44418	3.54072	1.79277	0.146694	0.127377	0.760531	0.158663				0	0.0396656	4.1205	2.42127	2.07728	0.686044	0.399039	0.0877109
2.69225	1.56416	2.28883	1.23708	2.46187	1.02001	1.17821	0.486242				0.617332	0.111734	0.545733	0.303914	6.52173	3.48721	0.32744	0.310062				0.0715996	0	0	0.0240226	6.94434	2.74698	1.93059	1.28103
1.59371	0.979475	1.78994	0.858819	1.1454	0.619912	1.08635	0.545376				0.399039	0.0877109	4.94565	3.29615	0.760531	0.47822	0.109147	0.0240226				5.59093	3.12799	3.50667	2.10283	1.59616	1.10561	0.474133	0.23073
1.49523	0.854587	1.27248	0.745777	2.01863	1.06074	0.675332	0.303638				0.726479	0.231847	3.84719	1.65589	2.52435	1.80729	1.17355	0.557551				0	0.0396656	3.9092	1.80841	0.037547	0.103354	1.37786	0.645262
1.06163	0.567872	1.46834	0.874347	1.82904	0.94518	1.21735	0.678145				0.0715996	0	0.368481	0.437438	2.52085	1.55254	4.0524	1.83746				0	0	3.72496	1.23298	1.71579	0.629619	0.218293	0.222351
1.41681	0.799656	2.27469	1.4105	1.28702	0.669132	0.655826	0.274567				0.436586	0.167042	0	0	2.03973	1.02739	1.08797	0.588837				0.109147	0.0793313	0.0715996	0.0240226	0.0750939	0.246373	1.01637	0.532413
1.80174	0.915147	1.48155	0.843827	1.61343	0.809946	1.12735	0.668376				0	0.0396656	0.470639	0.206708	2.7732	1.79891	0.842614	0.588837				0	0	0.037547	0.0396656	0.225282	0.167042	1.63021	1.2341
1.69109	0.97385	2.40409	1.36923	0.516109	0.24581	1.36368	0.707061				1.2076	0.843591	2.41171	1.20393	0.774509	0.398889	0.474133	0.287155				4.09344	2.14138	0.651385	0.414532	2.19341	1.13913	0.361492	0.167042
1.75188	0.971336	0.896818	0.508371	1.28304	0.664848	0.499844	0.293285				2.29907	1.46706	3.10763	2.05981	2.37067	1.46483	0.729973	0.580458				0.037547	0.0396656	0.0715996	0	7.27877	3.57492	0.399039	0.38213
2.20409	1.3943	3.58174	1.69798	0.765999	0.365419	0.670611	0.342387				0.293387	0.444702	3.64637	1.88663	0.323945	0.103354	0.146694	0				0.109147	0.0396656	0	0	1.23816	0.509506	0.941278	1.03466
1.04636	0.574145	1.66996	0.761252	1.54671	0.764967	0.919272	0.542419				4.44445	2.24696	2.14888	1.14639	0.798078	0.37375	0.654879	0.342464				3.32592	1.7855	0.63131	0.692191	1.82493	1.12237	1.82493	1.1475
1.40822	0.817164	1.03534	0.589367	2.01296	1.01926	0.135868	0.0671056				0.289893	0.191065	5.43636	3.47045	4.35627	2.64251	0.722984	0.445818				0.0715996	0	0.32744	0.182685	2.87186	1.66427	0	0.0793313
2.56365	1.60264	1.17505	0.672329	1.20948	0.565425	1.22531	0.667563				0.695921	0.175422	3.78957	1.50561	0.037547	0.0877109	1.21459	1.04415				0	0	0.037547	0.0396656	1.60315	0.668169	6.02053	3.07268
2.0582	1.19818	1.50609	0.721584	1.11138	0.52143	0.769594	0.348874				0	0.0396656	1.35429	0.374866	2.04672	1.13913	0.296881	0.310062				0	0.103354	0.440081	0.37375	1.3508	0.900015	1.136	1.0732
1.26563	0.747971	1.34607	0.693641	0.459352	0.210592	0.10665	0.0734994				4.41739	1.84808	0.0715996	0.103354	0.440081	0.182685	0.252346	0.118997				3.17573	2.00674	0.368481	0.223467	0	0.0480452	0.252346	0.0877109
1.04011	0.541939	1.11197	0.562087	2.72732	1.47179	3.27796	1.5913				5.07925	2.38887	1.7053	0.693308	3.82712	2.22797	4.80245	2.14138				4.65925	3.42967	0.330934	0.151399	3.49269	1.48997	1.59965	0.98661
2.25414	1.2619	1.93587	0.983665	0.81055	0.457774	0.330623	0.21429				5.05829	2.4358	2.64658	1.60785	1.12901	0.549172	0.109147	0.151399				0	0.0480452	0.18424	0.14302	3.53373	1.42516	0.32744	0.0877109
1.47335	0.853871	2.88598	1.85457	0.811663	0.387358	1.88462	0.870048				0.180746	0.111734	0.880161	0.629619	0.985813	0.326821	2.32613	1.00337				0	0	1.20061	0.707834	0.109147	0.0960905	1.31675	0.549172
1.73958	1.10038	1.24692	0.703427	0.994222	0.495293	4.21546	2.55892				4.20958	2.66653	1.20411	0.437438	2.17594	0.939681	7.50055	4.36097				1.61363	0.605597	1.16306	0.915658	0.289893	0.0396656	6.37853	3.67828
3.16382	1.99549	3.93241	2.09941	1.07608	0.638699	1.9148	0.909927				6.51125	3.92577	5.53592	3.26598	2.60294	1.88663	4.24363	1.59332				3.14867	2.1978	0	0.0240226	3.74593	3.19279	5.99607	3.06542
0.807539	0.509639	6.43423	3.63124	1.46752	0.734913	0.324885	0.149477				1.01987	1.08158	7.72583	4.11683	0.470639	0.358107	0.109147	0.127377				0	0	0	0.0396656	0.218293	0.127377	0.0715996	0.103354
0.920426	0.507685	2.18654	1.40243	1.72974	0.845713	0	0				2.81773	1.4274	2.988	2.02238	0.146694	0.135756	0.880161	0.756996				1.60315	1.06594	2.16984	1.71847	2.12181	1.0827	1.16306	0.366487
1.7287	0.850419	1.67132	1.00919	2.5787	1.43183	1.18975	0.653973				0.429597	0.111734	7.37832	5.00512	0.218293	0.199444	3.3425	1.91065				1.0679	1.41678	9.35954	4.58556	3.0596	1.47544	6.19079	3.45593
1.4571	0.943923	3.59645	2.32081	1.10783	0.684752	0.392824	0.188148				1.97163	1.03466	2.9845	1.89501	4.52653	2.49837	0.112641	0.0877109				1.38485	0.359223	1.61363	1.6464	1.57608	1.02013	0.651385	0.0636883
1.69722	0.928751	1.55555	0.822695	0.872904	0.440071	1.31889	0.535038				0	0.0240226	5.60751	2.88496	0.180746	0.111734	4.21917	1.76037				0.0715996	0.0396656	1.93059	0.907279	4.07686	2.76988	5.59703	2.29389
0.81034	0.469171	1.40027	0.82908	2.16772	1.07716	0.087937	0.0634685				0.921202	0.812304	4.36326	3.0967	3.35997	1.99724	0.0715996	0				2.21349	0.891636	0.037547	0.0240226	5.55948	2.28663	0.143199	0.175422
1.62687	0.939634	1.12517	0.631553	0.602992	0.344297	1.7508	0.915695				2.12531	1.11399	3.97032	2.33356	0.0715996	0	1.94456	1.25812				0.0715996	0	1.05741	0.61286	2.89283	1.02851	0.433092	0.23073
2.29175	1.23388	1.17924	0.630729	1.92156	1.04096	0.973253	0.529879				0.109147	0.0636883	0.037547	0.0396656	4.94215	2.85871	0.798078	0.454197				0.112641	0.206708	2.18992	1.50561	4.7684	2.90452	3.06659	1.00337
2.29175	1.36498	0.6714	0.382559	0.65983	0.31714	1.62296	0.769064				7.36873	4.66209	4.21917	3.07659	1.53504	1.48997	3.32592	2.17266				4.82691	2.53077	0.037547	0.0793313	3.17923	1.56092	0.293387	0.167042
2.12662	1.02217	0.49384	0.270349	1.33164	0.608743	1.19947	0.600155				0.109147	0.0793313	0.18424	0.103354	1.31325	0.938565	1.71579	0.836327				0.037547	0	2.03274	1.17879	0.0715996	0.0636883	2.69461	1.70506
0.806689	0.43705	2.20262	1.27246	0.998312	0.522774	1.62762	0.832599				0.112641	0.0793313	0.433092	0.310062	0.910719	0.652526	0.109147	0.278776				1.31675	0.748616	1.41192	0.724594	0.726479	0.707834	2.73915	1.13075
2.42274	1.61552	1.34635	0.745123	1.99883	0.965573	0.621971	0.253184				1.494	1.63914	0.572797	0.120113	0.259334	0.492747	2.02226	0.707834				0.726479	0.175422	0.0715996	0	1.3508	0.526265	0.214799	0.0720679
2.88117	1.84921	1.1897	0.637607	1.86366	0.774381	1.17363	0.668343				2.44576	1.32907	0.143199	0.0636883	0.143199	0.14302	2.32613	1.57656				0.037547	0	5.93495	3.03805	2.82733	1.40114	1.38485	0.836327
1.87138	0.998494	1.10251	0.563593	0.920385	0.575682	0.491447	0.273835				4.13448	2.47435	0.549227	0.501127	0.109147	0.127377	0.774509	0.120113				8.77715	5.06992	0.504691	0.175422	1.7804	0.836327	0	0.0396656
1.49701	0.919142	1.63892	0.886208	1.30503	0.654599	1.56289	0.870191				0	0.0240226	0.688932	0.183801	0.798078	0.707834	1.75333	0.445818				1.47392	1.33019	3.0561	1.64752	0.873172	0.526265	2.25802	1.13186
2.13356	1.02901	3.09718	1.84506	2.0897	1.33741	1.32073	0.567886				0.51168	0.525149	0.0750939	0.14302	2.52435	1.37097	2.2004	1.12963				2.89982	2.07881	2.35408	1.37712	1.32723	0.75588	3.14867	1.39388
1.99202	1.24093	2.73246	1.53435	1.3854	0.759351	1.75434	0.837971				3.48221	1.60785	0.357998	0.246373	1.05741	0.811188	3.93626	2.21345				3.06309	1.50338	2.18992	1.63187	0.293387	0.215087	1.17704	0.660905
2.25938	1.35826	3.29086	2.05484	2.50271	1.40522	1.50527	0.75734				0.83912	0.867613	3.54072	1.52125	0	0.0240226	1.3508	0.932418				0.037547	0	0.654879	0.700571	1.24165	0.699455	1.38485	0.645262
2.28768	1.67577	1.73781	1.16833	1.80523	0.890062	1.02972	0.470857				0	0.0636883	0.0715996	0	3.1277	1.1693	1.89304	0.748616				4.51605	2.22797	3.60184	1.79165	4.97621	1.70394	2.81773	1.12125
1.16303	0.669167	0.517731	0.283344	1.79747	1.19196	0.77465	0.373296				2.08077	1.09834	4.68371	2.76373	2.04672	1.65478	1.58567	0.812304				3.46912	2.63413	0.0715996	0	0.0750939	0.0480452	0.221787	0.0793313
2.02531	1.16631	0.639267	0.365279	0.925288	0.485045	0.714911	0.429108				0	0	0.808562	0.46984	1.12552	0.85197	1.65118	0.788282				1.4905	0.526265	0.18424	0.111734	0	0.0240226	0.658374	0.182685
1.12901	0.645142	1.66768	0.989274	0.77002	0.379034	2.03016	1.11555				0	0	1.88954	0.73912	0.440081	0.302798	2.43178	1.27377				2.97142	2.00674	0.252346	0.430175	2.8413	1.60059	3.0596	2.17266
1.19491	0.717216	0.689391	0.378552	2.57963	1.17676	0.791335	0.379387				0.515174	0.270396	0.180746	0.0240226	2.42219	1.48885	2.82472	2.56206				0.515174	0.294419	1.7769	0.901132	3.11112	2.46708	0.549227	0.493863
0.873376	0.52434	1.82862	1.0187	1.22739	0.689183	1.1071	0.534967				0	0	0.109147	0.0240226	1.78739	1.20281	0.218293	0.127377				0	0	1.50099	1.10784	0.992802	0.644146	0.259334	0.103354
1.10983	0.685963	2.06816	1.30567	1.86122	0.919088	4.78586	3.14213				1.02336	0.47822	1.10544	0.574311	3.20979	1.24248	4.34579	2.88162				1.32024	0.796661	0.364987	0.270396	2.04323	0.962587	2.56189	1.27488
0.798385	0.592322	1.12656	0.764731	1.06922	0.614553	0.729356	0.346191				7.52762	4.32577	3.408	1.87098	0.0715996	0	0.83912	0.46984				0.0715996	0.0240226	0	0.0396656	0	0	0.470639	0.103354
1.7783	1.17454	2.19135	1.16563	1.16402	0.54712	1.68991	0.829268				0	0.103354	4.04192	2.11736	0.552721	0.390509	4.64616	2.23021				0.037547	0	0	0.0396656	0.508186	0.0960905	0.883655	0.61286
3.35703	1.85228	2.88132	1.75153	1.49888	0.865138	0.682535	0.392574				0	0	2.8448	1.27488	1.66077	0.771523	2.32613	1.79165				1.53504	1.3531	0	0.0793313	5.24952	2.78441	1.7804	0.597217
2.63615	1.67244	0.67057	0.365046	1.3131	0.900859	1.55945	0.896788				0.0715996	0.0396656	3.46563	1.66539	0.692426	0.62124	0.252346	0.158663				0.624321	0.390509	3.82013	2.14864	1.44597	0.295535	0.440081	0.23073
2.38221	1.33841	0.838281	0.466798	0.814777	0.350437	0.323382	0.199456				0	0	0.0750939	0.0480452	0.037547	0.0240226	0.214799	0.151399				3.90221	2.014	4.5475	3.1414	0.443575	0.278776	2.40122	1.45757
3.44077	1.9932	0.61183	0.353496	1.6328	0.746349	2.88107	1.38506				0	0	0.037547	0.151399	0.808562	0.326821	5.27658	2.39613				0.436586	0.263133	0.221787	0.182685	2.14189	1.59332	0.481122	0.636883
2.35228	1.39686	0.683636	0.331975	1.68292	1.09238	3.31772	1.88748				4.03232	1.84193	2.66755	1.33019	2.44925	1.25812	2.01267	1.72573				2.89632	1.64975	0.651385	0.358107	1.27221	0.676548	6.74701	3.76096
1.06652	0.628491	0.736717	0.436783	0.586247	0.330736	0.323075	0.211542				0	0.0240226	0	0.0396656	0.293387	0.23911	1.1395	0.51677				0.0715996	0	0.146694	0.0396656	0.542238	0.493863	0.846108	0.60448
2.5353	1.43275	0.793108	0.408542	1.49115	0.809627	1.36267	0.654254				0.361492	0.127377	0.0715996	0.0793313	3.30845	1.39276	1.60315	0.859234				0.368481	0.484367	1.10195	0.652526	0	0.0240226	0.32744	0.453081
2.20958	1.23429	2.8768	1.57374	1.84947	1.03988	0.860562	0.42847				2.59595	1.38662	0.037547	0	5.41978	4.20846	0.545733	0.413416				4.95613	3.31179	0	0.0240226	1.16306	1.1151	2.47632	1.38438
0.280092	0.124269	0.317736	0.163535	0.0430265	0.0281613	1.13694	0.642344				0.109147	0.0636883	0	0.0480452	0.722984	0.223467	4.3353	3.07045				0.474133	0.397773	3.7721	1.17153	0.0715996	0.0720679	0.436586	0.127377
1.55115	0.843431	0.91649	0.519691	1.19101	0.735249	0.658624	0.358562				2.65357	2.24362	4.06199	2.09333	2.64398	1.64975	0.753543	0.263133				0.143199	0.246373	0.982319	0.60448	0	0.0240226	0.289893	0.182685
2.35603	1.30443	1.78943	1.06918	1.2759	0.659956	2.13056	1.53427				6.48768	3.88387	0.0715996	0.0396656	0.658374	0.389393	1.52456	1.29779				0.109147	0.191065	0.0715996	0.127377	0.0750939	0.103354	1.00329	1.86372
1.0029	0.56529	0.671154	0.350172	1.39934	0.710295	2.78167	1.25904				0	0.0793313	1.38835	1.23187	0.150188	0.103354	1.68173	0.85197				0.146694	0.254753	0.477628	0.381013	1.34731	0.812304	5.34208	2.70843
1.59668	0.877957	0.225061	0.118594	1.19826	0.662296	0.0660119	0.0362268				0	0.0240226	1.10195	0.374866	2.39773	1.87098	0.470639	0.46984				0.801573	0.302798	0.0715996	0	0.330934	0.222351	0.32744	0.23911
1.31174	0.837127	1.4113	0.788339	1.05157	0.603598	0.222238	0.133433				4.73434	2.38272	0.771015	0.669285	0	0.0396656	0	0.0396656				2.52435	2.07043	2.15237	0.772639	0.109147	0	1.3508	0.670401
1.11102	0.510261	1.37711	0.744843	0.717965	0.35936	0.459198	0.21164				0.0750939	0.158663	0.180746	0.0793313	0.112641	0.0720679	0.545733	0.0877109				0.25584	0.246373	0.146694	0.0636883	0.180746	0.127377	1.05741	0.421795
1.76488	1.06684	1.4532	0.794608	1.5688	0.831392	0.247844	0.138502				3.90571	2.16652	1.27571	0.827947	0	0	0	0.0636883				1.52805	0.46984	0.692426	0.294419	3.2648	2.133	1.45645	0.875993
1.97879	1.23386	1.89168	0.869269	0.590699	0.485393	0.418079	0.223087				0	0	0	0.0396656	1.04693	0.263133	2.33661	1.15477				1.53504	0.653642	1.97862	0.980463	3.10763	3.42129	6.06157	3.37548
1.80267	1.21721	2.1322	1.12446	1.38644	0.909211	2.60272	1.51762				0.0750939	0.278776	0.515174	0.37375	2.99149	1.30505	5.45123	3.87046				0.76752	0.61286	2.12531	1.13075	0.143199	0.0636883	2.88235	1.24248
2.63602	1.42373	2.70707	1.44605	1.50815	0.833379	0.090169	0.0464861				0.18424	0.0396656	0.252346	0.103354	0.25584	0.0240226	0	0				0	0	5.38922	2.72072	1.88954	1.52125	0.289893	0.0877109
0.885013	0.435697	1.53502	0.81532	0.82135	0.561021	0.203761	0.0803073				0.481122	0.454197	3.97032	1.84808	0.109147	0.103354	0	0.0636883				2.51386	1.12348	0	0.103354	1.10195	0.955324	0.361492	0.182685
2.63189	1.47221	1.65071	0.864773	2.47998	1.16676	0.510659	0.252526				1.37786	0.34358	2.46933	1.43243	2.03274	1.10672	0.143199	0.0877109				0.037547	0	8.68458	5.61575	1.97163	1.28326	1.40232	0.646378
1.11307	0.607496	2.03055	1.07261	0.646389	0.331443	0.302157	0.145708				0	0	0.0715996	0.103354	0.037547	0.0720679	2.45885	1.63076				0	0.0396656	1.93757	0.820684	1.31675	0.75588	0.252346	0
1.36279	0.727931	2.7839	1.63299	1.54859	0.865076	2.49204	1.38256				0.0715996	0	0.654879	0.191065	0.0715996	0.206708	0.989308	0.556435				2.12531	0.796661	3.35298	1.70282	3.64987	2.18942	2.82123	1.40337
2.32264	1.47743	1.71641	0.893242	1.002	0.627027	0.84935	0.367495				1.72278	0.907279	2.80376	1.44919	3.18622	2.42853	0.729973	0.294419				0.109147	0.103354	0.037547	0.0396656	1.6372	0.660905	0.221787	0.206708
2.88969	1.72305	2.42834	1.54291	0	0	0.697059	0.349458				0	0	0.620827	0.215087	0	0.103354	3.17573	1.40003				0	0	6.92077	4.61461	2.47981	1.15588	1.78739	0.741353
1.86263	0.967615	1.58233	0.914883	1.96425	1.01129	1.15537	0.515021				1.3508	0.884372	3.71448	1.33745	2.44925	1.2665	2.41171	1.09108				4.58415	1.77601	0.112641	0.0636883	2.04323	1.21846	0.805067	0.550288
2.38305	1.2712	0.371908	0.273631	0.737763	0.429283	0.998819	0.728042				6.07466	3.46934	0.221787	0.0480452	0.18424	0.286039	1.56909	1.47321				0	0.0240226	5.81183	3.1509	0.112641	0.127377	0.470639	0.287155
1.66566	0.880176	0.486181	0.334203	2.80578	1.70554	2.90995	1.6235				0.399039	0.254753	3.53373	2.02238	2.7697	1.5045	3.71098	2.01289				0	0.103354	6.53221	3.80677	0.368481	0.317325	0.037547	0.0396656
1.6855	0.94199	0.608838	0.322763	1.65589	1.05758	0.560692	0.251239				0.0715996	0	2.72257	1.68718	2.88584	1.495	0.658374	0.406152				0.399039	0.0877109	0.873172	0.820684	2.988	3.05704	0.252346	0.158663
2.03718	1.19415	0.618344	0.354592	0.672288	0.395226	0.650804	0.369478				0.289893	0.0480452	0	0	0.620827	0.334084	0.722984	0.453081				4.99368	2.68943	0.109147	0.0240226	0.037547	0.14302	0.368481	0.158663
2.69347	1.69741	0.34551	0.224549	2.61944	1.61637	2.84996	1.29921				0	0.0240226	0.538744	0.0877109	0.0750939	0.14302	0.25584	0.23073				2.37416	1.39165	0	0.0396656	1.82144	1.0827	1.74634	0.669285
2.27673	1.42037	1.27149	0.761807	2.59344	1.30583	0.495999	0.311611				5.88343	2.46094	2.18992	1.2341	5.69309	3.34419	4.60862	2.15702				2.86837	1.58494	0.620827	0.700571	1.27221	0.732973	1.28968	1.47209
1.57649	0.871495	1.12533	0.743872	0.446973	0.264885	1.79834	0.973333				2.26501	1.2665	1.28619	1.12348	0.729973	0.358107	1.92709	0.987726				0	0.0240226	0.688932	0.278776	0.286398	0.111734	3.89872	2.26876
2.43502	1.3661	1.43995	0.844113	2.59534	1.43751	2.21061	1.04264				2.48331	1.38662	0.180746	0.0396656	2.79067	3.11123	4.5501	1.78327				2.4903	1.18494	0.549227	0.684928	6.0476	3.10397	2.988	1.69556
4.15069	2.66098	2.16842	1.11799	2.05161	1.06326	0.210844	0.0857075				5.32811	3.85985	0.733468	0.931301	0.289893	0.191065	0.0715996	0.0240226				0.83912	0.406152	0.876667	1.28103	1.74285	0.740237	0.364987	0.182685
3.65849	2.26511	1.12439	0.669471	2.36485	1.32962	2.19852	1.05554				0.835625	1.0503	0	0.0240226	1.01637	1.08996	1.19712	0.509506				0.037547	0.0396656	1.02336	0.812304	5.28706	3.10285	0.146694	0.23073
1.72739	1.06893	1.11134	0.497955	1.63446	0.930222	1.78443	1.06001				0.037547	0	0.109147	0.0240226	2.37067	0.948061	2.26501	1.02739				6.37853	3.27324	3.28488	2.25088	0.146694	0.0877109	0.474133	0.135756
1.78283	1.22816	0.834701	0.435261	3.70489	1.80332	0.27115	0.147466				6.65534	4.37885	0.146694	0.0636883	4.23664	2.40339	0	0.0240226				0.842614	0.263133	0.18424	0.182685	3.36347	1.79891	1.96813	0.977114
2.80198	1.70317	2.35143	1.36764	0.50296	0.239929	1.56407	1.06504				0	0.0396656	0.805067	0.38213	1.21459	0.510622	0.508186	0.342464				0.037547	0	0.25584	0.270396	0.252346	0.0240226	0.037547	0.0396656
3.50256	2.08212	1.12581	0.590326	1.31641	0.650937	1.07438	0.526745				0.0715996	0.0877109	0.0715996	0.0396656	1.98211	0.724594	0	0				3.38354	2.18942	1.68523	0.925154	0.620827	0.294419	0.293387	0.23073
1.58501	0.927086	1.1445	0.595123	2.78096	1.64936	0.862865	0.402165				1.60664	0.783251	2.50688	1.11399	0.289893	0.23911	0.143199	0.0396656				5.79176	3.62185	0	0.0396656	8.13796	4.58556	1.05741	0.61286
0.810593	0.88012	1.79031	1.13749	1.14638	0.598856	1.4922	0.764894				1.45645	1.52014	0.395545	0.46984	0.76752	0.898899	2.95395	2.20507				0.143199	0	0.218293	0.199444	0.221787	0.271512	2.04323	1.36986
1.26074	0.54702	1.39281	0.773259	1.31619	0.737573	4.08169	2.29827				0.402534	0.254753	0.146694	0.191065	2.80376	1.1151	5.23294	2.30954				0.037547	0.0480452	2.11483	0.948061	0.037547	0	3.346	3.13525
1.4343	0.808905	0.843111	0.501628	1.68132	0.878724	0.702132	0.373319				0.0715996	0.0877109	0	0	0.794584	0.231847	0.726479	0.23073				2.04323	1.08382	0.32744	0.270396	2.08427	0.988842	0	0.0636883
2.12306	1.22416	0.994046	0.486861	0.832263	0.425068	2.37352	1.48915				1.12552	0.533529	1.97163	1.09946	0.146694	0.0480452	0.037547	0.0877109				1.47043	0.771523	5.19888	2.85759	0.83912	0.421795	1.57958	0.98661
1.70015	0.932633	1.93459	0.972686	0.91515	0.460454	0.838246	0.410794				2.55141	1.58383	0.289893	0.222351	1.17355	0.51677	1.09147	0.525149				0	0.103354	1.02336	0.581574	2.00568	0.789398	1.68872	1.08493
3.05513	1.85928	1.41923	0.763113	0.749502	0.46535	1.9814	1.21445				0.0750939	0.0240226	0.914214	0.326821	4.08296	2.02238	1.46344	0.859234				0.037547	0.0636883	0	0.0877109	0.037547	0.103354	0	0.0396656
2.66822	1.67942	0.950785	0.54688	1.18048	0.57577	0.357451	0.177725				0.914214	0.565931	2.19341	1.27991	2.04323	0.938565	0	0.206708				3.8411	2.38049	0.037547	0.0636883	1.34731	0.485484	0.801573	0.445818
2.27822	1.31102	1.40696	0.743115	0.595668	0.316004	0.457937	0.316599				0	0	0.399039	0.358107	0.143199	0.167042	0.221787	0.0793313				4.79895	3.26598	0.586774	0.350844	0.0715996	0.0720679	0.921202	0.700571
2.42488	1.31033	1.13027	0.61178	1.36058	0.92168	1.50107	0.701358				1.52805	1.03577	0	0.0240226	0.289893	0.0877109	3.06659	1.75925				1.20411	0.758112	3.31544	1.68718	1.57259	1.7207	1.86248	1.05141
1.08599	0.645715	0.809527	0.46388	0.400357	0.200852	0.360637	0.190661				1.54902	1.0827	5.51235	2.74921	0.32744	0.23073	0.726479	0.271512				0	0	0	0	0.545733	0.46984	0	0.0720679
3.11074	1.90854	0.684472	0.450686	0.84304	0.419925	1.27241	0.721957				1.75333	1.26035	0	0.0636883	0.143199	0.182685	0.76752	0.38213				0.037547	0	2.30256	1.21008	2.10434	0.693308	0	0.0636883
1.34619	0.792153	0.396181	0.190898	0.898303	0.470617	1.46295	0.74377				0.474133	0.215087	1.0644	0.437438	0.037547	0	0.109147	0.0396656				0	0.0636883	0	0	0.985813	0.406152	2.97751	1.60897
1.12362	0.550455	0.48807	0.2458	1.76979	0.853368	1.90379	1.1814				0.692426	0.445818	0.293387	0.0480452	0.508186	0.215087	0.695921	0.525149				0	0	0.83912	0.342464	0.330934	0.270396	0.880161	0.707834
1.12085	0.564633	1.62607	0.880215	2.66165	1.37373	2.54826	1.55338				0.515174	0.270396	1.24864	0.622356	0.399039	0.460345	2.44925	0.877109				0.726479	0.318441	1.26872	0.843591	5.13338	2.56932	1.71928	1.15365
2.80025	1.73981	1.99312	1.0261	2.28347	1.42652	0.776766	0.34552				0.037547	0	0.726479	0.534645	2.74264	1.61735	0.289893	0.492747				1.43288	0.509506	0	0.0396656	1.494	1.50338	0.252346	0.183801
1.25858	0.743709	2.69759	1.53329	1.03723	0.612258	2.56948	1.48015				0	0.0240226	3.46213	2.06819	3.00547	1.7207	4.31173	2.25534				5.19189	3.00899	0	0.0396656	3.02205	1.74472	2.65706	1.75087
1.17948	0.667803	1.24051	0.688583	3.17205	1.90537	0.615664	0.389826				0	0.0396656	0.109147	0.14302	7.80093	4.34533	0.218293	0.0240226				0	0.0480452	2.99149	1.6788	1.34731	0.692191	0.733468	0.540792
1.63408	0.952446	1.45254	0.886606	1.15493	0.665416	1.25359	0.505812				1.19362	0.811188	0.989308	0.510622	3.39752	1.95869	0.579785	0.318441				2.48331	1.16315	2.76621	1.15477	1.43288	0.996106	1.13251	0.61286
0.950898	0.518329	1.53183	0.761844	0.469109	0.255536	0.114997	0.0551945				5.5429	2.78664	0.955255	0.429059	2.05371	0.99499	0.443575	0.38213				1.57259	0.854202	0.0715996	0.0396656	0	0	0	0
1.25259	0.673176	1.02541	0.612202	4.08823	2.19355	0.452371	0.235479				0.143199	0.0396656	1.60664	0.741353	4.73434	2.14138	0.695921	0.430175				0.187735	0.334084	0	0	1.79437	1.20896	0.695921	0.334084
1.59057	0.761756	0.723283	0.403539	0.750291	0.385616	1.5785	0.916254				4.70029	2.04529	5.27309	2.38049	1.82493	0.606713	2.21698	1.47209				0.835625	0.787166	0.180746	0.0240226	0.0715996	0.0636883	0.330934	0.191065
2.55355	1.53921	0.568252	0.291872	1.56129	0.821012	1.14448	0.634788				7.18709	3.60398	0.0750939	0.0240226	0.109147	0.0636883	0.218293	0.310062				2.04672	0.924038	1.94107	1.09946	1.38136	0.541908	0.661868	0.549172
1.33984	0.764742	1.50175	0.949711	1.55607	0.810654	0.636864	0.359926				0	0.0396656	0.0715996	0.0240226	0.143199	0.0240226	0.729973	0.779902				0.109147	0	0.180746	0.0240226	6.00655	2.82742	2.00917	1.15365
0.138924	0.142517	2.73787	1.55037	0.221539	0.106317	1.83812	0.790241				0	0	0.937783	0.772639	0.32744	0.127377	0.692426	0.151399				2.70509	1.80003	0.143199	0	0.214799	0	0.25584	0.0877109
1.50741	0.902636	1.97155	1.00286	0.730685	0.521725	1.56318	1.001				0.661868	0.215087	0	0	0.58328	0.270396	1.494	0.597217				0.25584	0.199444	0.109147	0.0636883	2.51736	0.797778	0.982319	0.46984
2.08585	1.26727	1.61198	1.04647	2.21199	1.05988	1.42017	0.668914				0.658374	0.627387	0.037547	0.127377	3.2709	1.69053	2.7016	0.99499				1.96813	1.55254	1.96813	1.42405	0.330934	0.127377	1.68523	1.44807
2.5825	1.50954	1.12947	0.756934	1.19548	0.615055	1.52636	0.759162				7.95112	4.02074	1.17355	0.628503	1.23816	0.550288	0.109147	0.167042				3.83061	1.65701	0	0.0960905	1.82144	1.02516	4.51605	3.11346
1.37495	0.817625	1.35601	0.717863	2.29829	1.16194	0.512579	0.289511				4.34579	2.13188	0.143199	0.199444	2.15237	0.669285	5.63807	2.85648				0.917708	0.7475	1.30976	0.693308	0.037547	0.14302	0.436586	0.175422
1.32199	0.713213	0.923613	0.555623	0.359887	0.182698	2.3803	1.49959				0.037547	0	0.0715996	0.0793313	0.225282	0.836327	2.50078	1.74361				0.337923	0.359223	2.69112	1.29779	0.760531	0.111734	3.3399	2.61848
1.5119	0.866345	1.43074	0.801782	0.3448	0.178012	0.853773	0.447904				0.037547	0.0240226	0.982319	0.65141	1.15957	0.62124	0.617332	0.0793313				1.86597	1.10784	0.037547	0.0396656	0.436586	0.23073	1.38136	0.565931
1.49836	0.811287	1.18387	0.665018	0.267109	0.12357	0.196104	0.0947252				0.146694	0.167042	1.79088	0.99499	0.610344	0.0636883	0.937783	0.549172				3.13819	2.00785	0	0.0240226	0	0	0.624321	0.60448
1.57092	0.988865	1.41967	0.81589	1.01673	0.588796	0.9536	0.505211				1.47392	0.99499	3.2028	1.91791	0.406028	0.246373	1.16306	0.326821				2.76621	1.40952	3.2709	1.54528	0.944772	0.652526	1.86597	1.10672
2.16727	1.17556	2.06924	1.24512	2.0296	1.11556	0.210197	0.0841522				1.97512	1.29667	5.05479	2.26261	1.41891	0.779902	2.81773	1.67154				0.0715996	0.0240226	0.109147	0	0.037547	0.0793313	0.293387	0.159779
2.16606	1.36504	0.416546	0.221516	1.58681	0.763283	0.721816	0.437543				2.8448	1.99724	0.985813	0.517886	4.00786	1.54305	0.286398	0.199444				0.143199	0.0240226	0.0715996	0.191065	6.70247	3.00899	2.46323	1.79165
1.72185	1.04373	1.74793	1.01324	0.802443	0.4999	1.49774	0.742995				12.8365	8.44037	0.955255	0.908395	0.180746	0.111734	0.0715996	0.0877109				4.05939	1.99221	2.83781	1.42628	0.364987	0.206708	0.627815	0.215087
2.97544	1.73997	3.32244	1.78223	0.277219	0.149468	0.63975	0.353831				2.70509	2.60619	0.474133	0.215087	0.613838	0.144136	1.3508	0.869845				4.79196	2.75424	0.0750939	0.191065	1.57259	0.430175	0.549227	0.509506
1.46802	0.755954	2.13901	1.2701	0.583275	0.286298	1.75352	0.859605				0.764026	0.38213	0.0715996	0.0240226	2.21349	0.908395	0	0				1.39184	0.597217	0.842614	0.549172	0.109147	0.0636883	0.037547	0.0636883
2.31025	1.24228	1.52497	0.684084	1.81564	1.01726	1.2837	0.673064				2.92339	1.77489	6.76709	2.61737	2.59944	1.3531	2.71208	1.09946				0.037547	0.103354	5.75421	2.7939	0.917708	0.541908	2.4868	1.33745
1.93617	1.0652	1.07524	0.537876	1.77277	0.863928	1.03119	0.600857				1.45296	0.795545	0	0	0.76752	0.294419	0.757037	0.692191				0.109147	0	2.82472	1.98272	1.23816	0.398889	1.24515	0.932418
1.52813	0.883772	1.47728	0.774173	1.78721	1.10146	0	0				0.436586	0.278776	2.90941	1.01063	1.78739	1.08996	1.81096	1.08996				3.97381	2.43691	0.32744	0.318441	1.5656	1.02739	0.436586	0.335201
1.7359	1.18833	1.14986	0.6693	1.67026	1.16856	0.834458	0.438501				0.0715996	0	0.0715996	0.0636883	0.037547	0	0.685437	0.215087				2.86227	1.32181	1.16306	0.502243	3.03952	1.21119	1.86597	0.884372
2.42147	1.04737	1.13095	0.667148	0.433371	0.251667	0.875171	0.495366				2.81773	1.48047	3.10413	1.83132	2.12181	1.84584	0.293387	0.0877109				2.30955	1.48774	0.218293	0.127377	0.368481	0.23073	1.26872	0.963704
0.721522	0.422135	1.83764	1.00834	0.674564	0.305782	0.528899	0.230797				0.0715996	0.14302	3.43507	2.09445	0.18424	0.294419	0.399039	0.237994				0.903731	0.341348	0.0750939	0	0.143199	0.0877109	0.399039	0.0877109
1.03988	0.589499	2.25233	1.22173	0.118984	0.0604206	0.590714	0.589035				2.34011	0.874877	0.0750939	0	0.508186	0.23073	1.35779	0.955324				1.85549	1.15365	5.88432	3.33581	0	0.0793313	3.89522	2.30004
1.07212	0.693197	1.38104	0.747245	2.33537	1.21743	0.790248	0.373927				0.58328	0.454197	0.470639	0.37375	2.72517	1.68718	0.83912	0.534645				0	0.0396656	2.43877	0.915658	1.82144	1.15254	0.146694	0.0720679
1.44762	0.676665	2.0745	1.33422	1.79466	1.14697	0.28265	0.205456				3.67344	1.4274	0	0	0.951761	1.00225	2.13929	1.38662				0	0.358107	0.402534	0.389393	2.73565	1.90338	0.112641	0.0240226
1.38137	0.868929	0.927922	0.496574	0.885717	0.50329	1.19251	0.68639				2.17944	1.32181	0.037547	0.167042	1.13251	0.390509	0.51168	0.38213				0	0.0396656	1.53853	0.931301	0.146694	0.215087	0.654879	0.795545
2.10108	1.35034	0.887492	0.524045	1.76067	1.02614	0.516041	0.304339				0.214799	0.0240226	1.86248	1.24974	3.98429	2.2844	2.68413	1.7654				2.55491	1.00225	0	0	2.83082	1.45757	3.09714	1.78327
1.78933	1.20651	1.75521	0.920045	0.688825	0.366195	0.665927	0.420696				3.80355	2.44306	1.136	0.805041	0.180746	0.167042	0.989308	0.557551				6.8937	4.09169	0	0	0.25584	0.103354	0.109147	0.14302
1.05092	0.662509	1.4635	0.782844	0.702503	0.4155	0.5299	0.290345				1.42589	0.972083	0	0	0.436586	0.191065	1.38835	0.802809				0.545733	0.437438	2.92688	1.48885	0.214799	0	0.218293	0.151399
2.14098	1.35567	1.2809	0.668879	0.974001	0.581762	0.43771	0.260837				1.85899	0.653642	3.80704	2.11847	0.508186	0.485484	1.32024	0.334084				0	0	0	0.0636883	0.399039	0.325705	0.293387	0.46984
1.38099	0.840769	1.26531	0.725877	1.63604	0.786956	0.307284	0.213685				1.61013	1.09946	0.037547	0.0240226	4.10653	1.70394	0.658374	0.0960905				1.29578	0.86035	2.43877	1.21119	2.85179	1.99724	0.109147	0.199444
1.41049	0.8175	1.14108	0.71915	0.530555	0.247603	0.500973	0.205004				0	0	1.9952	1.1693	0.508186	0.532413	0.18424	0.175422				5.95592	3.25313	3.78957	1.5369	1.34731	0.326821	0.508186	0.0240226
2.40794	1.36046	2.06519	1.1356	2.05009	1.2876	0.64331	0.330418				4.48899	3.31291	0.399039	0.270396	4.44445	3.64587	0.835625	0.199444				2.01267	1.64752	3.1993	1.49612	1.136	1.25477	0.25584	0.0480452
3.26593	1.78802	0.781681	0.466487	1.63787	0.86789	0.813402	0.444003				0	0.0240226	2.26501	1.94082	0.296881	0.135756	0.579785	0.414532				0.985813	0.908395	0.037547	0.0396656	0	0.0396656	0.225282	0.158663
1.11671	0.731615	3.22574	1.90686	1.4671	0.821772	8.35255	4.86186				1.57608	0.900015	6.22135	3.20006	1.42589	0.988842	0.180746	0.0396656				1.83192	1.96484	2.11483	1.09108	2.22747	0.605597	6.78456	4.23583
0.927901	0.576979	1.83402	0.98791	1.16612	0.651238	2.65697	1.63728				0.361492	0.318441	0	0.0396656	1.7053	1.29779	6.77757	3.76599				0	0.215087	1.90003	1.14639	0.545733	0.349727	4.93516	2.81681
0.439625	0.258903	1.87319	1.23401	0.842165	0.507581	0.113781	0.0921208				0.0715996	0	0.109147	0.0636883	2.97402	2.014	1.32024	1.41678				0	0	4.47501	3.19279	3.4857	1.49723	0.214799	0.14302
0.928667	0.540496	1.30302	0.812229	0	0	1.66947	0.872461				1.136	1.03577	1.76382	1.37097	2.43877	1.99948	0	0.0396656				2.00917	1.33969	0	0	0.729973	0.461461	2.01267	1.24974
1.8456	1.10075	2.54899	1.34639	0.599135	0.467468	1.85978	0.944689				1.46694	1.36874	0.699415	0.779902	0.146694	0.103354	3.46213	1.28103				0.736962	0.597217	0.037547	0.103354	2.00568	1.06706	1.23466	1.16203
1.22228	0.672838	0.933585	0.606025	1.16251	0.573228	0.32484	0.193919				0.0750939	0.0396656	1.17005	0.533529	0.037547	0	4.08296	2.54027				1.61712	1.19443	0.805067	0.620123	0.330934	0.294419	0.436586	0.191065
1.7859	0.856812	1.14355	0.610067	2.04225	1.03685	0.329617	0.187637				1.67824	1.15477	0	0	2.75573	1.17041	2.47632	1.30617				1.47043	0.557551	6.59682	3.60398	0.143199	0	0.180746	0.151399
1.94754	1.24317	2.16682	1.28216	0.676721	0.270889	0.488071	0.264606				0	0.0396656	0.0715996	0	1.4905	0.510622	0	0				0.146694	0.397773	1.48352	0.765375	1.47043	0.796661	0.402534	0.151399
0.83563	0.473504	1.09468	0.579874	0.92284	0.438276	0.430574	0.192014				0.0750939	0.0636883	0.334428	0.509506	3.2028	1.42628	0.293387	0.111734				3.80704	2.014	0	0	2.61602	0.908395	0.18424	0.127377
0.724428	0.392183	0.709642	0.407271	1.07176	0.506771	1.45964	0.904572				0.25584	0	3.25782	1.76763	0.037547	0.0877109	1.12901	0.310062				3.64637	2.61848	2.97841	2.27713	1.30976	0.628503	1.86248	1.4503
1.39537	0.817167	1.46906	0.768236	0.394631	0.208971	1.03681	0.485662				0.112641	0.127377	0.334428	0.525149	0.259334	0.191065	0.368481	0.191065				0	0	1.94107	1.17041	0.037547	0.23073	2.15237	0.915658
1.07293	0.81785	0.978919	0.465782	0.783814	0.403398	1.7259	0.905753				1.60664	1.47321	0	0	0.143199	0.0960905	0.654879	0.350844				0.214799	0.0877109	1.17005	0.62124	0.586774	0.199444	1.34381	1.23298
0.924551	0.49797	0.230361	0.101734	1.83257	0.892443	0	0.0890192				0.436586	0.468724	0	0.0240226	0.037547	0.0240226	0.32744	0.206708				0.109147	0.103354	1.80136	1.3531	4.39293	2.31065	0	0
1.31826	0.710878	1.15196	0.70902	0.89099	0.57465	1.73042	1.12992				1.75333	1.16315	0.764026	0.206708	0.218293	0.14302	0.109147	0.199444				2.51736	0.803925	0.109147	0.0636883	0.037547	0.0636883	0.180746	0.0240226
1.60785	0.905876	1.13886	0.642707	1.37267	0.722993	1.32557	0.722607				4.35627	2.35758	0.112641	0.0877109	0.556216	0.565931	0.481122	0.517886				0.109147	0.127377	1.74285	0.47822	0	0.0240226	2.25453	1.56818
1.8064	1.02944	1.15216	0.656901	0.637548	0.330498	4.18042	1.79234				2.23096	1.7112	1.01288	0.652526	0.706404	0.46984	0.692426	0.636883				0	0	0.0715996	0.0480452	1.2076	0.637999	1.71579	0.748616
1.31124	0.793637	1.27782	0.655995	0.694724	0.400558	1.92613	1.26705				2.30256	1.26539	5.23993	2.71457	0.71949	0.335201	3.09714	1.13913				0.0715996	0	1.93757	1.65478	0.0715996	0.103354	0.692426	0.557551
2.12653	1.19771	0.795439	0.476441	2.1642	1.1285	0.992225	0.528835				0.0715996	0.0793313	0.225282	0.334084	2.39773	1.39276	3.53723	2.78441				0	0.0240226	0.25584	0.14302	0.037547	0.0396656	2.95744	1.14527
1.91249	1.01487	0.286449	0.127767	1.59058	0.924324	1.15264	0.687102				2.92339	0.819568	0.771015	0.519002	4.08296	3.33358	7.33029	4.6336				1.64768	1.01901	1.41891	0.779902	0.0715996	0.0240226	0	0.0396656
1.53138	0.900173	1.84451	1.17993	1.11331	0.542637	1.16876	0.615046				2.32613	1.21846	0.955255	0.62124	2.99848	1.51288	0.910719	0.525149				0	0	0	0.0793313	1.57259	0.86035	2.36717	1.42516
2.12607	1.20614	1.10766	0.629843	0.487783	0.255534	0.146287	0.0939404				2.25802	1.63914	0.542238	0.37375	0.76752	0.525149	2.5584	1.72685				1.15957	0.676548	0.907225	0.405036	0.037547	0.103354	0.180746	0.14302
2.23293	1.23931	1.50238	0.740339	1.47015	0.8805	1.72919	0.956948				0	0	0	0.0240226	1.46694	0.732973	0.146694	0.103354				0.296881	0.175422	3.80615	1.68941	0.330934	0.453081	4.37984	1.96596
1.64113	0.996534	2.31904	1.23168	2.19231	1.31562	1.83011	1.09607				3.54421	2.27713	0.0750939	0.0877109	2.77669	2.04417	2.26152	1.03577				3.42808	2.72295	1.24165	0.724594	0.18424	0.103354	2.9129	1.66427
1.55558	1.04705	0.879855	0.430799	1.46009	0.848389	1.21004	0.615207				1.90003	1.41678	1.20061	0.38213	2.74963	1.56707	0.037547	0.127377				0.146694	0.0793313	2.83432	1.11399	2.44227	1.63802	3.11722	1.37097
1.19077	0.68708	1.59675	0.982196	1.80547	0.989845	6.64228	2.80283				0	0	0.402534	0.461461	2.43877	1.69444	2.64658	1.06706				0	0	5.93495	3.39001	2.30605	1.2665	5.79525	2.33971
2.49495	1.54261	2.48559	1.2922	1.32444	0.783076	1.06386	0.592223				0.76752	0.62124	1.93059	0.819568	0.545733	0.429059	4.49597	2.37937				0	0	0.0715996	0.151399	0	0	0.221787	0.389393
2.44242	1.42493	2.46246	1.52144	4.83271	2.18664	1.45059	0.854233				0.037547	0.0240226	0.842614	0.430175	5.75071	2.66764	0.627815	0.182685				4.37984	2.17266	2.9129	1.15365	2.29208	0.85197	2.26501	1.73523
1.06355	0.618015	0.811083	0.359115	0.892988	0.465441	1.05266	0.486418				0.143199	0.0396656	2.49728	1.39276	0.146694	0.0240226	0	0				5.32112	3.89448	0.402534	0.581574	1.56909	1.2017	0.481122	0.358107
1.55419	0.985642	2.5004	1.24403	4.72801	3.15098	1.22338	0.536405				1.50798	1.09946	1.7804	1.22572	4.30824	2.99838	4.86096	1.81567				0.436586	0.0877109	5.17442	2.11121	3.49618	2.66764	0.32744	0.151399
1.43203	0.770418	1.78126	0.952211	2.0323	1.10343	1.25024	0.749942				1.6337	0.772639	0	0.0240226	1.85549	0.61286	0.218293	0.0636883				0.0715996	0	1.55861	0.413416	0.620827	0.366487	0.726479	0.381013
0.880779	0.492329	1.90276	0.974442	2.40234	1.36993	0.502273	0.242487				2.76621	1.32069	4.1921	2.07769	0.037547	0	1.54203	1.10561				0	0	3.08317	1.78216	2.45275	1.26762	0.289893	0.0240226
1.73486	0.961139	1.13092	0.575514	1.44273	0.782515	1.8616	1.07247				3.28837	1.94082	2.12181	1.40841	1.38485	0.573194	1.43288	0.708951				0	0	3.5512	2.12797	0.760531	0.215087	1.34731	0.668169
1.25838	0.566127	0.835026	0.455051	2.60473	1.27489	0.74988	0.354188				2.37067	1.42516	0.293387	0.37375	0.556216	0.652526	0.0750939	0				0.143199	0.0240226	1.10195	0.970967	1.82843	1.18605	0.0715996	0.111734
1.08546	0.545726	1.3093	0.798985	0.745513	0.460012	1.08491	0.5237				4.80245	1.98272	1.01637	0.485484	0.989308	0.700571	2.00917	0.891636				0.0750939	0.0396656	0.037547	0	1.00938	0.834095	0.590268	0.23911
1.38949	0.791414	1.8158	1.23375	0.881469	0.471626	0.657962	0.341525				3.37655	1.64863	0	0	2.58896	2.41904	0.18424	0.127377				0.109147	0.326821	0.0750939	0.254753	1.12202	0.605597	2.07378	0.845823
1.78086	1.03628	0.731791	0.42749	2.52039	1.40875	0.823315	0.402218				3.29187	1.83746	0.146694	0	4.87144	2.56541	0.361492	0.23073				2.57848	1.73411	0.624321	0.127377	0.914214	0.683812	0.364987	0.325705
2.36095	1.55106	0.24535	0.120096	0.383781	0.203285	0.565672	0.306073				0	0.0396656	0.433092	0.23073	0.774509	0.445818	2.11133	1.07432				0.368481	0.111734	2.63	1.05868	1.15957	0.199444	0.508186	0.270396
1.93338	1.13396	0.254762	0.166367	0.857041	0.503479	0.270071	0.116491				0	0	0.218293	0.262016	0.620827	0.676548	0.733468	0.61286				2.1323	1.94417	0	0	0.296881	0.366487	2.76621	1.09108
3.9651	2.35286	2.77488	1.6859	0.923856	0.238097	0.990007	0.471948				0.436586	0.183801	0	0.0240226	1.26872	0.237994	0.146694	0.127377				1.05741	0.636883	2.59944	1.74361	1.48352	0.532413	1.37786	0.389393
3.13653	2.03902	2.49816	1.423	1.55591	0.89297	0.780366	0.364021				1.2076	0.557551	0	0.0396656	2.56189	1.75422	0.467144	0.182685				0.0715996	0.0240226	1.90702	1.67377	1.23816	0.421795	0.866184	0.46984
3.07975	1.9711	1.00757	0.548617	0.456181	0.260616	1.98154	1.04757				0	0.0396656	3.7695	2.52239	0.654879	0.683812	0.661868	0.564815				0.0715996	0.0240226	0.0715996	0	0.880161	0.580458	3.32243	1.45757
1.63033	1.05199	2.65573	1.55967	0.667867	0.390435	4.69874	2.72851				0.25584	0	2.95744	1.89501	0.545733	0.38213	1.89653	0.900015				0.914214	0.779902	2.70509	1.63914	0.955255	1.07432	3.3425	1.51288
1.69996	0.970646	4.03108	2.18243	2.30664	1.27099	2.9207	1.98196				1.24864	0.962587	1.96114	1.08996	0.146694	0	4.2637	2.61848				3.82712	2.13412	1.79088	0.781018	3.81663	2.15702	2.11133	1.56707
2.60076	1.47462	0.820085	0.526229	1.94218	0.923051	2.97909	1.78235				0.293387	0.0636883	1.24165	0.955324	1.97512	1.24248	2.52784	2.06316				0	0.0240226	6.52173	3.05927	3.54421	1.97322	4.1205	2.35647
1.85859	1.16125	1.36849	0.822744	1.62058	1.01828	1.80601	0.909012				4.67932	2.16652	5.92536	3.44028	2.9129	1.96372	2.2755	1.17153				2.91989	2.33356	0.150188	0.0877109	3.22027	1.71344	1.96464	1.32181
1.63306	0.975656	1.49308	0.762832	0.760897	0.118413	1.31034	0.63975				1.82144	1.34583	0	0	0.037547	0.0240226	0.0715996	0.0636883				1.78389	1.00225	0.76752	0.390509	1.48352	0.366487	2.99499	1.48159
1.71573	1.02975	1.14509	0.609117	1.08654	0.6365	1.3651	0.801865				1.05741	0.98661	4.79984	2.50172	2.75922	1.62461	8.97098	4.89562				2.7732	1.66427	0	0.0240226	0.402534	0.199444	0.0715996	0.0636883
2.52571	1.455	1.10165	0.580008	1.01028	0.576121	1.21248	0.633198				0.330934	0.430175	3.38704	1.73523	1.17005	0.652526	1.89653	0.908395				0.146694	0.0877109	2.3436	1.5693	0.545733	0.342464	0.917708	0.461461
0.894131	0.545819	0.696248	0.465631	1.64731	0.809632	2.12489	0.747555				4.6217	2.15814	0.440081	0.159779	1.41891	1.34472	0.805067	0.493863				0	0	0.037547	0	0.658374	0.429059	1.34731	0.636883
0.430409	0.252797	1.68515	0.916091	1.75599	1.25435	4.62511	2.27428				0	0.0636883	2.33661	1.20281	0.109147	0.23911	1.26872	0.279892				0	0	4.9736	2.80228	2.83781	1.70282	2.79677	1.52125
2.45811	1.28884	1.63437	0.816113	1.50351	0.839623	0.550884	0.293146				1.23117	0.636883	1.34731	0.924038	4.80245	3.02575	4.67672	2.26372				0.218293	0.127377	0.32744	0.23911	0.037547	0	0.590268	0.358107
1.60421	1.01925	1.64489	0.894925	2.11233	1.18014	0.40805	0.196426				2.45275	1.34472	7.57304	4.31628	4.07597	1.77601	0.590268	0.532413				0.109147	0.127377	0.399039	0.206708	0.037547	0.0240226	0.880161	0.421795
0.45245	0.218797	1.75347	0.896436	2.99809	1.46817	0.500692	0.268588				0	0	1.70181	0.683812	2.58546	1.3531	0.0750939	0.262016				0.474133	0.38213	0.037547	0	2.29208	1.13075	1.39534	0.637999
1.5116	0.740265	2.16368	1.28885	0.429834	0.234456	0	0				0.914214	0.350844	0.951761	0.629619	0.293387	0.191065	0.037547	0.0396656				2.74614	1.64975	3.28488	1.10058	1.23466	0.462577	2.45275	1.06594
1.6888	0.940084	3.06362	1.63091	0.922098	0.428107	1.8866	1.2646				3.77909	2.11847	3.75552	2.63524	2.58896	0.885488	0.443575	0.501127				0.293387	0.0396656	0.037547	0.23073	0.0715996	0.0793313	3.06309	1.21957
1.78029	0.91466	3.25444	2.10295	3.6286	2.23513	1.25999	0.763766				2.73915	1.89612	0.0750939	0.158663	4.75181	2.70005	1.89653	2.25926				0.764026	0.915658	2.38464	1.85422	2.57848	1.67265	0.436586	0.254753
1.43086	0.854596	1.91305	0.953849	1.63696	0.812322	0.206864	0.0943671				2.14538	1.09834	8.64704	5.69116	1.67475	0.835211	0.323945	0.23073				0	0.0240226	0	0.0480452	2.99499	1.5369	1.42939	0.383246
0.884935	0.548371	3.09997	1.76215	1.22381	0.520251	1.61824	0.89118				1.43288	0.844707	0	0	0.406028	0.182685	0.361492	0.36537				0.180746	0	4.13448	2.9548	2.43877	0.700571	0.729973	0.564815
2.44621	1.35735	1.45568	0.725219	1.13385	0.577357	1.76237	0.961377				0.436586	0.254753	2.74614	1.49835	1.28269	0.891636	3.54771	2.48273				0.143199	0	0.25584	0.0877109	0.586774	0.191065	6.74352	4.07605
2.39727	1.41929	0.715328	0.380274	0.908654	0.479455	0.794684	0.432379				0	0.0793313	1.01987	0.413416	1.4905	1.25701	0.736962	0.628503				0	0	3.43507	1.98886	0.651385	0.215087	0.109147	0.0793313
1.96422	1.22896	1.27313	0.755215	1.34415	0.874895	1.39599	0.638579				0.58328	0.23073	0.364987	0.866497	0.218293	0.430175	0.037547	0.0636883				2.11832	1.00337	2.29557	1.16203	0.289893	0.4866	1.30976	0.493863
1.06678	0.556794	0.750714	0.445264	1.73092	0.925041	1.73565	1.02609				0	0.0396656	1.01637	0.335201	0.0715996	0.0396656	1.87296	1.31343				0	0.0396656	0.109147	0.118997	1.87646	1.05979	0.289893	0.167042
0.929964	0.557934	1.50735	0.850788	1.78481	1.04465	1.39519	0.769564				1.7053	0.73912	0.835625	1.10672	2.26152	1.42405	3.16525	1.15588				2.02315	1.19443	2.00917	1.51399	0.661868	0.46984	5.44075	2.17266
1.52186	1.11246	1.97208	1.07612	0.0824425	0.0555944	0.0842426	0.0660173				0	0.0396656	0.508186	0.246373	0.112641	0.0636883	2.74614	1.62461				0.0715996	0.158663	0.221787	0.127377	0.51168	0.699455	0	0
1.4845	0.835904	1.3423	0.737634	2.58008	1.3402	0.443831	0.220856				3.59834	2.57993	1.8424	0.963704	2.8413	0.844707	0.187735	0.358107				0.406028	0.151399	2.56539	1.39276	1.4224	0.37375	2.44576	0.987726
3.3466	1.88953	1.34447	0.748983	1.06766	0.579241	1.67608	0.803309				2.69811	1.97434	0	0	1.89653	1.31455	2.34271	1.15365				1.02685	1.67769	2.23096	1.30394	3.25432	2.36373	3.97381	2.15591
2.8842	1.78812	1.41595	0.773434	1.49705	1.22297	1.57927	0.828517				0.0715996	0	3.42548	1.78327	1.53853	1.12237	1.38835	0.843591				2.29208	0.922922	0.0715996	0.103354	3.80355	3.03301	2.62651	0.946944
1.93071	1.13694	1.64047	1.01029	0.291866	0.123893	0.857742	0.245236				0.221787	0.0396656	0.32744	0.549172	0.624321	0.564815	0.180746	0.127377				3.73455	2.02964	2.38115	1.65589	0.364987	0.118997	0.654879	0.135756
1.26423	0.778419	1.37284	0.712053	1.37231	0.694396	1.72509	0.944458				1.74285	1.38438	1.71928	0.861466	0	0.0480452	0.399039	0.182685				0	0	0.0715996	0.127377	4.29426	1.79891	0.764026	0.14302
0.405837	0.244295	2.48543	1.66584	0.38541	0.206222	1.27073	0.732014				0.214799	0.151399	2.26152	1.44192	0.624321	0.540792	2.22747	0.820684				0.399039	0.207824	0.037547	0.0240226	1.02336	0.803925	1.5621	0.946944
1.26135	0.764552	0.868035	0.509473	1.1585	0.670683	2.2481	1.13673				0	0.0396656	2.10784	0.900015	0	0.278776	0.914214	0.533529				0.869678	0.540792	0	0.0396656	0.436586	0.286039	3.42808	2.07881
0.619272	0.358913	0.800935	0.559191	0.938036	0.455642	0.352891	0.173988				0.146694	0	0.037547	0	0.146694	0.278776	1.89653	0.613976				0.361492	0.103354	3.70838	3.52465	0	0.0396656	4.15456	2.93692
1.86037	1.02769	0.75869	0.424099	0.487929	0.282274	0.908278	0.551613				1.32374	0.891636	0.406028	0.295535	2.47632	1.69556	0.146694	0.325705				1.85899	0.724594	0.037547	0	0.146694	0.127377	2.33312	0.86035
2.07258	1.04737	1.31139	0.751777	0	0	1.49441	0.731557				1.43987	1.28214	1.41541	0.574311	1.46344	2.014	0.470639	0.158663				0.109147	0.0793313	0.146694	0.0793313	2.29557	1.4179	1.494	1.07544
2.63242	1.6694	1.88982	1.16985	1.98229	1.14027	0.917099	0.730863				0.654879	0.127377	0.842614	0.645262	2.05021	0.772639	1.16306	0.763143				0.726479	0.175422	0.0715996	0.0480452	1.89304	1.88439	0.989308	0.61286
0.687567	0.407848	0.696903	0.385626	1.82547	1.00801	0.487536	0.293812				1.4905	0.686044	0	0	1.75333	0.884372	1.28619	1.28103				0	0.0396656	1.10544	1.21008	1.15957	0.772639	2.90592	1.64137
2.73577	1.80863	2.98697	1.68605	1.42346	0.799909	0.271498	0.153815				0.0750939	0	0.399039	0.318441	1.02685	0.691075	0.218293	0.206708				0.25584	0.175422	0.371975	0.414532	4.77538	2.7386	0.037547	0.0396656
2.9573	1.77062	0.608035	0.339714	3.95422	2.20031	1.82085	0.898276				0.146694	0.0636883	0	0.127377	5.07227	3.02575	0.58328	0.413416				0.937783	0.310062	0.440081	0.509506	3.45514	1.88328	0.729973	0.557551
1.52738	0.739872	1.53395	0.848066	0.171221	0.100329	1.46031	0.861559				0	0.0240226	0.180746	0.286039	0.262829	0.167042	1.86248	1.10784				4.66014	3.20732	1.38136	1.12963	0	0.0240226	3.37655	1.44919
2.1289	1.23123	0.87169	0.493614	2.09839	1.03546	1.80077	0.988536				0.0715996	0.0396656	1.27221	0.900015	1.64768	0.908395	2.45624	2.07769				8.7492	6.40626	0.0715996	0.0396656	3.35298	2.30954	3.01856	1.33019
3.07945	2.0841	1.16211	0.767787	0.828203	0.422369	0	0				1.20411	0.597217	1.63021	1.02124	1.86248	0.75588	1.96813	1.37712				1.14299	0.589954	0	0.0396656	2.01267	0.819568	1.82493	1.13075
3.20505	1.91116	1.32668	0.775736	2.8721	1.43053	0.374177	0.296179				1.6372	0.812304	0.180746	0.167042	4.3353	2.4777	0.364987	0.0396656				2.1288	1.04303	0.037547	0.0240226	3.45864	1.85534	0.364987	0.421795
0.895242	0.514035	2.43441	1.60733	2.25249	1.15636	1.32127	0.591377				5.45123	3.79001	0.835625	0.350844	1.55861	0.883256	2.09475	0.970967				5.14037	2.63636	2.01267	0.955324	1.67475	0.850854	3.16176	1.27377
1.41521	0.858334	2.44356	1.34318	2.54769	1.64614	0.772061	0.352271				0.0715996	0.0396656	0	0.0240226	1.90702	1.34583	0.252346	0.0636883				0.978824	1.01063	3.17224	2.91513	8.72563	4.48109	0.218293	0.302798
1.92067	1.0297	1.95029	1.09336	0.579366	0.485259	3.15329	1.49892				0.143199	0	0.109147	0.0960905	0.579785	0.326821	2.18293	1.08996				0.97533	0.693308	3.58176	2.48384	1.45995	1.43243	2.63	1.10672
2.60414	1.21536	2.17589	1.1603	0.286514	0.229087	0.805404	0.483209				4.07597	2.2844	4.39991	1.97545	0.32744	0.286039	3.39053	1.48047				1.83192	0.914542	0.146694	0.111734	1.01288	0.397773	0.361492	0.0240226
1.08467	0.626929	2.24593	1.29822	3.19042	1.64163	2.17874	1.18771				5.6922	2.71346	4.06898	2.12574	2.32264	1.77378	2.19691	1.94082				0.0715996	0	0.109147	0	2.22048	0.788282	1.20411	1.15588
1.34847	0.81418	1.20394	0.699203	1.38948	0.648401	1.47427	0.942983				2.79677	1.52125	7.54858	4.61461	0.037547	0.0396656	2.11133	1.00337				2.52085	0.820684	0.146694	0.0396656	0.146694	0.175422	0	0.0480452
2.15254	1.36238	1.35869	0.709502	1.07973	0.588072	1.76392	0.873026				0.368481	0.175422	0.109147	0.14302	0.910719	0.421795	1.28968	0.701687				0.037547	0	3.72496	2.80228	3.91269	2.37937	6.76798	2.99446
2.63487	1.31379	1.62749	0.862167	1.77889	0.823567	2.23479	1.10297				0.726479	0.23073	0	0.0480452	1.48701	0.510622	1.3508	0.61286				0	0	0.433092	0.167042	3.39053	1.69668	1.4224	0.914542
1.5344	0.954046	1.56129	0.835801	2.04183	1.50549	0.697879	0.312819				0.323945	0.127377	0.037547	0	1.75333	1.52852	2.4868	1.27377				4.6156	2.48273	2.21698	1.12963	0.18424	0.215087	0.695921	0.492747
1.61015	0.839976	1.38488	0.929754	2.92549	2.14851	2.0582	0.964303				0	0	1.27571	0.668169	1.71579	1.1693	0.364987	0.111734				1.64419	0.541908	0.545733	0.302798	0.0715996	0.167042	3.14168	1.52852
2.28899	1.21121	1.14985	0.589176	0.924359	0.499023	1.20987	0.663074				1.1395	0.541908	1.96464	1.24974	1.56909	0.731857	1.2792	0.748616				2.52085	1.12348	0.402534	0.461461	3.81403	1.75925	1.35429	1.09723
2.82825	1.67073	2.497	1.50147	0	0	1.45093	0.747212				2.88235	1.52014	0.0750939	0.0480452	1.23466	0.151399	1.44946	0.573194				0	0.118997	2.44576	1.65589	0.474133	0.103354	5.72365	2.68217
3.07276	1.98822	1.91118	1.03613	1.17235	0.357041	2.49156	1.30534				3.59834	2.26876	0	0	1.08098	0.302798	1.01637	0.397773				0.0750939	0.167042	2.988	1.28326	1.5656	0.517886	0.0750939	0.135756
1.5612	0.99463	1.5792	0.90144	2.45338	1.44885	2.25564	1.07327				3.51366	1.96707	1.53853	1.376	0.470639	0.207824	3.87165	2.20507				0.880161	0.541908	0	0	4.07946	2.23524	1.64419	0.58269
2.21769	1.43493	1.39153	0.833012	0.215875	0.100005	0.210322	0.0968738				0.436586	0.406152	0.037547	0.0240226	0.757037	0.167042	2.99149	2.14864				3.82712	2.20395	0.406028	0.461461	0.51168	0.158663	0.109147	0.0240226
1.49445	0.863711	1.01987	0.621288	0.828359	0.408915	1.20966	0.341386				2.46673	1.44192	1.34381	0.812304	0.658374	0.263133	0.399039	0.422911				0.109147	0.0636883	0.0715996	0.0480452	0	0.0396656	2.18643	0.829064
2.44602	1.4342	0.913571	0.450101	2.96693	1.92327	0.459528	0.280648				0.910719	0.246373	2.87885	1.87098	3.98429	1.76763	0.289893	0.0877109				0	0	0.992802	0.557551	3.87165	2.31568	0.76752	0.461461
1.1876	0.638699	1.3899	0.739846	3.14578	1.91826	1.6218	0.747512				2.61602	1.45757	5.10282	2.55703	1.27571	0.430175	0.218293	0.111734				1.0679	0.613976	3.21328	1.94305	7.82539	4.10734	2.9845	1.76037
1.79376	1.02314	1.26954	0.65941	3.74824	2.0206	0.60818	0.492952				0.037547	0.0240226	0.037547	0.0396656	2.59245	1.52125	6.76359	2.22071				0.143199	0.118997	1.65118	1.07544	3.64288	2.41177	0.579785	0.533529
2.32254	1.32049	2.49406	1.4292	1.94837	1.09515	1.21457	0.654514				0	0.0396656	3.00198	2.21345	1.64419	1.0408	0.695921	0.668169				1.20061	0.524033	0.586774	0.437438	1.94806	1.63187	1.4224	0.629619
1.71411	1.1037	2.93672	1.53009	1.84158	1.00896	1.69665	0.860134				0.037547	0.0240226	0	0.0636883	0	0.0480452	0.944772	0.653642				2.80725	1.76763	2.76272	1.20896	3.68392	1.99836	6.95482	3.54252
1.0386	0.615556	2.30712	1.18532	1.23533	0.742421	1.62356	0.890114				0.037547	0.0240226	0.037547	0.262016	0.51168	0.151399	1.50448	1.08158				1.6372	0.875993	2.68851	1.46595	0.146694	0.103354	1.08797	0.961471
3.08593	1.68026	1.92083	1.09251	1.56246	0.891702	0.813765	0.441843				0.286398	0	0	0	0.221787	0.429059	1.30626	0.407268				1.78389	1.08158	2.92339	2.14864	3.20979	1.79891	0.221787	0.151399
1.67915	0.877104	1.77163	0.835647	0.423152	0.254637	0.682424	0.328095				0	0.0240226	0.037547	0	0.880161	0.470957	0.801573	0.405036				1.2076	0.454197	2.91989	1.39388	0.037547	0	0.470639	0.278776
1.7227	0.959366	1.47903	0.77202	0.443492	0.21469	0.707301	0.307267				2.56189	1.28941	1.09496	0.931301	0.801573	0.334084	0.25584	0.167042				8.01922	4.87159	1.34032	1.27153	0.51168	0.541908	1.9891	0.844707
3.06665	1.85936	1.61833	0.981368	2.62801	1.55272	0.632589	0.351215				1.76032	0.740237	1.29928	0.533529	0.109147	0.0793313	0.508186	0.533529				2.76621	1.79165	1.85549	1.26539	3.03253	1.36259	1.02336	0.510622
1.66913	1.04083	0.721123	0.358918	2.02406	0.946972	0.941864	0.504896				4.09694	2.18608	4.37285	1.84081	0.907225	0.684928	1.4224	0.493863				0.037547	0.0240226	1.88954	1.44192	0.989308	0.526265	0.289893	0.167042
1.04548	0.657777	0.75949	0.432427	1.93994	1.19161	0.108074	0.0652459				0	0.0396656	0.109147	0.0240226	0.037547	0	2.12181	0.526265				0.25584	0.206708	3.54421	2.19892	2.91989	0.908395	0.187735	0.127377
1.47318	0.866745	0.992469	0.557802	0.409572	0.235665	0.729272	0.470677				0.617332	0.461461	0.726479	0.85197	0.654879	0.311178	0.037547	0.0480452				0.58328	0.127377	0.409522	0.199444	0.801573	0.461461	1.75333	0.931301
1.63468	0.99059	2.29644	1.30323	1.85133	0.784414	1.30041	0.641052				0	0	0.620827	0.533529	1.05741	0.526265	0.221787	0.23911				0.143199	0	0.146694	0.167042	1.46344	0.485484	2.34011	1.78327
1.92495	0.976349	0.0132945	0.00947962	1.42524	0.822973	4.55405	2.33009				3.39752	1.24974	0	0	0	0	2.04323	0.37375				1.9856	1.63076	1.53504	0.741353	0.0715996	0.0396656	4.1205	1.6788
1.39945	0.734615	2.06452	1.10959	1.64529	1.00801	2.20539	1.12444				3.57128	1.92741	1.67475	0.891636	4.31523	2.40339	7.74242	3.60621				0	0	0.0715996	0	2.93647	1.2341	1.43288	1.2017
2.26154	1.25641	1.67858	0.970747	2.84445	1.50034	1.61615	0.97132				1.9952	1.09834	0.037547	0	0.812056	0.541908	4.58505	2.4777				1.17355	0.676548	4.25322	1.95869	1.35779	0.7475	2.96093	1.86987
3.30764	1.99026	0.997999	0.471546	2.17271	1.25222	0.461728	0.265877				2.32962	2.17155	3.13469	1.61735	6.80902	3.95705	1.80136	0.843591				2.08077	1.22572	1.39534	1.07432	0.0715996	0.0240226	3.51016	1.73634
3.52201	2.32061	2.07505	1.22625	0.977925	0.574486	0.785735	0.420268				0	0	4.08645	2.30116	0.982319	0.51677	0.109147	0.127377				2.72517	0.987726	0	0.0396656	1.65118	1.33857	0.25584	0.24749
2.05801	1.32052	2.30094	1.27446	0.691535	0.366317	0.698258	0.468303				5.65205	3.35146	1.96464	0.859234	1.11503	0.437438	1.05741	0.877109				2.01616	1.46595	2.73216	0.980463	1.90352	1.68941	0.764026	0.366487
2.22367	1.47277	1.75902	1.03226	1.64081	0.966695	1.37018	0.802791				4.91858	3.23246	0.76752	0.644146	2.59595	1.40114	1.96464	1.25701				0.0715996	0	0.32744	0.38213	0.0715996	0.0793313	2.09126	1.59109
1.39689	0.735599	0.970406	0.582211	1.13569	0.722937	0.323492	0.147046				0.436586	0.287155	2.43528	1.32181	5.98648	3.66487	2.57848	1.47209				0.037547	0.0240226	0	0	0.037547	0	6.54269	3.92242
2.17018	1.33551	0.773506	0.425458	1.11458	0.484041	0.299174	0.146457				0.0715996	0.0720679	1.93408	0.708951	0.518669	0.827947	0.037547	0				0.368481	0.358107	0	0.0240226	1.52805	0.573194	1.16306	0.564815
2.39574	1.59259	0.938662	0.528486	3.34788	1.69199	0.186416	0.0928578				0.0715996	0.206708	0	0.0240226	1.17005	0.693308	0.436586	0.270396				0.586774	0.183801	0.109147	0.14302	7.42196	4.32354	0.109147	0.0636883
2.84496	1.79235	0.745177	0.44923	1.10193	0.583897	0.55885	0.273409				3.95024	2.1749	0.218293	0.0636883	0	0	0.218293	0.0960905				1.81794	0.891636	0.58328	0.413416	6.64835	4.11068	0.180746	0.223467
2.29302	1.54324	1.56977	0.775522	0.845535	0.445284	1.79935	1.06267				3.49618	2.10786	0.218293	0.167042	0	0.0636883	5.55339	2.32518				4.79286	2.77714	0.948266	0.748616	0.330934	0.127377	2.10784	0.85197
2.08359	1.1433	0.510879	0.303995	1.85427	1.05928	0	0				2.36018	1.93467	0.654879	0.421795	4.94215	3.35872	1.56909	1.26427				8.00963	6.2705	2.23795	2.09222	0.259334	0.334084	3.72496	1.75925
2.02553	1.00803	1.18835	0.534947	1.2074	0.617257	0.0753672	0.0654427				2.09126	1.47209	2.76621	0.979347	0.334428	0.199444	2.55141	0.908395				2.48331	1.42516	0.443575	0.358107	0	0	0.399039	0.103354
1.4064	0.884281	1.64403	0.95796	0.580413	0.286017	0.339636	0.166542				0.0750939	0.14302	1.16656	0.421795	0.0750939	0.191065	0.037547	0.159779				0	0.0396656	0.406028	0.199444	1.78739	1.65478	3.85768	2.33244
3.93711	2.66351	1.83795	1.01716	1.00884	0.548004	2.21253	1.03548				1.08797	0.683812	2.14538	0.708951	1.81794	1.01901	0.371975	0.0720679				2.36018	0.940797	0.18424	0.254753	1.79088	1.06706	1.13251	0.46984
1.13065	0.648041	1.06567	0.504372	0.89317	0.405053	1.29682	0.74244				4.29426	2.63524	1.06091	0.891636	0.910719	0.421795	2.28509	0.740237				0	0.0240226	0.214799	0	1.45296	0.533529	0.143199	0.0636883
1.0286	0.567263	0.763378	0.414567	1.74845	1.00767	0.320468	0.19222				0.330934	0.406152	2.65357	1.6464	4.24013	2.30954	3.49618	1.94193				0	0	1.23816	0.541908	1.59965	1.17041	0.364987	0.103354
3.26967	1.98411	2.09993	1.1137	1.48869	0.755349	0.548353	0.252861				0.037547	0.0480452	0.518669	0.294419	0	0.127377	1.16656	0.756996				0	0	2.72517	1.1475	3.31893	1.69444	1.01987	0.669285
1.16348	0.69951	1.17947	0.538902	0.462976	0.244729	0.576239	0.28297				4.88104	2.65312	1.79787	0.461461	3.10064	2.02853	0.112641	0.0720679				1.09496	0.723477	1.06091	0.589954	3.80704	1.91065	0.146694	0.271512
1.99231	1.12543	1.44501	0.913308	0.881353	0.52724	0.248547	0.130262				1.09845	0.829064	6.55578	3.36821	1.03384	0.779902	2.8448	1.51288				0	0	0.903731	0.135756	0	0	0.620827	0.287155
3.11815	1.96151	1.19777	0.629586	3.44342	2.05706	0.849444	0.423067				5.70008	3.29838	0	0.0396656	3.95374	2.3168	0.221787	0.14302				0	0.0240226	1.50448	0.812304	1.96464	1.86987	5.25301	2.13412
2.78872	1.54882	1.40077	0.83162	1.57741	0.873528	1.0065	0.504429				4.06638	2.35758	2.51736	1.8302	4.4785	2.38998	0.706404	0.605597				2.69461	1.38327	0	0.0396656	0.037547	0.0396656	1.53853	0.866497
2.08897	1.2338	1.19619	0.683853	1.7833	0.900209	0.782553	0.363566				0	0	1.136	0.581574	0.293387	0.254753	0.399039	0.0636883				0	0.0396656	0.692426	0.51677	2.75573	1.10784	1.28619	0.390509
3.86662	2.55249	2.1691	1.27122	1.90327	0.992456	0.785887	0.395098				0	0	0.143199	0.302798	1.31675	0.526265	0.293387	0.286039				6.0476	3.82856	2.44227	1.23522	1.71229	0.541908	1.46694	0.972083
1.36664	0.80354	1.25299	0.751682	1.7876	0.987329	0.478796	0.234282				0	0	0.83912	0.979347	3.35648	2.75535	0.293387	0.111734				2.29907	1.57656	3.15826	1.54528	0.0715996	0.0240226	0.440081	0.342464
2.03224	1.17815	1.4195	0.851608	1.00295	0.498979	1.53325	0.82418				2.22397	0.819568	1.42939	0.908395	0.109147	0	0.402534	0.215087				1.94107	1.57545	0.406028	0.191065	4.78237	1.64752	1.45995	1.34583
1.23401	0.62745	2.46694	1.37818	2.13135	1.13764	1.11869	0.527608				2.41171	1.44081	0	0	1.59616	0.707834	0.907225	0.622356				0	0.0240226	0.364987	0.167042	0.436586	0.358107	0.32744	0.389393
1.6825	0.895185	0.614443	0.323756	0.94684	0.654584	0.941997	0.489917				3.96333	1.28438	0.0715996	0	0.586774	0.75588	3.51276	1.33745				3.31893	2.06931	0.876667	0.334084	0.695921	0.310062	3.63938	2.0464
2.07529	1.18446	2.26611	1.26145	0.269291	0.202592	0.864683	0.501987				2.80725	1.39499	0.150188	0.0877109	1.57608	1.40841	1.74285	1.24136				0.873172	0.430175	1.45995	0.588837	0.0715996	0.0396656	0	0
1.3435	0.717019	1.24415	0.624221	0.287048	0.154691	0.692176	0.449939				0	0	0.037547	0.0793313	0.109147	0.0877109	1.42589	0.979347				4.28467	2.64027	1.89304	0.686044	0.25584	0.215087	0.654879	0.254753
2.02422	1.08978	0.784623	0.4284	0.828385	0.424394	1.31919	0.660474				3.99128	1.9492	0.549227	0.342464	0.760531	0.302798	0.58328	0.14302				0.842614	0.660905	0.989308	0.366487	1.47392	0.662021	2.51386	1.18605
2.10152	1.2986	0.623826	0.35084	0.839121	0.517366	0.169767	0.0975368				6.88062	3.09782	1.17704	0.979347	1.12552	1.36762	1.01637	0.151399				0	0.0396656	2.00917	1.20281	0	0.0396656	0.440081	0.294419
0.815142	0.367163	1.04533	0.578167	3.41203	1.4321	1.20222	0.573479				0.0715996	0	0.579785	0.175422	6.30693	2.33356	0.218293	0				0.037547	0	0.948266	0.397773	6.23184	2.56429	1.15957	0.526265
1.26787	0.752842	1.60901	0.891457	2.24603	1.19095	1.6449	0.984653				3.58087	1.44695	0.0715996	0.0877109	1.12202	0.461461	0.361492	0.287155				2.36717	0.867613	0	0	0.58328	0.438554	0.982319	0.652526
2.24455	1.29645	1.31541	0.695004	0.757663	0.509088	1.93589	1.0967				0.880161	0.438554	1.01637	0.263133	0.586774	0.278776	2.04323	1.08996				3.06659	1.51176	0.037547	0.103354	1.0679	0.390509	2.85528	1.76148
1.2751	0.681647	1.96237	1.02765	0.841226	0.458893	3.01833	1.41941				4.73434	3.22296	0	0.14302	1.13251	0.581574	2.47282	1.25701				0.146694	0.127377	1.53504	0.653642	0.146694	0.0480452	4.04541	2.07043
1.87911	1.03208	0.897691	0.4972	0.649539	0.331431	0.968909	0.446471				0.0750939	0.0793313	2.14888	1.15477	2.18992	0.789398	2.43877	0.98661				0.037547	0.0636883	0	0	0.109147	0.127377	4.42437	2.07881
2.61733	1.49928	1.18848	0.769437	1.44474	1.16913	0.447343	0.27338				0	0	4.23315	2.24473	0.180746	0.271512	1.23117	0.550288				1.85899	0.588837	2.40821	1.12237	0.873172	0.732973	0	0
2.04387	1.20743	2.58931	1.42445	2.15865	1.27451	10.4008	6.1469				2.22397	1.00337	0.586774	0.318441	1.6372	1.2989	2.17594	1.06594				3.82712	1.94305	0.361492	0.644146	3.94675	1.8397	7.51453	5.17439
2.48231	1.37842	1.20964	0.670067	0.990136	0.568682	0.483995	0.264292				6.58634	2.98497	3.39403	1.60785	0.18424	0.135756	6.49816	3.56543				0	0.127377	1.3508	0.764259	1.74984	0.716214	2.07728	1.12237
2.35623	1.43049	2.26114	1.15976	0.700095	0.380088	1.80408	1.07193				4.66973	2.52574	0.146694	0.0636883	0.0715996	0	4.03842	2.68943				2.45275	1.3855	1.74984	1.55142	1.75333	0.970967	4.70029	2.92128
1.55482	0.927761	1.29639	0.764735	1.53989	1.04522	1.49011	0.836377				0	0	0	0.0240226	0.921202	0.135756	2.14888	1.67265				0.037547	0.167042	1.494	0.946944	4.64267	3.23134	3.29797	1.52014
1.65117	1.03896	2.4517	2.26003	0.389624	0.245964	1.74877	0.915772				0	0.0240226	7.55208	2.96206	0.146694	0.103354	0.433092	0.103354				4.93605	3.29503	1.2792	0.636883	0.688932	0.246373	9.62237	5.62133
1.85238	1.0519	0.762732	0.442067	0.206334	0.0906665	0.519834	0.303524				0	0	0.0715996	0	0.180746	0.0720679	0.661868	0.366487				2.08776	1.25701	3.86117	1.63187	0.470639	0.334084	0.399039	0.37375
2.29671	1.45509	1.9133	1.17726	1.7206	0.696762	0.389007	0.175243				3.70488	1.33019	4.482	2.73748	1.6372	0.677664	0.037547	0.0240226				3.50667	2.14138	3.58176	3.42241	0.150188	0.182685	0.25584	0.103354
1.32298	0.758409	1.98135	1.0986	0.486683	0.185135	0.252713	0.110262				3.07357	1.31343	0	0.0240226	0.624321	0.263133	0.225282	0.0636883				1.93757	1.2665	0.941278	0.438554	0.252346	0.135756	1.24165	0.684928
1.53153	0.811803	0.84089	0.487968	1.12876	0.65623	0.265288	0.12244				0.109147	0	3.99128	2.51624	0.399039	0.14302	0.109147	0.0240226				0.109147	0.0636883	0.187735	0	0	0	0.109147	0.0636883
3.76958	2.25532	0.588025	0.349289	1.51909	0.686688	4.50826	2.6522				0	0.0240226	0.0715996	0.0720679	1.08448	0.294419	0.406028	0.461461				3.96333	2.10283	0.985813	0.675432	1.50798	0.700571	3.51016	2.17378
2.22022	1.47731	1.15137	0.650988	3.33648	1.88257	1.7126	0.9411				0.368481	0.23911	0	0.0636883	1.96464	1.15477	3.16874	1.80729				1.28619	0.485484	0.620827	0.38213	5.35167	2.76039	1.97163	1.16203
1.99855	1.32608	0.286497	0.181243	1.2139	0.635053	0.351307	0.147321				5.51933	3.92353	0	0	2.54182	1.30617	0.504691	0.167042				7.40538	4.79953	1.23466	0.740237	0.726479	0.61286	0.037547	0.0636883
2.15778	1.43106	1.06029	0.624529	1.6105	0.81728	1.70993	0.811727				5.29056	2.75312	0.736962	0.334084	2.29557	1.04303	2.46933	1.21846				4.37285	1.70394	0	0	3.72147	2.56317	2.18643	1.07544
2.78568	1.68018	1.61626	0.901065	1.24395	0.751115	0.691195	0.372087				1.68523	0.987726	3.408	3.26486	4.43835	3.18441	3.21677	1.68103				0.252346	0.215087	0.109147	0.0480452	0.037547	0.14302	1.74984	0.969851
2.1051	1.12529	1.4441	0.780278	1.35905	0.882694	1.27953	1.04332				4.42088	2.49949	0	0.0877109	0.037547	0.158663	0.180746	0.215087				0	0	1.74285	1.30728	1.16656	0.954208	1.05741	1.06594
1.80894	1.00976	2.14679	1.18415	5.03073	2.4571	1.04651	0.477818				7.85506	3.31291	0.880161	0.525149	4.98319	2.74698	1.16656	1.29779				0	0	0.037547	0.127377	7.06047	3.32967	1.60664	0.581574
2.85275	1.76335	0.930084	0.474837	0.886849	0.565313	0.479378	0.225864				4.88104	2.74586	0.037547	0.0636883	0.443575	0.461461	0.515174	0.47822				4.88104	2.66764	0.470639	0.278776	0	0.103354	2.54093	1.2017
1.31015	0.822118	1.10008	0.587269	0.695531	0.382494	0.772669	0.429176				3.80005	1.77601	5.10282	3.45258	0.109147	0.302798	0.474133	0.167042				0	0.0240226	1.75683	0.843591	0.88715	0.533529	0.440081	0.23073
2.16043	1.21872	2.04631	1.10253	2.40028	1.21385	1.03894	0.495756				0	0	1.38835	0.827947	0.941278	0.287155	0.109147	0.23073				0	0	0	0.0240226	0	0.0480452	1.61013	1.27377
0.97045	0.46566	1.55195	0.711172	0.553823	0.299565	0.740628	0.346185				0.037547	0.0396656	1.93408	1.44919	0.109147	0.0793313	4.34229	1.98383				0.620827	0.287155	0	0.0877109	1.65118	1.31343	1.57608	0.884372
3.31874	1.88684	0.8678	0.506252	0.477593	0.441848	0.912934	0.292641				0.0750939	0	0.433092	0	0.150188	0.263133	0.364987	0.254753				2.12531	1.49612	1.99869	1.10672	0.658374	0.556435	0.470639	0.127377
1.56307	0.802037	2.34781	1.58245	1.19896	0.810659	1.60725	0.732749				2.67104	1.52852	2.00218	1.5693	2.77669	1.64752	1.66776	0.836327				2.25802	0.764259	1.90352	0.900015	2.00917	1.12237	1.53853	0.652526
2.25699	1.06799	1.99824	1.33858	1.58747	0.884653	0.762545	0.430255				0.146694	0	0.470639	0.151399	0.109147	0.0793313	0.51168	0.246373				0.0715996	0	0.289893	0.158663	0.286398	0	0.658374	0.215087
4.09499	2.61371	2.23179	1.26431	4.6614	2.34477	0.929267	0.511272				0.218293	0.325705	5.58395	4.14085	2.73915	1.27377	1.18054	0.858117				5.28008	2.61737	0	0.0240226	3.7695	1.96596	1.39184	0.836327
1.73071	1.13711	1.30922	0.708269	1.72366	0.934024	2.48851	1.14696				0.037547	0.0396656	2.7697	2.31792	5.1168	3.51012	1.05392	0.310062				0.25584	0.223467	0.921202	0.390509	4.77538	2.0235	2.72517	1.44807
1.22581	0.739883	1.31241	0.716146	1.10493	0.659289	0.209267	0.100604				5.78127	3.21458	1.3508	1.27377	6.27288	3.46431	1.12901	0.485484				2.81424	1.8626	0.747445	0.406152	1.16656	0.438554	0	0
1.85471	1.25694	0.76045	0.360625	0.454953	0.212601	1.05848	0.520229				3.10413	1.59221	1.02336	0.7475	0.289893	0.175422	0.150188	0.0636883				0.112641	0	0.447069	0.191065	0.515174	0.23073	0.579785	0.151399
1.6919	0.951255	1.42005	0.843661	2.03035	0.915594	0.436283	0.198979				4.77189	2.91402	1.02336	0.533529	0.941278	0.127377	1.22768	0.771523				0.25584	0.23073	1.46694	1.33019	0.32744	0.263133	0.0715996	0.0396656
1.32733	0.804361	1.82712	0.878334	3.73078	2.23444	0.0541507	0.015033				0	0.0240226	0.440081	0.246373	9.07054	5.16713	0.146694	0.23911				1.7053	1.31455	0.910719	0.278776	0.109147	0.0636883	0.037547	0.0240226
1.10173	0.656032	1.34052	0.830318	0.959183	0.566071	1.10249	0.537076				0	0.0636883	0.037547	0	0.910719	0.278776	0.037547	0				4.86096	2.73022	3.02904	1.28941	1.81096	0.844707	0.25584	0.198328
1.20131	0.621407	0.872422	0.458728	1.17635	0.667261	2.28042	1.26553				0.143199	0.0396656	0.218293	0.14302	3.51016	2.14864	0.518669	0.366487				1.89304	1.75813	2.07378	0.629619	0.289893	0.127377	3.2744	1.68103
2.77414	1.61823	1.13789	0.608283	1.46406	0.73479	1.37567	0.650456				3.09365	1.77378	6.45362	3.42241	2.05021	1.44807	2.0607	1.33019				0.736962	0.692191	3.65685	2.9129	4.85048	2.76988	2.17245	0.844707
2.02559	1.22478	0.988573	0.513381	0.938817	0.593599	0.00437671	0.00425736				3.58526	1.98998	0.695921	0.326821	0	0.0877109	0.150188	0.445818				0.225282	0.962587	2.62651	1.79891	0.402534	0.270396	0	0
0.911474	0.487869	3.76358	2.18479	1.82292	1.14576	1.86521	0.857805				1.86947	1.42628	0.542238	0.366487	1.20411	1.62349	0	0				0.214799	0	3.10413	1.79165	3.87515	2.58831	1.60664	0.724594
1.21739	0.71892	0.691596	0.426797	1.69175	0.911788	0.718111	0.421611				0.037547	0.0877109	1.45995	0.868729	5.32112	2.68105	1.99869	1.15365				0.109147	0.0396656	0.109147	0.103354	2.33312	1.03466	1.45995	0.7475
2.14949	1.00148	0.7375	0.440996	0.614135	0.349459	1.83348	0.968842				1.02685	0.692191	0.0715996	0.0793313	0.252346	0.103354	0.985813	0.175422				0	0	4.11701	2.35032	0.361492	0.151399	0.955255	0.310062
1.66658	0.975591	1.54653	0.963358	0.939639	0.523452	0.699098	0.370375				0	0.0396656	0.037547	0.0793313	1.24515	0.517886	2.38115	1.3112				0.18424	0.0396656	1.31675	1.07544	0.508186	0.14302	0.907225	0.374866
0.96626	0.512162	1.20725	0.677312	1.29904	0.603622	0.265773	0.124482				0.76752	0.270396	0.83912	0.286039	0.504691	0.287155	1.20411	0.802809				2.05021	0.662021	0.289893	0.199444	3.30845	1.56092	0.361492	0.23911
0.985013	0.556967	2.64765	1.45926	1.19624	0.490608	0.71092	0.356919				0.0715996	0.0396656	0.440081	0.246373	1.7088	1.55142	0.109147	0.0636883				0.037547	0	2.58546	1.13913	2.00917	0.924038	0.771015	0.754763
1.66506	0.886171	1.99488	1.11141	3.36621	2.26969	2.04582	0.868554				0	0	0.293387	0.175422	4.77189	2.52966	0.361492	0.23073				2.26152	1.80003	0.880161	0.509506	0.907225	0.699455	3.24034	1.36874
1.97928	1.10433	1.36216	0.908593	0.895681	0.538785	0.700777	0.330787				2.36717	1.45645	0.0715996	0	3.39053	1.98383	1.89653	1.16092				0.433092	0.0720679	4.82341	2.90564	1.57608	0.850854	0.364987	0.0240226
4.48377	2.70734	1.00028	0.541435	1.66591	0.940549	1.55045	0.932232				0	0.0793313	0.812056	1.57433	0.180746	0.310062	0.552721	0.270396				0.037547	0	3.99128	1.61735	1.60315	0.932418	2.63349	1.29052
3.17913	1.83046	0.835001	0.455276	0.905669	0.559819	0.411075	0.205723				3.64987	1.99948	0	0.0396656	0.037547	0	4.16853	2.79502				1.28269	0.819568	1.59965	1.13186	2.46234	1.16315	0.399039	0.0480452
1.32485	0.769	1.71125	1.07249	1.4918	0.841656	0.977949	0.48136				0	0.0396656	0.037547	0.0240226	0.109147	0.0240226	0.0715996	0.0396656				0	0	1.79787	1.03466	4.74832	2.51624	0.259334	0.318441
2.55109	1.55173	1.68771	0.987714	0.368394	0.176396	0.327999	0.291815				1.53853	0.908395	0.037547	0	2.44925	1.29779	1.19712	0.254753				4.99717	2.54138	0.293387	0.334084	0.143199	0.0240226	1.39184	1.17767
1.6396	0.933673	0.704928	0.38617	1.0503	0.636304	0.287922	0.144028				2.8413	1.3531	0.508186	0.302798	0.794584	0.406152	1.43288	1.32907				0	0	3.18622	2.15591	1.10195	0.605597	0.76752	0.573194
1.66701	0.924476	1.56509	0.850663	1.91156	1.10553	1.25535	0.711432				0.805067	0.38213	0.180746	0.0396656	2.52085	1.37712	0.218293	0.0396656				0	0	3.66734	2.07154	0.0715996	0.0636883	0.846108	0.636883
1.58514	0.774347	2.42883	1.25048	2.33445	1.27451	0.234698	0.113922				0	0.127377	2.0572	0.946944	4.91159	2.99446	1.6372	0.859234				0	0.0636883	0.76752	0.557551	0.624321	0.596101	0.180746	0.286039
2.83079	1.74767	0.907188	0.510223	1.95857	1.06368	2.30863	1.57984				0.32744	0.158663	1.66776	1.04303	0.0750939	0.278776	0.515174	0.23073				5.99696	3.67828	1.34731	0.962587	8.32309	4.5241	0.364987	0.191065
1.98159	1.16203	2.34283	1.3322	2.03232	1.31823	1.71238	0.855117				3.36696	1.67992	0	0.0396656	0.51168	0.294419	3.71797	2.92743				1.52456	0.477104	5.36216	2.88273	0.729973	0.413416	0.760531	0.286039
3.77532	2.24324	2.31434	1.39518	0.80978	0.455558	0	0				1.31675	0.652526	0.0750939	0.0396656	0.218293	0.118997	0.150188	0.191065				0.109147	0.0396656	1.05741	0.4866	1.136	0.660905	0.143199	0.103354
1.71089	1.01232	1.76672	0.957038	2.08744	0.9947	0.747065	0.34304				5.27398	3.40788	0.812056	0.573194	7.99216	4.05203	0.0715996	0.127377				0.654879	0.263133	0.296881	0.51677	1.05741	0.445818	0.252346	0.0240226
2.50914	1.41987	1.73296	1.09317	0.513524	0.106722	0.671104	1.38772				1.26872	0.684928	3.02554	1.98998	0.470639	0.151399	1.15608	0.445818				0	0	2.56888	2.14138	0.221787	0.215087	0.180746	0.397773
1.0341	0.584561	1.32989	0.622713	0.586175	0.165219	8.24781	3.69062				0	0.0396656	0.436586	0.223467	0.109147	0.167042	0.180746	0.397773				3.63938	1.62461	4.5536	3.16765	0.764026	0.341348	4.15805	1.92629
1.92472	1.13412	2.19759	1.14084	0.998535	0.597701	0.251855	0.169001				1.94806	1.27377	2.19341	1.32069	0	0.0793313	4.73434	1.95031				2.54442	0.931301	0.443575	0.23911	0.399039	0.159779	2.30605	1.91065
1.28424	0.733201	0.72657	0.399653	0.735649	0.504739	4.91883	3.71582				0	0.0793313	0.477628	0.311178	1.0644	0.636883	1.24165	0.963704				0	0.0396656	4.78936	3.44028	0.180746	0	2.59245	1.52125
2.23143	1.3601	1.24735	0.691548	1.45571	0.625956	0.435022	0				0.214799	0.0396656	3.70399	1.77712	0.037547	0.0240226	2.15237	1.25812				6.51474	3.06542	0.109147	0.0636883	2.72517	1.14639	1.12202	0.669285
1.68384	0.943009	2.53822	1.43964	2.21443	1.23532	10.147	5.08859				1.24515	0.75588	1.97512	0.924038	0.0750939	0.0480452	0.613838	0.430175				0	0.103354	0	0.0240226	1.64419	1.10672	4.27069	2.41401
2.02109	1.1555	0.559929	0.330881	1.57717	0.882508	0.777211	1.25591				0.0715996	0.0636883	1.30277	0.652526	0.620827	0.398889	4.19909	2.39836				0	0	0.538744	0.0636883	0.296881	0.342464	0.801573	0.922922
2.5966	1.56037	2.02568	1.06347	1.84872	1.10837	6.65714	3.19308				0.150188	0.0877109	3.48919	2.25311	1.24165	0.756996	1.20411	1.17767				1.64768	0.62124	0.32744	0.151399	1.69571	0.924038	3.79307	1.95031
1.50291	0.88891	0.795825	0.436758	4.68904	2.47847	1.31101	0.445968				1.97862	1.31455	0.146694	0.0480452	2.22397	1.34583	5.38573	2.12685				1.64069	0.789398	1.30976	0.581574	4.64877	2.96709	0.81555	0.23911
2.47969	1.54899	1.37799	0.692189	1.5642	0.881747	0.392563	0.202892				2.09475	1.56707	3.0561	1.43243	0	0	1.50798	0.795545				0.436586	0.88214	0.293387	0.0960905	3.53373	1.75925	0.0750939	0.151399
0.946943	0.725154	1.91451	1.01954	0.79748	0.450427	2.10835	0.966285				1.87995	1.00449	0.0715996	0.0240226	0.289893	0.199444	0.18424	0.0636883				4.29077	2.89503	2.29557	1.29667	3.02904	1.6883	0.805067	0.294419
1.52783	0.811715	0.956869	0.499133	0.881875	0.55047	1.83316	1.72709				0.330934	0.151399	0.549227	0.461461	2.11832	0.748616	2.58896	0.987726				0	0	0.180746	0.103354	0.221787	0.151399	1.494	1.40952
3.23597	2.01038	1.55615	1.06248	1.02316	0.49031	1.99992	1.05511				0.037547	0.0240226	0.876667	0.485484	3.79307	1.92741	1.60664	1.0922				1.01987	0.445818	1.57259	1.01063	0.0715996	0	0.661868	0.445818
1.77269	1.12774	1.07703	0.580766	0.978666	0.500477	0.861548	0.483952				2.20999	0.915658	1.44597	0.342464	2.11133	0.979347	1.93408	1.02739				4.99368	2.82407	0	0.0636883	0.835625	0.635767	0.436586	0.468724
3.02795	2.06681	1.53542	0.83543	1.05105	0.547166	0.56705	0.28923				0	0.118997	2.9129	2.40339	2.55141	1.1475	2.43178	1.54528				0.545733	0.191065	0.0715996	0	0.545733	0.349727	0.289893	0.23073
3.54371	2.27858	0.468238	0.250875	2.78583	1.79638	0.937996	0.219915				0.286398	0.0720679	1.71928	1.09834	0.112641	0.103354	1.97512	0.540792				6.59682	4.60623	0.109147	0.103354	6.74961	2.94027	0.910719	0.151399
2.66925	1.63094	0.313345	0.150946	0.0582382	0.0390794	0.271819	0.111464				6.34098	4.19505	3.53373	2.33356	0.0750939	0.0480452	0.805067	0.215087				1.90003	2.23635	0.627815	0.37375	0.0715996	0	0.470639	0.294419
2.3693	1.43964	1.89797	1.23045	1.14205	0.588718	3.91609	2.03033				3.49968	1.80729	0	0.0240226	1.05392	0.38213	0.474133	0.0636883				0.0715996	0.0240226	5.63458	1.9045	1.15957	0.572078	2.43528	1.5045
3.46902	2.05088	1.75788	0.928709	1.17269	0.599193	2.21229	0.980534				3.25432	1.90562	1.16306	0.779902	2.90941	1.21119	3.64987	1.67265				0	0	0.143199	0.215087	0.447069	0.414532	0.914214	0.580458
1.64837	0.79822	1.07098	0.640485	2.52427	1.24569	1.32825	0.664139				0.948266	0.47822	0.18424	0.254753	1.64768	0.605597	0.470639	0.103354				0.0715996	0.103354	1.82493	1.35198	4.05589	2.98609	1.74984	1.01901
3.88275	2.46064	1.43519	0.8575	3.19561	1.9135	0.085376	0.097219				1.44946	0.597217	0.651385	0.413416	0.774509	0.541908	0.286398	0.135756				5.78826	3.23134	0	0.0240226	1.82843	0.836327	0.109147	0.0396656
2.98883	1.75312	0.916642	0.531183	1.6128	0.908597	0.217446	0.138852				3.23685	3.09559	1.09147	0.574311	0.150188	0.151399	0.0715996	0.0396656				1.01987	0.335201	0.180746	0.0240226	0.808562	0.183801	0.25584	0.318441
3.28889	2.1878	1.63722	0.931353	1.40096	0.646573	0.781217	0.407561				0	0.103354	0.654879	0.652526	4.45493	1.71958	0.25584	0.254753				0.0715996	0.0240226	3.30495	1.74472	0.764026	0.588837	2.29907	1.10561
2.39254	1.096	1.58465	0.833524	3.95293	2.27059	1.39168	0.87488				4.16155	2.96933	0.146694	0.14302	1.39184	0.954208	0.143199	0.206708				3.91269	2.46708	0	0.0240226	5.25301	2.95983	1.41192	0.756996
3.43688	2.28774	1.72606	0.968457	0.873771	0.473208	0.321932	0.185283				2.52435	1.36986	0.51168	0.278776	0.25584	0.0793313	1.71229	0.517886				0	0	0	0.0240226	0.18424	0.278776	0.252346	0.14302
1.78621	1.00795	2.00566	1.09744	0.427184	0.230909	0.0647931	0.0306121				4.32831	2.38049	0	0.0240226	0.538744	0.168158	1.6372	0.980463				0	0.0396656	4.35627	2.63524	0	0	0.0715996	0
0.681486	0.364026	1.47748	0.84317	0.77995	0.409467	0.557657	0.165278				0	0	0	0	2.00218	1.06706	0	0				4.16155	1.71958	1.1395	0.819568	0.037547	0.0240226	0.037547	0
2.25206	1.33164	2.09982	1.25255	1.93018	1.10777	2.60798	1.39212				3.28138	1.80841	6.78805	3.08944	2.73216	1.34583	1.67125	0.493863				1.74634	1.29667	1.45645	0.99499	0.658374	0.628503	2.36368	1.27377
1.48464	0.833108	0.67931	0.373146	1.06129	0.735117	1.86319	0.944437				3.63239	2.32518	0.613838	0.406152	2.67454	1.48047	1.41891	0.597217				4.03842	2.50898	1.82144	0.924038	0	0.175422	1.64069	0.874877
1.32443	0.768557	0.810827	0.47995	0.386053	0.214647	2.02093	1.07652				0.18424	0.103354	0.150188	0.46984	0.32744	0	3.16176	2.01735				0.579785	0.588837	0.218293	0.0396656	0.508186	0.302798	1.78739	0.836327
2.5491	1.34953	1.06038	0.616424	1.60512	1.0391	1.82156	0.817792				2.40472	1.60059	0.474133	0.23073	3.39403	1.95758	1.2792	1.03577				0.692426	0.271512	0.692426	0.278776	0	0	6.10261	3.48106
2.26785	1.53427	1.80975	1.02284	0.771601	0.360154	1.12523	0.681043				1.91051	1.28103	0	0.0396656	2.96093	1.30505	1.2792	0.710067				3.16874	1.52852	3.47261	2.0464	2.73216	1.7531	1.23466	1.01901
[truncated: 4,882 more rows]

## Sheet: Fig 2e
Ensembl_id	chr	start	end	strand	PollII_ChIP_seq_Group	Ensembl_gene	Log2TPM_mean_control
[truncated: 14,568 more rows]
