# Supplementary material for: Spurious transcription causing innate immune responses is prevented by 5-hydroxymethylcytosine
Source: Nat Genet. 2022 Dec 20;55(1):100–11. doi: 10.1038/s41588-022-01252-3 (PMC9839451; doi:10.1038/s41588-022-01252-3)
Supplement: Source Data Fig. 3 — Numerical source data and statistics. [file 41588_2022_1252_MOESM8_ESM.xlsx]

## Sheet: Fig3 a-c
Fig. 3a
	Tet3WT			Tet3CD
HA	0.632892	0.802368	1.56474	1.02112	1.18777	0.761359
Pol II pan	1.32349	0.925449	0.75106	0.113774	0.0597064	0.100298	Pvalue 0,0059
Pol II ser2	1.40289	1.09029	0.506828	0.148675	0.0686194	0.10467	Pvalue 0,0276
SETD2	1.25426	1.0458	0.69994	0.194631	0.152655	0.453156	Pvalue 0,0172
Fig. 3b
Negative	5hmC/NSC3	TET3/Pol II	5hmC/SETD2
0.1	0.1	1.6	2	Column A vs. Column C		0.0007
0	0	1.4	2.2	Column A vs. Column D		0.0002
				Column B vs. Column C		0.0007
Fig. 3c				Column B vs. Column D		0.0002
Mock	Tet3WT	Tet3CD
1.31936	2.61449	1.05077	Mock vs. Tet3oe	Pvalue 0,005
0.863521	2.14178	1.73388	tet3oe vs. tet3hxd	Pvalue0,0156
0.817117	3.14317	1.25794

## Sheet: Fig 3d
	Ensembl_id	chr	start	end	strand	RNA_seq_quantile_Group	genotype	H3K36me3_deposition			p value
1	ENSMUSG00000000001	chr3	108107279	108146146	-	Q1	mean_Ctrl	1.87099		1st	1.693e-06
2	ENSMUSG00000000001	chr3	108107279	108146146	-	Q1	mean_TET_KO	1.80497		2nd	0.000766
3	ENSMUSG00000000058	chr6	17281184	17289115	+	Q1	mean_Ctrl	0
4	ENSMUSG00000000058	chr6	17281184	17289115	+	Q1	mean_TET_KO	0
5	ENSMUSG00000000078	chr13	5861481	5870394	+	Q1	mean_Ctrl	2.09043
6	ENSMUSG00000000078	chr13	5861481	5870394	+	Q1	mean_TET_KO	2.07737
7	ENSMUSG00000000088	chr9	57521273	57532426	+	Q1	mean_Ctrl	1.0521
8	ENSMUSG00000000088	chr9	57521273	57532426	+	Q1	mean_TET_KO	1.11247
9	ENSMUSG00000000093	chr11	85832550	85841948	+	Q1	mean_Ctrl	2.19412
10	ENSMUSG00000000093	chr11	85832550	85841948	+	Q1	mean_TET_KO	1.73669
11	ENSMUSG00000000094	chr11	85886421	85916097	+	Q1	mean_Ctrl	1.72601
12	ENSMUSG00000000094	chr11	85886421	85916097	+	Q1	mean_TET_KO	1.36485
13	ENSMUSG00000000127	chr17	63863061	64139496	+	Q1	mean_Ctrl	1.55064
14	ENSMUSG00000000127	chr17	63863061	64139496	+	Q1	mean_TET_KO	1.58212
15	ENSMUSG00000000131	chr7	126101714	126200501	-	Q1	mean_Ctrl	2.12475
16	ENSMUSG00000000131	chr7	126101714	126200501	-	Q1	mean_TET_KO	2.06868
17	ENSMUSG00000000142	chr11	108920348	108950783	+	Q1	mean_Ctrl	1.75136
18	ENSMUSG00000000142	chr11	108920348	108950783	+	Q1	mean_TET_KO	1.75035
19	ENSMUSG00000000149	chr5	140758407	140830431	-	Q1	mean_Ctrl	1.4156
20	ENSMUSG00000000149	chr5	140758407	140830431	-	Q1	mean_TET_KO	1.41924
21	ENSMUSG00000000171	chr9	50596356	50603812	-	Q1	mean_Ctrl	2.1252
22	ENSMUSG00000000171	chr9	50596356	50603812	-	Q1	mean_TET_KO	2.1571
23	ENSMUSG00000000184	chr6	127125161	127152193	-	Q1	mean_Ctrl	1.51745
24	ENSMUSG00000000184	chr6	127125161	127152193	-	Q1	mean_TET_KO	1.56724
25	ENSMUSG00000000275	chr11	88999375	89020293	+	Q1	mean_Ctrl	2.48821
26	ENSMUSG00000000275	chr11	88999375	89020293	+	Q1	mean_TET_KO	2.48382
27	ENSMUSG00000000278	chr11	88924019	88955465	-	Q1	mean_Ctrl	1.27189
28	ENSMUSG00000000278	chr11	88924019	88955465	-	Q1	mean_TET_KO	1.05578
29	ENSMUSG00000000290	chr10	77530251	77565708	+	Q1	mean_Ctrl	0.61866
30	ENSMUSG00000000290	chr10	77530251	77565708	+	Q1	mean_TET_KO	0.702344
31	ENSMUSG00000000303	chr8	106603350	106670246	+	Q1	mean_Ctrl	0.817444
32	ENSMUSG00000000303	chr8	106603350	106670246	+	Q1	mean_TET_KO	0.95538
33	ENSMUSG00000000326	chr16	18406885	18426852	-	Q1	mean_Ctrl	1.28853
34	ENSMUSG00000000326	chr16	18406885	18426852	-	Q1	mean_TET_KO	1.21109
35	ENSMUSG00000000346	chr15	100615348	100620761	+	Q1	mean_Ctrl	2.53763
36	ENSMUSG00000000346	chr15	100615348	100620761	+	Q1	mean_TET_KO	2.61024
37	ENSMUSG00000000359	chr2	152626950	152635198	+	Q1	mean_Ctrl	1.51114
38	ENSMUSG00000000359	chr2	152626950	152635198	+	Q1	mean_TET_KO	1.1221
39	ENSMUSG00000000378	chr11	6546886	6596744	+	Q1	mean_Ctrl	1.85309
40	ENSMUSG00000000378	chr11	6546886	6596744	+	Q1	mean_TET_KO	1.72916
41	ENSMUSG00000000399	chr6	126821720	126849136	-	Q1	mean_Ctrl	2.43769
42	ENSMUSG00000000399	chr6	126821720	126849136	-	Q1	mean_TET_KO	2.33101
43	ENSMUSG00000000420	chr18	24205343	24286818	+	Q1	mean_Ctrl	1.87096
44	ENSMUSG00000000420	chr18	24205343	24286818	+	Q1	mean_TET_KO	1.78553
45	ENSMUSG00000000441	chr6	115618066	115676635	-	Q1	mean_Ctrl	1.63815
46	ENSMUSG00000000441	chr6	115618066	115676635	-	Q1	mean_TET_KO	1.5626
47	ENSMUSG00000000489	chr15	79995873	80014977	-	Q1	mean_Ctrl	1.01203
48	ENSMUSG00000000489	chr15	79995873	80014977	-	Q1	mean_TET_KO	1.12843
49	ENSMUSG00000000530	chr15	101128521	101145336	+	Q1	mean_Ctrl	1.83754
50	ENSMUSG00000000530	chr15	101128521	101145336	+	Q1	mean_TET_KO	1.77468
51	ENSMUSG00000000531	chr15	101224187	101232756	+	Q1	mean_Ctrl	1.63534
52	ENSMUSG00000000531	chr15	101224187	101232756	+	Q1	mean_TET_KO	1.63865
53	ENSMUSG00000000538	chr11	60226713	60352905	-	Q1	mean_Ctrl	1.49442
54	ENSMUSG00000000538	chr11	60226713	60352905	-	Q1	mean_TET_KO	1.51447
55	ENSMUSG00000000555	chr15	103344285	103366763	-	Q1	mean_Ctrl	2.11081
56	ENSMUSG00000000555	chr15	103344285	103366763	-	Q1	mean_TET_KO	2.05199
57	ENSMUSG00000000563	chr3	105942697	105960099	-	Q1	mean_Ctrl	2.81704
58	ENSMUSG00000000563	chr3	105942697	105960099	-	Q1	mean_TET_KO	2.44578
59	ENSMUSG00000000594	chr11	55098114	55113029	+	Q1	mean_Ctrl	1.9429
60	ENSMUSG00000000594	chr11	55098114	55113029	+	Q1	mean_TET_KO	1.81682
61	ENSMUSG00000000605	chr7	7282308	7300851	-	Q1	mean_Ctrl	2.28684
62	ENSMUSG00000000605	chr7	7282308	7300851	-	Q1	mean_TET_KO	2.1893
63	ENSMUSG00000000631	chr11	77763245	77865980	+	Q1	mean_Ctrl	1.69036
64	ENSMUSG00000000631	chr11	77763245	77865980	+	Q1	mean_TET_KO	1.64643
65	ENSMUSG00000000682	chr4	134082447	134095082	-	Q1	mean_Ctrl	0.0709072
66	ENSMUSG00000000682	chr4	134082447	134095082	-	Q1	mean_TET_KO	0.144541
67	ENSMUSG00000000708	chr17	53566860	53672720	+	Q1	mean_Ctrl	1.78895
68	ENSMUSG00000000708	chr17	53566860	53672720	+	Q1	mean_TET_KO	1.74477
69	ENSMUSG00000000711	chr10	128677174	128696264	-	Q1	mean_Ctrl	2.0656
70	ENSMUSG00000000711	chr10	128677174	128696264	-	Q1	mean_TET_KO	1.89193
71	ENSMUSG00000000732	chr10	78069301	78083913	+	Q1	mean_Ctrl	1.62326
72	ENSMUSG00000000732	chr10	78069301	78083913	+	Q1	mean_TET_KO	1.45408
73	ENSMUSG00000000738	chr8	123062941	123097760	+	Q1	mean_Ctrl	0
74	ENSMUSG00000000738	chr8	123062941	123097760	+	Q1	mean_TET_KO	0
75	ENSMUSG00000000740	chr8	123102349	123105244	+	Q1	mean_Ctrl	0
76	ENSMUSG00000000740	chr8	123102349	123105244	+	Q1	mean_TET_KO	0
77	ENSMUSG00000000743	chr8	123204263	123212763	-	Q1	mean_Ctrl	0
78	ENSMUSG00000000743	chr8	123204263	123212763	-	Q1	mean_TET_KO	0
79	ENSMUSG00000000753	chr11	75409768	75422701	-	Q1	mean_Ctrl	0.841102
80	ENSMUSG00000000753	chr11	75409768	75422701	-	Q1	mean_TET_KO	1.05163
81	ENSMUSG00000000759	chr8	12614276	12672248	-	Q1	mean_Ctrl	2.35329
82	ENSMUSG00000000759	chr8	12614276	12672248	-	Q1	mean_TET_KO	2.34326
83	ENSMUSG00000000805	chr11	84957785	84966044	+	Q1	mean_Ctrl	0.635747
84	ENSMUSG00000000805	chr11	84957785	84966044	+	Q1	mean_TET_KO	0.70906
85	ENSMUSG00000000811	chr6	89643987	89675529	+	Q1	mean_Ctrl	1.75606
86	ENSMUSG00000000811	chr6	89643987	89675529	+	Q1	mean_TET_KO	1.77354
87	ENSMUSG00000000826	chr2	181520484	181555133	+	Q1	mean_Ctrl	1.79907
88	ENSMUSG00000000826	chr2	181520484	181555133	+	Q1	mean_TET_KO	1.79016
89	ENSMUSG00000000827	chr2	181497141	181517966	+	Q1	mean_Ctrl	2.64052
90	ENSMUSG00000000827	chr2	181497141	181517966	+	Q1	mean_TET_KO	2.63202
91	ENSMUSG00000000901	chr10	75923221	75936496	-	Q1	mean_Ctrl	1.26954
92	ENSMUSG00000000901	chr10	75923221	75936496	-	Q1	mean_TET_KO	1.30033
93	ENSMUSG00000000902	chr10	75896768	75921617	-	Q1	mean_Ctrl	2.2835
94	ENSMUSG00000000902	chr10	75896768	75921617	-	Q1	mean_TET_KO	2.19349
95	ENSMUSG00000000915	chr5	123973627	124005558	+	Q1	mean_Ctrl	1.26084
96	ENSMUSG00000000915	chr5	123973627	124005558	+	Q1	mean_TET_KO	1.33332
97	ENSMUSG00000000957	chr14	54431611	54445364	+	Q1	mean_Ctrl	1.58001
98	ENSMUSG00000000957	chr14	54431611	54445364	+	Q1	mean_TET_KO	1.4732
99	ENSMUSG00000001017	chr3	90498955	90509498	-	Q1	mean_Ctrl	2.79392
100	ENSMUSG00000001017	chr3	90498955	90509498	-	Q1	mean_TET_KO	2.7081
101	ENSMUSG00000001018	chr3	90488025	90491033	-	Q1	mean_Ctrl	1.75596
102	ENSMUSG00000001018	chr3	90488025	90491033	-	Q1	mean_TET_KO	1.5997
103	ENSMUSG00000001025	chr3	90612881	90624181	+	Q1	mean_Ctrl	1.49511
104	ENSMUSG00000001025	chr3	90612881	90624181	+	Q1	mean_TET_KO	1.29359
105	ENSMUSG00000001029	chr11	106377655	106388075	-	Q1	mean_Ctrl	0.907211
106	ENSMUSG00000001029	chr11	106377655	106388075	-	Q1	mean_TET_KO	0.988813
107	ENSMUSG00000001036	chr11	61517248	61579687	-	Q1	mean_Ctrl	1.80453
108	ENSMUSG00000001036	chr11	61517248	61579687	-	Q1	mean_TET_KO	1.73426
109	ENSMUSG00000001052	chr3	129982758	130061553	-	Q1	mean_Ctrl	2.35257
110	ENSMUSG00000001052	chr3	129982758	130061553	-	Q1	mean_TET_KO	2.27172
111	ENSMUSG00000001054	chr11	51623670	51635896	-	Q1	mean_Ctrl	2.23048
112	ENSMUSG00000001054	chr11	51623670	51635896	-	Q1	mean_TET_KO	2.12093
113	ENSMUSG00000001098	chr5	114363566	114380508	-	Q1	mean_Ctrl	1.92264
114	ENSMUSG00000001098	chr5	114363566	114380508	-	Q1	mean_TET_KO	1.79127
115	ENSMUSG00000001100	chr11	78512192	78522736	+	Q1	mean_Ctrl	2.34141
116	ENSMUSG00000001100	chr11	78512192	78522736	+	Q1	mean_TET_KO	2.44898
117	ENSMUSG00000001105	chr11	78536360	78541737	+	Q1	mean_Ctrl	2.23281
118	ENSMUSG00000001105	chr11	78536360	78541737	+	Q1	mean_TET_KO	1.93212
119	ENSMUSG00000001119	chr10	76708791	76726168	-	Q1	mean_Ctrl	2.33134
120	ENSMUSG00000001119	chr10	76708791	76726168	-	Q1	mean_TET_KO	2.08905
121	ENSMUSG00000001123	chr11	78962973	78984946	-	Q1	mean_Ctrl	2.37752
122	ENSMUSG00000001123	chr11	78962973	78984946	-	Q1	mean_TET_KO	2.19155
123	ENSMUSG00000001151	chr10	76351262	76442786	-	Q1	mean_Ctrl	2.46216
124	ENSMUSG00000001151	chr10	76351262	76442786	-	Q1	mean_TET_KO	2.33145
125	ENSMUSG00000001175	chr12	100199434	100209814	+	Q1	mean_Ctrl	2.75039
126	ENSMUSG00000001175	chr12	100199434	100209814	+	Q1	mean_TET_KO	2.38185
127	ENSMUSG00000001211	chr10	78269177	78352489	-	Q1	mean_Ctrl	1.3124
128	ENSMUSG00000001211	chr10	78269177	78352489	-	Q1	mean_TET_KO	1.26632
129	ENSMUSG00000001229	chr17	56186806	56218905	-	Q1	mean_Ctrl	2.4295
130	ENSMUSG00000001229	chr17	56186806	56218905	-	Q1	mean_TET_KO	2.48328
131	ENSMUSG00000001240	chr11	101246027	101259546	+	Q1	mean_Ctrl	0.423541
132	ENSMUSG00000001240	chr11	101246027	101259546	+	Q1	mean_TET_KO	0.452032
133	ENSMUSG00000001270	chr12	111669360	111672338	-	Q1	mean_Ctrl	1.18822
134	ENSMUSG00000001270	chr12	111669360	111672338	-	Q1	mean_TET_KO	1.03243
135	ENSMUSG00000001280	chr15	102406142	102436404	+	Q1	mean_Ctrl	2.36199
136	ENSMUSG00000001280	chr15	102406142	102436404	+	Q1	mean_TET_KO	2.1272
137	ENSMUSG00000001288	chr15	102234937	102257517	-	Q1	mean_Ctrl	1.83724
138	ENSMUSG00000001288	chr15	102234937	102257517	-	Q1	mean_TET_KO	1.64513
139	ENSMUSG00000001289	chr15	102326115	102331873	+	Q1	mean_Ctrl	1.66188
140	ENSMUSG00000001289	chr15	102326115	102331873	+	Q1	mean_TET_KO	1.74015
141	ENSMUSG00000001300	chr8	8617433	8661242	-	Q1	mean_Ctrl	1.04721
142	ENSMUSG00000001300	chr8	8617433	8661242	-	Q1	mean_TET_KO	1.14397
143	ENSMUSG00000001366	chr9	78081498	78109065	-	Q1	mean_Ctrl	2.90053
144	ENSMUSG00000001366	chr9	78081498	78109065	-	Q1	mean_TET_KO	2.58178
145	ENSMUSG00000001380	chr18	36766527	36783205	-	Q1	mean_Ctrl	2.45344
146	ENSMUSG00000001380	chr18	36766527	36783205	-	Q1	mean_TET_KO	2.12221
147	ENSMUSG00000001383	chr18	36793875	36799666	+	Q1	mean_Ctrl	2.3923
148	ENSMUSG00000001383	chr18	36793875	36799666	+	Q1	mean_TET_KO	2.2012
149	ENSMUSG00000001415	chr3	88336259	88362338	+	Q1	mean_Ctrl	3.06247
150	ENSMUSG00000001415	chr3	88336259	88362338	+	Q1	mean_TET_KO	2.75795
151	ENSMUSG00000001416	chr3	88297115	88321767	+	Q1	mean_Ctrl	3.20165
152	ENSMUSG00000001416	chr3	88297115	88321767	+	Q1	mean_TET_KO	2.85062
153	ENSMUSG00000001419	chr3	88142371	88172086	+	Q1	mean_Ctrl	1.96645
154	ENSMUSG00000001419	chr3	88142371	88172086	+	Q1	mean_TET_KO	1.98671
155	ENSMUSG00000001424	chr6	28475138	28935162	+	Q1	mean_Ctrl	0.869218
156	ENSMUSG00000001424	chr6	28475138	28935162	+	Q1	mean_TET_KO	0.889074
157	ENSMUSG00000001435	chr10	77052177	77166548	-	Q1	mean_Ctrl	0.925659
158	ENSMUSG00000001435	chr10	77052177	77166548	-	Q1	mean_TET_KO	0.905
159	ENSMUSG00000001440	chr11	97159713	97187881	-	Q1	mean_Ctrl	3.11538
160	ENSMUSG00000001440	chr11	97159713	97187881	-	Q1	mean_TET_KO	2.79784
161	ENSMUSG00000001441	chr11	97205841	97280638	-	Q1	mean_Ctrl	2.18529
162	ENSMUSG00000001441	chr11	97205841	97280638	-	Q1	mean_TET_KO	2.10336
163	ENSMUSG00000001467	chr5	4081144	4104746	-	Q1	mean_Ctrl	2.53173
164	ENSMUSG00000001467	chr5	4081144	4104746	-	Q1	mean_TET_KO	2.46385
165	ENSMUSG00000001472	chr8	123373752	123403835	+	Q1	mean_Ctrl	0
166	ENSMUSG00000001472	chr8	123373752	123403835	+	Q1	mean_TET_KO	0
167	ENSMUSG00000001473	chr18	67390716	67402749	+	Q1	mean_Ctrl	1.74882
168	ENSMUSG00000001473	chr18	67390716	67402749	+	Q1	mean_TET_KO	1.48859
169	ENSMUSG00000001496	chr12	56531957	56536908	-	Q1	mean_Ctrl	0.44023
170	ENSMUSG00000001496	chr12	56531957	56536908	-	Q1	mean_TET_KO	0.493313
171	ENSMUSG00000001504	chr13	72628819	72634198	+	Q1	mean_Ctrl	0.733479
172	ENSMUSG00000001504	chr13	72628819	72634198	+	Q1	mean_TET_KO	0.884495
173	ENSMUSG00000001506	chr11	94936223	94953042	+	Q1	mean_Ctrl	2.17797
174	ENSMUSG00000001506	chr11	94936223	94953042	+	Q1	mean_TET_KO	1.77056
175	ENSMUSG00000001507	chr11	95044473	95076801	-	Q1	mean_Ctrl	1.95137
176	ENSMUSG00000001507	chr11	95044473	95076801	-	Q1	mean_TET_KO	1.91955
177	ENSMUSG00000001525	chr17	35833920	35838306	-	Q1	mean_Ctrl	2.11643
178	ENSMUSG00000001525	chr17	35833920	35838306	-	Q1	mean_TET_KO	2.16873
179	ENSMUSG00000001552	chr11	100368957	100397763	-	Q1	mean_Ctrl	2.4257
180	ENSMUSG00000001552	chr11	100368957	100397763	-	Q1	mean_TET_KO	2.36558
181	ENSMUSG00000001555	chr11	100415696	100424824	+	Q1	mean_Ctrl	1.08322
182	ENSMUSG00000001555	chr11	100415696	100424824	+	Q1	mean_TET_KO	0.960575
183	ENSMUSG00000001576	chr17	26561488	26656934	+	Q1	mean_Ctrl	1.57253
184	ENSMUSG00000001576	chr17	26561488	26656934	+	Q1	mean_TET_KO	1.59056
185	ENSMUSG00000001604	chr4	136247728	136274898	+	Q1	mean_Ctrl	1.382
186	ENSMUSG00000001604	chr4	136247728	136274898	+	Q1	mean_TET_KO	1.40146
187	ENSMUSG00000001627	chr12	40201566	40248504	-	Q1	mean_Ctrl	1.51337
188	ENSMUSG00000001627	chr12	40201566	40248504	-	Q1	mean_TET_KO	1.52888
189	ENSMUSG00000001642	chr6	34302433	34317478	-	Q1	mean_Ctrl	0
190	ENSMUSG00000001642	chr6	34302433	34317478	-	Q1	mean_TET_KO	0
191	ENSMUSG00000001663	chr10	75783812	75798584	-	Q1	mean_Ctrl	1.63253
192	ENSMUSG00000001663	chr10	75783812	75798584	-	Q1	mean_TET_KO	1.50694
193	ENSMUSG00000001687	chr5	148504634	148552789	-	Q1	mean_Ctrl	1.23014
194	ENSMUSG00000001687	chr5	148504634	148552789	-	Q1	mean_TET_KO	1.17474
195	ENSMUSG00000001729	chr12	112653820	112674884	-	Q1	mean_Ctrl	1.89257
196	ENSMUSG00000001729	chr12	112653820	112674884	-	Q1	mean_TET_KO	1.82238
197	ENSMUSG00000001761	chr6	29735502	29761365	+	Q1	mean_Ctrl	2.07909
198	ENSMUSG00000001761	chr6	29735502	29761365	+	Q1	mean_TET_KO	2.14339
199	ENSMUSG00000001767	chr2	145917478	145935014	-	Q1	mean_Ctrl	2.84034
200	ENSMUSG00000001767	chr2	145917478	145935014	-	Q1	mean_TET_KO	2.82956
201	ENSMUSG00000001768	chr2	145675214	145887616	+	Q1	mean_Ctrl	1.60808
202	ENSMUSG00000001768	chr2	145675214	145887616	+	Q1	mean_TET_KO	1.57712
203	ENSMUSG00000001783	chr10	85938636	85957823	-	Q1	mean_Ctrl	1.52116
204	ENSMUSG00000001783	chr10	85938636	85957823	-	Q1	mean_TET_KO	1.37695
205	ENSMUSG00000001794	chr7	30186935	30198811	-	Q1	mean_Ctrl	1.78681
206	ENSMUSG00000001794	chr7	30186935	30198811	-	Q1	mean_TET_KO	1.6741
207	ENSMUSG00000001833	chr9	25252438	25308571	+	Q1	mean_Ctrl	2.11952
208	ENSMUSG00000001833	chr9	25252438	25308571	+	Q1	mean_TET_KO	1.94556
209	ENSMUSG00000001847	chr5	143503633	143528036	-	Q1	mean_Ctrl	1.68228
210	ENSMUSG00000001847	chr5	143503633	143528036	-	Q1	mean_TET_KO	1.58419
211	ENSMUSG00000001855	chr2	31974435	32053975	+	Q1	mean_Ctrl	2.76436
212	ENSMUSG00000001855	chr2	31974435	32053975	+	Q1	mean_TET_KO	2.56206
213	ENSMUSG00000001870	chr17	75005567	75392512	+	Q1	mean_Ctrl	1.37009
214	ENSMUSG00000001870	chr17	75005567	75392512	+	Q1	mean_TET_KO	1.29494
215	ENSMUSG00000001891	chr11	21321137	21371201	-	Q1	mean_Ctrl	2.028
216	ENSMUSG00000001891	chr11	21321137	21371201	-	Q1	mean_TET_KO	1.89511
217	ENSMUSG00000001910	chr8	84670478	84687902	-	Q1	mean_Ctrl	1.58439
218	ENSMUSG00000001910	chr8	84670478	84687902	-	Q1	mean_TET_KO	1.49185
219	ENSMUSG00000001911	chr8	84699875	84800344	-	Q1	mean_Ctrl	1.41607
220	ENSMUSG00000001911	chr8	84699875	84800344	-	Q1	mean_TET_KO	1.40153
221	ENSMUSG00000001918	chr7	16781339	16798274	+	Q1	mean_Ctrl	2.12068
222	ENSMUSG00000001918	chr7	16781339	16798274	+	Q1	mean_TET_KO	1.84466
223	ENSMUSG00000001930	chr6	125546773	125686679	+	Q1	mean_Ctrl	1.16096
224	ENSMUSG00000001930	chr6	125546773	125686679	+	Q1	mean_TET_KO	1.23234
225	ENSMUSG00000001946	chr9	37528077	37538319	+	Q1	mean_Ctrl	1.59791
226	ENSMUSG00000001946	chr9	37528077	37538319	+	Q1	mean_TET_KO	1.54871
227	ENSMUSG00000001995	chr8	125418062	125569808	-	Q1	mean_Ctrl	1.76531
228	ENSMUSG00000001995	chr8	125418062	125569808	-	Q1	mean_TET_KO	1.73747
229	ENSMUSG00000002020	chr12	84783211	84876532	-	Q1	mean_Ctrl	0.753205
230	ENSMUSG00000002020	chr12	84783211	84876532	-	Q1	mean_TET_KO	0.787174
231	ENSMUSG00000002028	chr9	44803354	44881296	-	Q1	mean_Ctrl	2.38033
232	ENSMUSG00000002028	chr9	44803354	44881296	-	Q1	mean_TET_KO	2.33481
233	ENSMUSG00000002052	chr11	78206745	78245987	-	Q1	mean_Ctrl	2.99322
234	ENSMUSG00000002052	chr11	78206745	78245987	-	Q1	mean_TET_KO	2.85408
235	ENSMUSG00000002058	chr11	78343481	78349164	+	Q1	mean_Ctrl	0.880528
236	ENSMUSG00000002058	chr11	78343481	78349164	+	Q1	mean_TET_KO	0.799039
237	ENSMUSG00000002059	chr11	78188429	78192193	+	Q1	mean_Ctrl	1.4343
238	ENSMUSG00000002059	chr11	78188429	78192193	+	Q1	mean_TET_KO	1.30541
239	ENSMUSG00000002064	chr11	78245745	78255496	+	Q1	mean_Ctrl	2.25556
240	ENSMUSG00000002064	chr11	78245745	78255496	+	Q1	mean_TET_KO	1.96498
241	ENSMUSG00000002102	chr2	91054008	91066369	+	Q1	mean_Ctrl	1.73806
242	ENSMUSG00000002102	chr2	91054008	91066369	+	Q1	mean_TET_KO	1.56848
243	ENSMUSG00000002108	chr2	91184060	91202834	-	Q1	mean_Ctrl	1.06616
244	ENSMUSG00000002108	chr2	91184060	91202834	-	Q1	mean_TET_KO	0.94722
245	ENSMUSG00000002111	chr2	91082389	91115756	+	Q1	mean_Ctrl	0.657411
246	ENSMUSG00000002111	chr2	91082389	91115756	+	Q1	mean_TET_KO	0.721936
247	ENSMUSG00000002129	chr11	4160349	4182541	+	Q1	mean_Ctrl	3.31468
248	ENSMUSG00000002129	chr11	4160349	4182541	+	Q1	mean_TET_KO	2.91002
249	ENSMUSG00000002147	chr10	127642985	127660957	+	Q1	mean_Ctrl	2.53567
250	ENSMUSG00000002147	chr10	127642985	127660957	+	Q1	mean_TET_KO	2.43414
251	ENSMUSG00000002204	chr7	44572379	44586862	+	Q1	mean_Ctrl	0.338994
252	ENSMUSG00000002204	chr7	44572379	44586862	+	Q1	mean_TET_KO	0.357185
253	ENSMUSG00000002222	chr6	71388633	71440637	-	Q1	mean_Ctrl	1.90716
254	ENSMUSG00000002222	chr6	71388633	71440637	-	Q1	mean_TET_KO	1.85937
255	ENSMUSG00000002233	chr3	104788374	104794459	+	Q1	mean_Ctrl	1.10914
256	ENSMUSG00000002233	chr3	104788374	104794459	+	Q1	mean_TET_KO	1.26439
257	ENSMUSG00000002289	chr17	33773749	33781830	-	Q1	mean_Ctrl	2.35525
258	ENSMUSG00000002289	chr17	33773749	33781830	-	Q1	mean_TET_KO	1.64837
259	ENSMUSG00000002320	chr14	55635964	55643806	-	Q1	mean_Ctrl	1.50492
260	ENSMUSG00000002320	chr14	55635964	55643806	-	Q1	mean_TET_KO	1.44789
261	ENSMUSG00000002325	chr14	55603570	55610030	+	Q1	mean_Ctrl	2.58058
262	ENSMUSG00000002325	chr14	55603570	55610030	+	Q1	mean_TET_KO	2.86692
263	ENSMUSG00000002332	chr14	55739019	55745690	-	Q1	mean_Ctrl	2.24098
264	ENSMUSG00000002332	chr14	55739019	55745690	-	Q1	mean_TET_KO	1.79471
265	ENSMUSG00000002365	chr17	5841328	5931954	+	Q1	mean_Ctrl	1.61653
266	ENSMUSG00000002365	chr17	5841328	5931954	+	Q1	mean_TET_KO	1.63863
267	ENSMUSG00000002372	chr17	56673293	56711764	+	Q1	mean_Ctrl	2.33277
268	ENSMUSG00000002372	chr17	56673293	56711764	+	Q1	mean_TET_KO	2.31677
269	ENSMUSG00000002395	chr8	71366847	71369732	+	Q1	mean_Ctrl	1.32975
270	ENSMUSG00000002395	chr8	71366847	71369732	+	Q1	mean_TET_KO	1.49956
271	ENSMUSG00000002455	chr2	181591867	181655660	+	Q1	mean_Ctrl	2.31714
272	ENSMUSG00000002455	chr2	181591867	181655660	+	Q1	mean_TET_KO	2.11198
273	ENSMUSG00000002477	chr18	10617774	10642079	+	Q1	mean_Ctrl	1.5704
274	ENSMUSG00000002477	chr18	10617774	10642079	+	Q1	mean_TET_KO	1.49691
275	ENSMUSG00000002489	chr16	89787110	90143769	-	Q1	mean_Ctrl	0.860562
276	ENSMUSG00000002489	chr16	89787110	90143769	-	Q1	mean_TET_KO	0.870633
277	ENSMUSG00000002496	chr17	24595815	24632630	-	Q1	mean_Ctrl	2.46489
278	ENSMUSG00000002496	chr17	24595815	24632630	-	Q1	mean_TET_KO	2.49526
279	ENSMUSG00000002504	chr17	24639285	24650327	-	Q1	mean_Ctrl	1.99992
280	ENSMUSG00000002504	chr17	24639285	24650327	-	Q1	mean_TET_KO	1.9379
281	ENSMUSG00000002524	chr15	76070181	76080924	-	Q1	mean_Ctrl	2.71596
282	ENSMUSG00000002524	chr15	76070181	76080924	-	Q1	mean_TET_KO	2.5347
283	ENSMUSG00000002546	chr2	32287383	32307921	+	Q1	mean_Ctrl	2.28812
284	ENSMUSG00000002546	chr2	32287383	32307921	+	Q1	mean_TET_KO	2.10586
285	ENSMUSG00000002602	chr7	25757272	25788705	-	Q1	mean_Ctrl	1.20704
286	ENSMUSG00000002602	chr7	25757272	25788705	-	Q1	mean_TET_KO	1.16516
287	ENSMUSG00000002603	chr7	25687001	25705077	+	Q1	mean_Ctrl	1.6493
288	ENSMUSG00000002603	chr7	25687001	25705077	+	Q1	mean_TET_KO	1.6528
289	ENSMUSG00000002608	chr7	25711105	25719088	-	Q1	mean_Ctrl	2.2278
290	ENSMUSG00000002608	chr7	25711105	25719088	-	Q1	mean_TET_KO	1.96994
291	ENSMUSG00000002625	chr17	32321423	32350607	-	Q1	mean_Ctrl	2.26703
292	ENSMUSG00000002625	chr17	32321423	32350607	-	Q1	mean_TET_KO	2.17769
293	ENSMUSG00000002658	chr17	57003404	57011288	-	Q1	mean_Ctrl	2.20045
294	ENSMUSG00000002658	chr17	57003404	57011288	-	Q1	mean_TET_KO	2.3788
295	ENSMUSG00000002660	chr17	56990304	56996188	+	Q1	mean_Ctrl	2.20754
296	ENSMUSG00000002660	chr17	56990304	56996188	+	Q1	mean_TET_KO	2.04976
297	ENSMUSG00000002679	chr12	81573556	81595008	-	Q1	mean_Ctrl	1.6103
298	ENSMUSG00000002679	chr12	81573556	81595008	-	Q1	mean_TET_KO	1.50885
299	ENSMUSG00000002718	chr2	166906039	166946389	+	Q1	mean_Ctrl	2.21027
300	ENSMUSG00000002718	chr2	166906039	166946389	+	Q1	mean_TET_KO	2.10967
301	ENSMUSG00000002732	chr2	76663043	76673116	-	Q1	mean_Ctrl	2.10397
302	ENSMUSG00000002732	chr2	76663043	76673116	-	Q1	mean_TET_KO	1.99667
303	ENSMUSG00000002741	chr11	5955692	5967780	+	Q1	mean_Ctrl	2.57388
304	ENSMUSG00000002741	chr11	5955692	5967780	+	Q1	mean_TET_KO	2.48471
305	ENSMUSG00000002748	chr5	135187263	135246129	+	Q1	mean_Ctrl	2.84622
306	ENSMUSG00000002748	chr5	135187263	135246129	+	Q1	mean_TET_KO	2.72724
307	ENSMUSG00000002763	chr17	46711462	46725541	+	Q1	mean_Ctrl	2.05895
308	ENSMUSG00000002763	chr17	46711462	46725541	+	Q1	mean_TET_KO	1.93843
309	ENSMUSG00000002768	chr17	46678792	46683111	+	Q1	mean_Ctrl	0.408654
310	ENSMUSG00000002768	chr17	46678792	46683111	+	Q1	mean_TET_KO	0.335491
311	ENSMUSG00000002778	chr7	45872771	45883732	+	Q1	mean_Ctrl	1.71581
312	ENSMUSG00000002778	chr7	45872771	45883732	+	Q1	mean_TET_KO	1.3806
313	ENSMUSG00000002812	chr11	60714122	60727263	-	Q1	mean_Ctrl	2.78116
314	ENSMUSG00000002812	chr11	60714122	60727263	-	Q1	mean_TET_KO	2.59141
315	ENSMUSG00000002833	chr17	56079633	56100607	+	Q1	mean_Ctrl	2.13435
316	ENSMUSG00000002833	chr17	56079633	56100607	+	Q1	mean_TET_KO	2.11716
317	ENSMUSG00000002844	chr16	38444029	38452703	-	Q1	mean_Ctrl	2.69229
318	ENSMUSG00000002844	chr16	38444029	38452703	-	Q1	mean_TET_KO	2.37601
319	ENSMUSG00000002881	chr1	52457293	52500679	-	Q1	mean_Ctrl	2.16549
320	ENSMUSG00000002881	chr1	52457293	52500679	-	Q1	mean_TET_KO	2.06714
321	ENSMUSG00000002885	chr8	83723250	83741326	-	Q1	mean_Ctrl	1.8002
322	ENSMUSG00000002885	chr8	83723250	83741326	-	Q1	mean_TET_KO	1.74273
323	ENSMUSG00000002900	chr12	31265233	31329644	+	Q1	mean_Ctrl	2.09331
324	ENSMUSG00000002900	chr12	31265233	31329644	+	Q1	mean_TET_KO	1.73772
325	ENSMUSG00000002944	chr5	17781689	17888801	-	Q1	mean_Ctrl	1.39442
326	ENSMUSG00000002944	chr5	17781689	17888801	-	Q1	mean_TET_KO	1.43099
327	ENSMUSG00000002949	chr8	4259730	4275913	-	Q1	mean_Ctrl	2.52517
328	ENSMUSG00000002949	chr8	4259730	4275913	-	Q1	mean_TET_KO	2.42011
329	ENSMUSG00000002957	chr7	141562172	141633011	+	Q1	mean_Ctrl	1.93935
330	ENSMUSG00000002957	chr7	141562172	141633011	+	Q1	mean_TET_KO	1.93233
331	ENSMUSG00000002980	chr7	19756130	19771016	-	Q1	mean_Ctrl	1.41556
332	ENSMUSG00000002980	chr7	19756130	19771016	-	Q1	mean_TET_KO	1.37371
333	ENSMUSG00000002981	chr7	19631570	19665033	-	Q1	mean_Ctrl	2.22839
334	ENSMUSG00000002981	chr7	19631570	19665033	-	Q1	mean_TET_KO	2.1842
335	ENSMUSG00000002985	chr7	19696108	19699188	-	Q1	mean_Ctrl	1.7593
336	ENSMUSG00000002985	chr7	19696108	19699188	-	Q1	mean_TET_KO	1.59835
337	ENSMUSG00000002996	chr12	31926253	31950535	-	Q1	mean_Ctrl	1.14925
338	ENSMUSG00000002996	chr12	31926253	31950535	-	Q1	mean_TET_KO	1.06461
339	ENSMUSG00000003031	chr6	134920400	134925513	+	Q1	mean_Ctrl	1.6733
340	ENSMUSG00000003031	chr6	134920400	134925513	+	Q1	mean_TET_KO	1.56415
341	ENSMUSG00000003032	chr4	55527142	55532466	-	Q1	mean_Ctrl	1.55494
342	ENSMUSG00000003032	chr4	55527142	55532466	-	Q1	mean_TET_KO	1.5719
343	ENSMUSG00000003033	chr8	72240017	72257385	+	Q1	mean_Ctrl	2.0237
344	ENSMUSG00000003033	chr8	72240017	72257385	+	Q1	mean_TET_KO	1.97589
345	ENSMUSG00000003037	chr8	72161199	72183904	+	Q1	mean_Ctrl	2.57971
346	ENSMUSG00000003037	chr8	72161199	72183904	+	Q1	mean_TET_KO	2.42649
347	ENSMUSG00000003039	chr8	72219729	72224418	+	Q1	mean_Ctrl	2.29239
348	ENSMUSG00000003039	chr8	72219729	72224418	+	Q1	mean_TET_KO	2.11347
349	ENSMUSG00000003062	chr13	19357675	19395795	-	Q1	mean_Ctrl	1.8629
350	ENSMUSG00000003062	chr13	19357675	19395795	-	Q1	mean_TET_KO	1.79761
351	ENSMUSG00000003068	chr10	80115802	80130682	+	Q1	mean_Ctrl	2.0028
352	ENSMUSG00000003068	chr10	80115802	80130682	+	Q1	mean_TET_KO	1.94302
353	ENSMUSG00000003072	chr10	80138631	80145818	+	Q1	mean_Ctrl	0.845604
354	ENSMUSG00000003072	chr10	80138631	80145818	+	Q1	mean_TET_KO	0.944204
355	ENSMUSG00000003099	chr7	17004639	17027924	-	Q1	mean_Ctrl	2.36608
356	ENSMUSG00000003099	chr7	17004639	17027924	-	Q1	mean_TET_KO	2.13348
357	ENSMUSG00000003119	chr11	98203058	98278504	+	Q1	mean_Ctrl	2.71749
358	ENSMUSG00000003119	chr11	98203058	98278504	+	Q1	mean_TET_KO	2.53439
359	ENSMUSG00000003131	chr9	45962858	46012690	-	Q1	mean_Ctrl	1.45257
360	ENSMUSG00000003131	chr9	45962858	46012690	-	Q1	mean_TET_KO	1.33811
361	ENSMUSG00000003134	chr1	39371491	39478755	-	Q1	mean_Ctrl	1.45342
362	ENSMUSG00000003134	chr1	39371491	39478755	-	Q1	mean_TET_KO	1.46792
363	ENSMUSG00000003154	chr6	122819913	122845366	+	Q1	mean_Ctrl	2.52918
364	ENSMUSG00000003154	chr6	122819913	122845366	+	Q1	mean_TET_KO	2.36707
365	ENSMUSG00000003161	chr5	8046077	8069379	+	Q1	mean_Ctrl	1.6601
366	ENSMUSG00000003161	chr5	8046077	8069379	+	Q1	mean_TET_KO	1.55121
367	ENSMUSG00000003184	chr7	44997647	45002848	+	Q1	mean_Ctrl	1.98114
368	ENSMUSG00000003184	chr7	44997647	45002848	+	Q1	mean_TET_KO	1.92008
369	ENSMUSG00000003199	chr17	56005710	56016790	+	Q1	mean_Ctrl	1.27238
370	ENSMUSG00000003199	chr17	56005710	56016790	+	Q1	mean_TET_KO	1.32248
371	ENSMUSG00000003200	chr17	56016749	56036635	-	Q1	mean_Ctrl	1.62616
372	ENSMUSG00000003200	chr17	56016749	56036635	-	Q1	mean_TET_KO	1.56746
373	ENSMUSG00000003226	chr10	58446919	58494356	+	Q1	mean_Ctrl	2.96161
374	ENSMUSG00000003226	chr10	58446919	58494356	+	Q1	mean_TET_KO	2.75578
375	ENSMUSG00000003228	chr19	60889748	61095968	+	Q1	mean_Ctrl	1.18388
376	ENSMUSG00000003228	chr19	60889748	61095968	+	Q1	mean_TET_KO	1.13378
377	ENSMUSG00000003233	chr16	20516981	20534010	+	Q1	mean_Ctrl	2.25541
378	ENSMUSG00000003233	chr16	20516981	20534010	+	Q1	mean_TET_KO	2.12593
379	ENSMUSG00000003235	chr16	20498816	20509323	+	Q1	mean_Ctrl	2.72852
380	ENSMUSG00000003235	chr16	20498816	20509323	+	Q1	mean_TET_KO	2.77125
381	ENSMUSG00000003299	chr9	21002737	21008839	+	Q1	mean_Ctrl	2.16215
382	ENSMUSG00000003299	chr9	21002737	21008839	+	Q1	mean_TET_KO	2.1378
383	ENSMUSG00000003316	chr8	111154420	111259216	-	Q1	mean_Ctrl	1.76323
384	ENSMUSG00000003316	chr8	111154420	111259216	-	Q1	mean_TET_KO	1.72938
385	ENSMUSG00000003344	chr10	80642616	80657071	-	Q1	mean_Ctrl	1.73868
386	ENSMUSG00000003344	chr10	80642616	80657071	-	Q1	mean_TET_KO	1.7263
387	ENSMUSG00000003345	chr10	80622837	80640749	+	Q1	mean_Ctrl	1.73497
388	ENSMUSG00000003345	chr10	80622837	80640749	+	Q1	mean_TET_KO	1.72287
389	ENSMUSG00000003346	chr10	80583653	80590341	-	Q1	mean_Ctrl	1.23471
390	ENSMUSG00000003346	chr10	80583653	80590341	-	Q1	mean_TET_KO	1.18889
391	ENSMUSG00000003360	chr15	98645133	98662894	-	Q1	mean_Ctrl	2.62789
392	ENSMUSG00000003360	chr15	98645133	98662894	-	Q1	mean_TET_KO	2.81586
393	ENSMUSG00000003363	chr7	27531999	27553218	-	Q1	mean_Ctrl	1.66298
394	ENSMUSG00000003363	chr7	27531999	27553218	-	Q1	mean_TET_KO	1.59219
395	ENSMUSG00000003380	chr7	24969751	24972754	-	Q1	mean_Ctrl	1.48358
396	ENSMUSG00000003380	chr7	24969751	24972754	-	Q1	mean_TET_KO	1.7692
397	ENSMUSG00000003402	chr9	22002805	22014222	+	Q1	mean_Ctrl	2.69179
398	ENSMUSG00000003402	chr9	22002805	22014222	+	Q1	mean_TET_KO	2.31405
399	ENSMUSG00000003420	chr7	45092989	45103851	-	Q1	mean_Ctrl	0.894604
400	ENSMUSG00000003420	chr7	45092989	45103851	-	Q1	mean_TET_KO	0.875717
401	ENSMUSG00000003421	chr7	45062428	45078210	+	Q1	mean_Ctrl	1.39585
402	ENSMUSG00000003421	chr7	45062428	45078210	+	Q1	mean_TET_KO	1.38096
403	ENSMUSG00000003429	chr7	45122378	45124439	-	Q1	mean_Ctrl	0.0230978
404	ENSMUSG00000003429	chr7	45122378	45124439	-	Q1	mean_TET_KO	0.0447913
405	ENSMUSG00000003435	chr7	28314890	28338746	-	Q1	mean_Ctrl	2.08026
406	ENSMUSG00000003435	chr7	28314890	28338746	-	Q1	mean_TET_KO	2.01772
407	ENSMUSG00000003437	chr7	28392950	28399388	+	Q1	mean_Ctrl	2.64412
408	ENSMUSG00000003437	chr7	28392950	28399388	+	Q1	mean_TET_KO	2.14842
409	ENSMUSG00000003458	chr1	172066012	172082795	-	Q1	mean_Ctrl	2.92569
410	ENSMUSG00000003458	chr1	172066012	172082795	-	Q1	mean_TET_KO	2.76933
411	ENSMUSG00000003464	chr1	172126754	172136493	+	Q1	mean_Ctrl	2.38463
412	ENSMUSG00000003464	chr1	172126754	172136493	+	Q1	mean_TET_KO	2.31366
413	ENSMUSG00000003477	chr6	55170625	55175043	-	Q1	mean_Ctrl	2.02705
414	ENSMUSG00000003477	chr6	55170625	55175043	-	Q1	mean_TET_KO	1.6762
415	ENSMUSG00000003500	chr6	29200433	29216364	-	Q1	mean_Ctrl	1.56558
416	ENSMUSG00000003500	chr6	29200433	29216364	-	Q1	mean_TET_KO	1.35922
417	ENSMUSG00000003518	chr11	101971142	101987013	-	Q1	mean_Ctrl	1.84496
418	ENSMUSG00000003518	chr11	101971142	101987013	-	Q1	mean_TET_KO	1.76795
419	ENSMUSG00000003528	chr16	17925222	17928219	-	Q1	mean_Ctrl	1.21449
420	ENSMUSG00000003528	chr16	17925222	17928219	-	Q1	mean_TET_KO	1.33771
421	ENSMUSG00000003534	chr17	35681566	35704621	-	Q1	mean_Ctrl	1.659
422	ENSMUSG00000003534	chr17	35681566	35704621	-	Q1	mean_TET_KO	1.55039
423	ENSMUSG00000003541	chr17	35821683	35822923	+	Q1	mean_Ctrl	0.427211
424	ENSMUSG00000003541	chr17	35821683	35822923	+	Q1	mean_TET_KO	0.82163
425	ENSMUSG00000003581	chr11	4135201	4141172	+	Q1	mean_Ctrl	1.73772
426	ENSMUSG00000003581	chr11	4135201	4141172	+	Q1	mean_TET_KO	1.88882
427	ENSMUSG00000003617	chr3	19957053	20009145	+	Q1	mean_Ctrl	1.45555
428	ENSMUSG00000003617	chr3	19957053	20009145	+	Q1	mean_TET_KO	1.2627
429	ENSMUSG00000003623	chr5	8966032	8997324	-	Q1	mean_Ctrl	2.63136
430	ENSMUSG00000003623	chr5	8966032	8997324	-	Q1	mean_TET_KO	2.49612
431	ENSMUSG00000003644	chr4	133847289	133887797	-	Q1	mean_Ctrl	1.17294
432	ENSMUSG00000003644	chr4	133847289	133887797	-	Q1	mean_TET_KO	1.38166
433	ENSMUSG00000003660	chr2	127208385	127240451	+	Q1	mean_Ctrl	3.50768
434	ENSMUSG00000003660	chr2	127208385	127240451	+	Q1	mean_TET_KO	3.46374
435	ENSMUSG00000003746	chr10	53904784	54076609	-	Q1	mean_Ctrl	1.53238
436	ENSMUSG00000003746	chr10	53904784	54076609	-	Q1	mean_TET_KO	1.50574
437	ENSMUSG00000003778	chr18	34598614	34624601	-	Q1	mean_Ctrl	3.05252
438	ENSMUSG00000003778	chr18	34598614	34624601	-	Q1	mean_TET_KO	2.95473
439	ENSMUSG00000003813	chr8	84834018	84840665	-	Q1	mean_Ctrl	1.69786
440	ENSMUSG00000003813	chr8	84834018	84840665	-	Q1	mean_TET_KO	1.64368
441	ENSMUSG00000003814	chr8	84841849	84846934	-	Q1	mean_Ctrl	2.98288
442	ENSMUSG00000003814	chr8	84841849	84846934	-	Q1	mean_TET_KO	2.8703
443	ENSMUSG00000003847	chr8	107293469	107379517	+	Q1	mean_Ctrl	2.03554
444	ENSMUSG00000003847	chr8	107293469	107379517	+	Q1	mean_TET_KO	1.91848
445	ENSMUSG00000003955	chr16	36043760	36071594	-	Q1	mean_Ctrl	1.71966
446	ENSMUSG00000003955	chr16	36043760	36071594	-	Q1	mean_TET_KO	1.67631
447	ENSMUSG00000003970	chr15	76904077	76906314	+	Q1	mean_Ctrl	2.098
448	ENSMUSG00000003970	chr15	76904077	76906314	+	Q1	mean_TET_KO	2.08314
449	ENSMUSG00000004040	chr11	100885097	100939540	-	Q1	mean_Ctrl	2.38947
450	ENSMUSG00000004040	chr11	100885097	100939540	-	Q1	mean_TET_KO	2.214
451	ENSMUSG00000004044	chr11	100956732	100970887	-	Q1	mean_Ctrl	1.48501
452	ENSMUSG00000004044	chr11	100956732	100970887	-	Q1	mean_TET_KO	1.41776
453	ENSMUSG00000004054	chr19	5688741	5702865	+	Q1	mean_Ctrl	2.43028
454	ENSMUSG00000004054	chr19	5688741	5702865	+	Q1	mean_TET_KO	2.36379
455	ENSMUSG00000004056	chr7	27591551	27640826	+	Q1	mean_Ctrl	2.0198
456	ENSMUSG00000004056	chr7	27591551	27640826	+	Q1	mean_TET_KO	1.96116
457	ENSMUSG00000004069	chr16	4639988	4707695	+	Q1	mean_Ctrl	0.98232
458	ENSMUSG00000004069	chr16	4639988	4707695	+	Q1	mean_TET_KO	0.906656
459	ENSMUSG00000004070	chr16	4726360	4766742	+	Q1	mean_Ctrl	0.430401
460	ENSMUSG00000004070	chr16	4726360	4766742	+	Q1	mean_TET_KO	0.439146
461	ENSMUSG00000004085	chr2	72285636	72442610	+	Q1	mean_Ctrl	1.92721
462	ENSMUSG00000004085	chr2	72285636	72442610	+	Q1	mean_TET_KO	1.83996
463	ENSMUSG00000004096	chr9	14500616	14510577	+	Q1	mean_Ctrl	3.36783
464	ENSMUSG00000004096	chr9	14500616	14510577	+	Q1	mean_TET_KO	2.96713
465	ENSMUSG00000004099	chr9	20907208	20959888	-	Q1	mean_Ctrl	2.00577
466	ENSMUSG00000004099	chr9	20907208	20959888	-	Q1	mean_TET_KO	1.91238
467	ENSMUSG00000004105	chr2	33216068	33247717	+	Q1	mean_Ctrl	0
468	ENSMUSG00000004105	chr2	33216068	33247717	+	Q1	mean_TET_KO	0
469	ENSMUSG00000004207	chr10	60277626	60302597	+	Q1	mean_Ctrl	1.78392
470	ENSMUSG00000004207	chr10	60277626	60302597	+	Q1	mean_TET_KO	1.77471
471	ENSMUSG00000004264	chr6	124712335	124716950	+	Q1	mean_Ctrl	0.934248
472	ENSMUSG00000004264	chr6	124712335	124716950	+	Q1	mean_TET_KO	1.05469
473	ENSMUSG00000004266	chr6	124720706	124738714	-	Q1	mean_Ctrl	0.541571
474	ENSMUSG00000004266	chr6	124720706	124738714	-	Q1	mean_TET_KO	0.62283
475	ENSMUSG00000004268	chr6	124704084	124712178	-	Q1	mean_Ctrl	2.10229
476	ENSMUSG00000004268	chr6	124704084	124712178	-	Q1	mean_TET_KO	1.81564
477	ENSMUSG00000004270	chr6	124663026	124704418	+	Q1	mean_Ctrl	1.44616
478	ENSMUSG00000004270	chr6	124663026	124704418	+	Q1	mean_TET_KO	1.43243
479	ENSMUSG00000004285	chr6	29467717	29470512	+	Q1	mean_Ctrl	1.42149
480	ENSMUSG00000004285	chr6	29467717	29470512	+	Q1	mean_TET_KO	1.35924
481	ENSMUSG00000004364	chr1	80264922	80340480	-	Q1	mean_Ctrl	1.62957
482	ENSMUSG00000004364	chr1	80264922	80340480	-	Q1	mean_TET_KO	1.51382
483	ENSMUSG00000004394	chr11	6270368	6274870	-	Q1	mean_Ctrl	2.12516
484	ENSMUSG00000004394	chr11	6270368	6274870	-	Q1	mean_TET_KO	1.64181
485	ENSMUSG00000004451	chr1	119470304	119504794	-	Q1	mean_Ctrl	1.79347
486	ENSMUSG00000004451	chr1	119470304	119504794	-	Q1	mean_TET_KO	1.74032
487	ENSMUSG00000004460	chr16	22857844	22879634	+	Q1	mean_Ctrl	2.08398
488	ENSMUSG00000004460	chr16	22857844	22879634	+	Q1	mean_TET_KO	1.96358
489	ENSMUSG00000004530	chr5	113842435	113908758	-	Q1	mean_Ctrl	1.28749
490	ENSMUSG00000004530	chr5	113842435	113908758	-	Q1	mean_TET_KO	1.24645
491	ENSMUSG00000004535	chr6	52713728	52766780	+	Q1	mean_Ctrl	2.49736
492	ENSMUSG00000004535	chr6	52713728	52766780	+	Q1	mean_TET_KO	2.41249
493	ENSMUSG00000004558	chr14	51905270	51914158	-	Q1	mean_Ctrl	1.99258
494	ENSMUSG00000004558	chr14	51905270	51914158	-	Q1	mean_TET_KO	1.6481
495	ENSMUSG00000004562	chr14	51984718	52006251	+	Q1	mean_Ctrl	2.47347
496	ENSMUSG00000004562	chr14	51984718	52006251	+	Q1	mean_TET_KO	2.16611
497	ENSMUSG00000004568	chr8	3353414	3456601	+	Q1	mean_Ctrl	1.36008
498	ENSMUSG00000004568	chr8	3353414	3456601	+	Q1	mean_TET_KO	1.39218
499	ENSMUSG00000004591	chr3	142790901	142882004	-	Q1	mean_Ctrl	1.87804
500	ENSMUSG00000004591	chr3	142790901	142882004	-	Q1	mean_TET_KO	1.76724
501	ENSMUSG00000004626	chr8	3630954	3643644	+	Q1	mean_Ctrl	1.40338
502	ENSMUSG00000004626	chr8	3630954	3643644	+	Q1	mean_TET_KO	1.23577
503	ENSMUSG00000004631	chr6	4674349	4747207	-	Q1	mean_Ctrl	1.2584
504	ENSMUSG00000004631	chr6	4674349	4747207	-	Q1	mean_TET_KO	1.24914
505	ENSMUSG00000004655	chr6	55336431	55348555	+	Q1	mean_Ctrl	1.46138
506	ENSMUSG00000004655	chr6	55336431	55348555	+	Q1	mean_TET_KO	1.33711
507	ENSMUSG00000004665	chr10	79988583	79996062	+	Q1	mean_Ctrl	2.34529
508	ENSMUSG00000004665	chr10	79988583	79996062	+	Q1	mean_TET_KO	2.14312
509	ENSMUSG00000004667	chr10	80035948	80039795	-	Q1	mean_Ctrl	2.32253
510	ENSMUSG00000004667	chr10	80035948	80039795	-	Q1	mean_TET_KO	2.16375
511	ENSMUSG00000004677	chr8	71272713	71360713	+	Q1	mean_Ctrl	2.16746
512	ENSMUSG00000004677	chr8	71272713	71360713	+	Q1	mean_TET_KO	2.03648
513	ENSMUSG00000004730	chr17	57358690	57483527	+	Q1	mean_Ctrl	0.324671
514	ENSMUSG00000004730	chr17	57358690	57483527	+	Q1	mean_TET_KO	0.30668
515	ENSMUSG00000004771	chr9	64715298	64737758	-	Q1	mean_Ctrl	1.95114
516	ENSMUSG00000004771	chr9	64715298	64737758	-	Q1	mean_TET_KO	1.86614
517	ENSMUSG00000004789	chr12	85110832	85134845	+	Q1	mean_Ctrl	2.63273
518	ENSMUSG00000004789	chr12	85110832	85134845	+	Q1	mean_TET_KO	2.3885
519	ENSMUSG00000004798	chr11	61775648	61855073	-	Q1	mean_Ctrl	2.72156
520	ENSMUSG00000004798	chr11	61775648	61855073	-	Q1	mean_TET_KO	2.41606
521	ENSMUSG00000004837	chr11	61653264	61672784	+	Q1	mean_Ctrl	1.21795
522	ENSMUSG00000004837	chr11	61653264	61672784	+	Q1	mean_TET_KO	1.30291
523	ENSMUSG00000004843	chr16	65539127	65562726	-	Q1	mean_Ctrl	2.06755
524	ENSMUSG00000004843	chr16	65539127	65562726	-	Q1	mean_TET_KO	1.99389
525	ENSMUSG00000004846	chr5	136987018	136996648	+	Q1	mean_Ctrl	2.01604
526	ENSMUSG00000004846	chr5	136987018	136996648	+	Q1	mean_TET_KO	1.93431
527	ENSMUSG00000004880	chr1	181815334	181843046	-	Q1	mean_Ctrl	2.53201
528	ENSMUSG00000004880	chr1	181815334	181843046	-	Q1	mean_TET_KO	2.45047
529	ENSMUSG00000004891	chr3	87971077	87980451	+	Q1	mean_Ctrl	1.04889
530	ENSMUSG00000004891	chr3	87971077	87980451	+	Q1	mean_TET_KO	1.11913
531	ENSMUSG00000004895	chr3	87858902	87885608	-	Q1	mean_Ctrl	2.25783
532	ENSMUSG00000004895	chr3	87858902	87885608	-	Q1	mean_TET_KO	2.09788
533	ENSMUSG00000004897	chr3	87906320	87916132	+	Q1	mean_Ctrl	1.33695
534	ENSMUSG00000004897	chr3	87906320	87916132	+	Q1	mean_TET_KO	1.23301
535	ENSMUSG00000004936	chr9	64185769	64253631	-	Q1	mean_Ctrl	1.57373
536	ENSMUSG00000004936	chr9	64185769	64253631	-	Q1	mean_TET_KO	1.5309
537	ENSMUSG00000004937	chr10	81044074	81060181	-	Q1	mean_Ctrl	2.12065
538	ENSMUSG00000004937	chr10	81044074	81060181	-	Q1	mean_TET_KO	1.94664
539	ENSMUSG00000004951	chr5	135887918	135889563	+	Q1	mean_Ctrl	0.305207
540	ENSMUSG00000004951	chr5	135887918	135889563	+	Q1	mean_TET_KO	0.371694
541	ENSMUSG00000004980	chr6	51460931	51469894	-	Q1	mean_Ctrl	2.79672
542	ENSMUSG00000004980	chr6	51460931	51469894	-	Q1	mean_TET_KO	2.73468
543	ENSMUSG00000005034	chr3	146729573	146812990	-	Q1	mean_Ctrl	1.69905
544	ENSMUSG00000005034	chr3	146729573	146812990	-	Q1	mean_TET_KO	1.61965
545	ENSMUSG00000005054	chr10	78425668	78427622	+	Q1	mean_Ctrl	1.36219
546	ENSMUSG00000005054	chr10	78425668	78427622	+	Q1	mean_TET_KO	1.41462
547	ENSMUSG00000005087	chr2	102811140	102901665	-	Q1	mean_Ctrl	1.7349
548	ENSMUSG00000005087	chr2	102811140	102901665	-	Q1	mean_TET_KO	1.82481
549	ENSMUSG00000005103	chr5	38526812	38563221	-	Q1	mean_Ctrl	2.67502
550	ENSMUSG00000005103	chr5	38526812	38563221	-	Q1	mean_TET_KO	2.8026
551	ENSMUSG00000005125	chr15	66929317	66969640	-	Q1	mean_Ctrl	2.04574
552	ENSMUSG00000005125	chr15	66929317	66969640	-	Q1	mean_TET_KO	1.85993
553	ENSMUSG00000005142	chr8	85083269	85098282	+	Q1	mean_Ctrl	2.24941
554	ENSMUSG00000005142	chr8	85083269	85098282	+	Q1	mean_TET_KO	2.10083
555	ENSMUSG00000005148	chr14	99298690	99315036	+	Q1	mean_Ctrl	1.09781
556	ENSMUSG00000005148	chr14	99298690	99315036	+	Q1	mean_TET_KO	1.14673
557	ENSMUSG00000005161	chr8	84969586	84974834	+	Q1	mean_Ctrl	1.6418
558	ENSMUSG00000005161	chr8	84969586	84974834	+	Q1	mean_TET_KO	1.79186
559	ENSMUSG00000005198	chr11	69733996	69758637	-	Q1	mean_Ctrl	2.64632
560	ENSMUSG00000005198	chr11	69733996	69758637	-	Q1	mean_TET_KO	2.58858
561	ENSMUSG00000005204	chr11	69673114	69682084	-	Q1	mean_Ctrl	2.31405
562	ENSMUSG00000005204	chr11	69673114	69682084	-	Q1	mean_TET_KO	2.31267
563	ENSMUSG00000005262	chr16	18811778	18835261	+	Q1	mean_Ctrl	3.16331
564	ENSMUSG00000005262	chr16	18811778	18835261	+	Q1	mean_TET_KO	2.76275
565	ENSMUSG00000005312	chr13	58176155	58215653	-	Q1	mean_Ctrl	1.45358
566	ENSMUSG00000005312	chr13	58176155	58215653	-	Q1	mean_TET_KO	1.48076
567	ENSMUSG00000005320	chr13	55152639	55168759	+	Q1	mean_Ctrl	1.53675
568	ENSMUSG00000005320	chr13	55152639	55168759	+	Q1	mean_TET_KO	1.12492
569	ENSMUSG00000005360	chr15	8634123	8710764	-	Q1	mean_Ctrl	1.3162
570	ENSMUSG00000005360	chr15	8634123	8710764	-	Q1	mean_TET_KO	1.18424
571	ENSMUSG00000005362	chr6	106780200	106800077	-	Q1	mean_Ctrl	2.20103
572	ENSMUSG00000005362	chr6	106780200	106800077	-	Q1	mean_TET_KO	2.094
573	ENSMUSG00000005371	chr17	87990858	88065291	-	Q1	mean_Ctrl	1.62808
574	ENSMUSG00000005371	chr17	87990858	88065291	-	Q1	mean_TET_KO	1.58583
575	ENSMUSG00000005397	chr13	13437550	13512269	+	Q1	mean_Ctrl	1.57048
576	ENSMUSG00000005397	chr13	13437550	13512269	+	Q1	mean_TET_KO	1.50355
577	ENSMUSG00000005413	chr8	75093620	75100589	+	Q1	mean_Ctrl	2.05687
578	ENSMUSG00000005413	chr8	75093620	75100589	+	Q1	mean_TET_KO	2.06718
579	ENSMUSG00000005417	chr11	59661304	59780860	+	Q1	mean_Ctrl	1.7196
580	ENSMUSG00000005417	chr11	59661304	59780860	+	Q1	mean_TET_KO	1.65494
581	ENSMUSG00000005442	chr7	25267703	25294159	+	Q1	mean_Ctrl	1.68666
582	ENSMUSG00000005442	chr7	25267703	25294159	+	Q1	mean_TET_KO	1.58591
583	ENSMUSG00000005469	chr8	83972992	83996443	+	Q1	mean_Ctrl	2.20391
584	ENSMUSG00000005469	chr8	83972992	83996443	+	Q1	mean_TET_KO	2.1133
585	ENSMUSG00000005483	chr8	83608192	83612653	+	Q1	mean_Ctrl	2.43418
586	ENSMUSG00000005483	chr8	83608192	83612653	+	Q1	mean_TET_KO	2.35135
587	ENSMUSG00000005510	chr2	90894633	90904827	-	Q1	mean_Ctrl	2.37534
588	ENSMUSG00000005510	chr2	90894633	90904827	-	Q1	mean_TET_KO	2.2877
589	ENSMUSG00000005514	chr5	135670032	135735326	+	Q1	mean_Ctrl	1.58716
590	ENSMUSG00000005514	chr5	135670032	135735326	+	Q1	mean_TET_KO	1.5434
591	ENSMUSG00000005533	chr7	67952826	68233668	+	Q1	mean_Ctrl	1.34326
592	ENSMUSG00000005533	chr7	67952826	68233668	+	Q1	mean_TET_KO	1.31285
593	ENSMUSG00000005534	chr8	3122060	3279617	-	Q1	mean_Ctrl	1.80264
594	ENSMUSG00000005534	chr8	3122060	3279617	-	Q1	mean_TET_KO	1.77278
595	ENSMUSG00000005566	chr7	12999113	13031035	+	Q1	mean_Ctrl	1.03138
596	ENSMUSG00000005566	chr7	12999113	13031035	+	Q1	mean_TET_KO	1.00077
597	ENSMUSG00000005575	chr7	13035119	13038275	-	Q1	mean_Ctrl	1.46489
598	ENSMUSG00000005575	chr7	13035119	13038275	-	Q1	mean_TET_KO	1.48016
599	ENSMUSG00000005580	chr16	4287528	4420498	-	Q1	mean_Ctrl	1.38325
600	ENSMUSG00000005580	chr16	4287528	4420498	-	Q1	mean_TET_KO	1.35833
601	ENSMUSG00000005609	chr7	111028950	111056377	+	Q1	mean_Ctrl	2.77434
602	ENSMUSG00000005609	chr7	111028950	111056377	+	Q1	mean_TET_KO	2.66113
603	ENSMUSG00000005610	chr7	111067749	111083030	-	Q1	mean_Ctrl	3.53223
604	ENSMUSG00000005610	chr7	111067749	111083030	-	Q1	mean_TET_KO	3.38835
605	ENSMUSG00000005615	chr16	32430920	32475070	+	Q1	mean_Ctrl	1.93801
606	ENSMUSG00000005615	chr16	32430920	32475070	+	Q1	mean_TET_KO	1.94886
607	ENSMUSG00000005621	chr7	80993680	81045164	+	Q1	mean_Ctrl	2.07555
608	ENSMUSG00000005621	chr7	80993680	81045164	+	Q1	mean_TET_KO	1.9872
609	ENSMUSG00000005625	chr3	95032693	95042614	-	Q1	mean_Ctrl	2.4236
610	ENSMUSG00000005625	chr3	95032693	95042614	-	Q1	mean_TET_KO	2.44276
611	ENSMUSG00000005656	chr12	54746348	54795703	-	Q1	mean_Ctrl	2.06214
612	ENSMUSG00000005656	chr12	54746348	54795703	-	Q1	mean_TET_KO	1.9322
613	ENSMUSG00000005672	chr5	75574915	75656722	+	Q1	mean_Ctrl	1.03353
614	ENSMUSG00000005672	chr5	75574915	75656722	+	Q1	mean_TET_KO	1.06907
615	ENSMUSG00000005683	chr10	128337733	128362479	+	Q1	mean_Ctrl	2.1487
616	ENSMUSG00000005683	chr10	128337733	128362479	+	Q1	mean_TET_KO	1.97535
617	ENSMUSG00000005687	chr3	103171654	103179166	+	Q1	mean_Ctrl	2.65752
618	ENSMUSG00000005687	chr3	103171654	103179166	+	Q1	mean_TET_KO	2.61085
619	ENSMUSG00000005698	chr8	105636567	105682922	+	Q1	mean_Ctrl	2.08649
620	ENSMUSG00000005698	chr8	105636567	105682922	+	Q1	mean_TET_KO	1.98912
621	ENSMUSG00000005732	chr16	18239783	18248732	-	Q1	mean_Ctrl	1.66252
622	ENSMUSG00000005732	chr16	18239783	18248732	-	Q1	mean_TET_KO	1.60114
623	ENSMUSG00000005779	chr3	94884092	94886961	-	Q1	mean_Ctrl	2.56571
624	ENSMUSG00000005779	chr3	94884092	94886961	-	Q1	mean_TET_KO	2.03069
625	ENSMUSG00000005803	chr2	122765236	122809569	+	Q1	mean_Ctrl	1.86088
626	ENSMUSG00000005803	chr2	122765236	122809569	+	Q1	mean_TET_KO	1.79682
627	ENSMUSG00000005823	chr17	57234634	57248446	-	Q1	mean_Ctrl	2.32599
628	ENSMUSG00000005823	chr17	57234634	57248446	-	Q1	mean_TET_KO	2.02482
629	ENSMUSG00000005846	chr16	11192969	11203331	-	Q1	mean_Ctrl	2.97513
630	ENSMUSG00000005846	chr16	11192969	11203331	-	Q1	mean_TET_KO	2.64307
631	ENSMUSG00000005871	chr18	34220923	34322552	+	Q1	mean_Ctrl	1.96855
632	ENSMUSG00000005871	chr18	34220923	34322552	+	Q1	mean_TET_KO	1.86139
633	ENSMUSG00000005873	chr18	34344884	34374070	-	Q1	mean_Ctrl	1.88121
634	ENSMUSG00000005873	chr18	34344884	34374070	-	Q1	mean_TET_KO	1.93158
635	ENSMUSG00000005881	chr2	156008044	156018279	+	Q1	mean_Ctrl	2.64195
636	ENSMUSG00000005881	chr2	156008044	156018279	+	Q1	mean_TET_KO	2.22586
637	ENSMUSG00000005886	chr1	13139104	13374083	-	Q1	mean_Ctrl	1.38618
638	ENSMUSG00000005886	chr1	13139104	13374083	-	Q1	mean_TET_KO	1.44154
639	ENSMUSG00000005936	chr17	28951949	28969549	+	Q1	mean_Ctrl	2.30057
640	ENSMUSG00000005936	chr17	28951949	28969549	+	Q1	mean_TET_KO	2.08516
641	ENSMUSG00000005958	chr16	21204754	21223305	+	Q1	mean_Ctrl	1.90565
642	ENSMUSG00000005958	chr16	21204754	21223305	+	Q1	mean_TET_KO	1.70767
643	ENSMUSG00000005973	chr2	105386290	105399319	-	Q1	mean_Ctrl	2.42565
644	ENSMUSG00000005973	chr2	105386290	105399319	-	Q1	mean_TET_KO	2.07292
645	ENSMUSG00000005981	chr16	4039970	4077827	-	Q1	mean_Ctrl	2.36071
646	ENSMUSG00000005981	chr16	4039970	4077827	-	Q1	mean_TET_KO	2.23695
647	ENSMUSG00000006005	chr1	150392837	150449935	+	Q1	mean_Ctrl	3.44111
648	ENSMUSG00000006005	chr1	150392837	150449935	+	Q1	mean_TET_KO	3.15911
649	ENSMUSG00000006010	chr1	150361304	150393080	-	Q1	mean_Ctrl	2.70453
650	ENSMUSG00000006010	chr1	150361304	150393080	-	Q1	mean_TET_KO	2.56266
651	ENSMUSG00000006024	chr7	16098457	16117975	+	Q1	mean_Ctrl	2.32188
652	ENSMUSG00000006024	chr7	16098457	16117975	+	Q1	mean_TET_KO	2.29549
653	ENSMUSG00000006058	chr11	96034884	96047430	+	Q1	mean_Ctrl	2.33771
654	ENSMUSG00000006058	chr11	96034884	96047430	+	Q1	mean_TET_KO	2.267
655	ENSMUSG00000006095	chr7	30224130	30232272	-	Q1	mean_Ctrl	2.24361
656	ENSMUSG00000006095	chr7	30224130	30232272	-	Q1	mean_TET_KO	2.0695
657	ENSMUSG00000006127	chr11	75630987	75648871	+	Q1	mean_Ctrl	2.28388
658	ENSMUSG00000006127	chr11	75630987	75648871	+	Q1	mean_TET_KO	2.06114
659	ENSMUSG00000006169	chr11	45851963	45910625	+	Q1	mean_Ctrl	1.92062
660	ENSMUSG00000006169	chr11	45851963	45910625	+	Q1	mean_TET_KO	1.85373
661	ENSMUSG00000006205	chr7	130936110	130985660	+	Q1	mean_Ctrl	0
662	ENSMUSG00000006205	chr7	130936110	130985660	+	Q1	mean_TET_KO	0
663	ENSMUSG00000006219	chr4	141576061	141606096	-	Q1	mean_Ctrl	1.6856
664	ENSMUSG00000006219	chr4	141576061	141606096	-	Q1	mean_TET_KO	1.4074
665	ENSMUSG00000006273	chr8	69088645	69113711	+	Q1	mean_Ctrl	2.63177
666	ENSMUSG00000006273	chr8	69088645	69113711	+	Q1	mean_TET_KO	2.36124
667	ENSMUSG00000006276	chr8	72340998	72421460	-	Q1	mean_Ctrl	2.02005
668	ENSMUSG00000006276	chr8	72340998	72421460	-	Q1	mean_TET_KO	1.90427
669	ENSMUSG00000006288	chr14	50765414	50785519	-	Q1	mean_Ctrl	2.44465
670	ENSMUSG00000006288	chr14	50765414	50785519	-	Q1	mean_TET_KO	2.32706
671	ENSMUSG00000006299	chr1	74279839	74284738	-	Q1	mean_Ctrl	1.97362
672	ENSMUSG00000006299	chr1	74279839	74284738	-	Q1	mean_TET_KO	1.73462
673	ENSMUSG00000006304	chr1	74236083	74268209	+	Q1	mean_Ctrl	2.30616
674	ENSMUSG00000006304	chr1	74236083	74268209	+	Q1	mean_TET_KO	2.25184
675	ENSMUSG00000006307	chr7	30568857	30588726	-	Q1	mean_Ctrl	2.91916
676	ENSMUSG00000006307	chr7	30568857	30588726	-	Q1	mean_TET_KO	2.72081
677	ENSMUSG00000006315	chr7	30727700	30729540	-	Q1	mean_Ctrl	0.867019
678	ENSMUSG00000006315	chr7	30727700	30729540	-	Q1	mean_TET_KO	1.07217
679	ENSMUSG00000006333	chr7	3703992	3706897	+	Q1	mean_Ctrl	1.88405
680	ENSMUSG00000006333	chr7	3703992	3706897	+	Q1	mean_TET_KO	1.49522
681	ENSMUSG00000006356	chr12	113140235	113145506	+	Q1	mean_Ctrl	1.69786
682	ENSMUSG00000006356	chr12	113140235	113145506	+	Q1	mean_TET_KO	1.70725
683	ENSMUSG00000006360	chr12	113146315	113153879	+	Q1	mean_Ctrl	0.705396
684	ENSMUSG00000006360	chr12	113146315	113153879	+	Q1	mean_TET_KO	0.718672
685	ENSMUSG00000006362	chr8	122625140	122699109	-	Q1	mean_Ctrl	0
686	ENSMUSG00000006362	chr8	122625140	122699109	-	Q1	mean_TET_KO	0
687	ENSMUSG00000006369	chr15	85205948	85286535	+	Q1	mean_Ctrl	1.54534
688	ENSMUSG00000006369	chr15	85205948	85286535	+	Q1	mean_TET_KO	1.37808
689	ENSMUSG00000006386	chr4	94739288	94874976	+	Q1	mean_Ctrl	1.30657
690	ENSMUSG00000006386	chr4	94739288	94874976	+	Q1	mean_TET_KO	1.32851
691	ENSMUSG00000006390	chr4	118428092	118432953	+	Q1	mean_Ctrl	2.18223
692	ENSMUSG00000006390	chr4	118428092	118432953	+	Q1	mean_TET_KO	1.82937
693	ENSMUSG00000006392	chr4	118409336	118415782	+	Q1	mean_Ctrl	2.63655
694	ENSMUSG00000006392	chr4	118409336	118415782	+	Q1	mean_TET_KO	2.85384
695	ENSMUSG00000006395	chr4	118359989	118362744	+	Q1	mean_Ctrl	1.18826
696	ENSMUSG00000006395	chr4	118359989	118362744	+	Q1	mean_TET_KO	1.28597
697	ENSMUSG00000006418	chr2	167492644	167516173	+	Q1	mean_Ctrl	1.7146
698	ENSMUSG00000006418	chr2	167492644	167516173	+	Q1	mean_TET_KO	1.71445
699	ENSMUSG00000006498	chr10	79854426	79864771	+	Q1	mean_Ctrl	1.32112
700	ENSMUSG00000006498	chr10	79854426	79864771	+	Q1	mean_TET_KO	1.15066
701	ENSMUSG00000006519	chr8	122424775	122432930	-	Q1	mean_Ctrl	0
702	ENSMUSG00000006519	chr8	122424775	122432930	-	Q1	mean_TET_KO	0
703	ENSMUSG00000006526	chr14	30825589	30877210	+	Q1	mean_Ctrl	1.55605
704	ENSMUSG00000006526	chr14	30825589	30877210	+	Q1	mean_TET_KO	1.61772
705	ENSMUSG00000006567	chr8	21992784	22060305	-	Q1	mean_Ctrl	0.721154
706	ENSMUSG00000006567	chr8	21992784	22060305	-	Q1	mean_TET_KO	0.848263
707	ENSMUSG00000006589	chr8	122574634	122576909	-	Q1	mean_Ctrl	0
708	ENSMUSG00000006589	chr8	122574634	122576909	-	Q1	mean_TET_KO	0
709	ENSMUSG00000006611	chr13	23702033	23710854	-	Q1	mean_Ctrl	1.76681
710	ENSMUSG00000006611	chr13	23702033	23710854	-	Q1	mean_TET_KO	1.5276
711	ENSMUSG00000006673	chr9	108516805	108560163	+	Q1	mean_Ctrl	2.34616
712	ENSMUSG00000006673	chr9	108516805	108560163	+	Q1	mean_TET_KO	2.17858
713	ENSMUSG00000006676	chr9	108490601	108502337	+	Q1	mean_Ctrl	3.23441
714	ENSMUSG00000006676	chr9	108490601	108502337	+	Q1	mean_TET_KO	2.79454
715	ENSMUSG00000006699	chr4	137319695	137357720	-	Q1	mean_Ctrl	1.97115
716	ENSMUSG00000006699	chr4	137319695	137357720	-	Q1	mean_TET_KO	1.95523
717	ENSMUSG00000006717	chr13	24817947	24831540	-	Q1	mean_Ctrl	1.50639
718	ENSMUSG00000006717	chr13	24817947	24831540	-	Q1	mean_TET_KO	1.32357
719	ENSMUSG00000006728	chr10	127063533	127067920	+	Q1	mean_Ctrl	2.34048
720	ENSMUSG00000006728	chr10	127063533	127067920	+	Q1	mean_TET_KO	1.92395
721	ENSMUSG00000006731	chr10	127165224	127172330	+	Q1	mean_Ctrl	0.393697
722	ENSMUSG00000006731	chr10	127165224	127172330	+	Q1	mean_TET_KO	0.447924
723	ENSMUSG00000006736	chr10	127067279	127070264	-	Q1	mean_Ctrl	1.17385
724	ENSMUSG00000006736	chr10	127067279	127070264	-	Q1	mean_TET_KO	1.4018
725	ENSMUSG00000006740	chr18	6201001	6242174	-	Q1	mean_Ctrl	1.57974
726	ENSMUSG00000006740	chr18	6201001	6242174	-	Q1	mean_TET_KO	1.49792
727	ENSMUSG00000006777	chr11	99477973	99493137	-	Q1	mean_Ctrl	0.896697
728	ENSMUSG00000006777	chr11	99477973	99493137	-	Q1	mean_TET_KO	0.917515
729	ENSMUSG00000006782	chr11	100574903	100591729	+	Q1	mean_Ctrl	0.825726
730	ENSMUSG00000006782	chr11	100574903	100591729	+	Q1	mean_TET_KO	0.827642
731	ENSMUSG00000006800	chr2	166073088	166155663	-	Q1	mean_Ctrl	0.74631
732	ENSMUSG00000006800	chr2	166073088	166155663	-	Q1	mean_TET_KO	0.850057
733	ENSMUSG00000006818	chr17	13006845	13040063	+	Q1	mean_Ctrl	1.16586
734	ENSMUSG00000006818	chr17	13006845	13040063	+	Q1	mean_TET_KO	1.14114
735	ENSMUSG00000006920	chr11	101191114	101226463	-	Q1	mean_Ctrl	2.60042
736	ENSMUSG00000006920	chr11	101191114	101226463	-	Q1	mean_TET_KO	2.43346
737	ENSMUSG00000006932	chr9	120929215	120960507	+	Q1	mean_Ctrl	1.36086
738	ENSMUSG00000006932	chr9	120929215	120960507	+	Q1	mean_TET_KO	1.2775
739	ENSMUSG00000006941	chr9	120492231	120495330	+	Q1	mean_Ctrl	1.56444
740	ENSMUSG00000006941	chr9	120492231	120495330	+	Q1	mean_TET_KO	1.40161
741	ENSMUSG00000006998	chr16	20651651	20663414	+	Q1	mean_Ctrl	3.04214
742	ENSMUSG00000006998	chr16	20651651	20663414	+	Q1	mean_TET_KO	2.89771
743	ENSMUSG00000007029	chr17	35000986	35016322	+	Q1	mean_Ctrl	2.13944
744	ENSMUSG00000007029	chr17	35000986	35016322	+	Q1	mean_TET_KO	2.17061
745	ENSMUSG00000007036	chr17	35089262	35102987	+	Q1	mean_Ctrl	2.54872
746	ENSMUSG00000007036	chr17	35089262	35102987	+	Q1	mean_TET_KO	2.48212
747	ENSMUSG00000007039	chr17	35059034	35062095	+	Q1	mean_Ctrl	1.38422
748	ENSMUSG00000007039	chr17	35059034	35062095	+	Q1	mean_TET_KO	1.84977
749	ENSMUSG00000007041	chr17	35049965	35058749	+	Q1	mean_Ctrl	2.2172
750	ENSMUSG00000007041	chr17	35049965	35058749	+	Q1	mean_TET_KO	2.22144
751	ENSMUSG00000007097	chr1	172271708	172298064	-	Q1	mean_Ctrl	0
752	ENSMUSG00000007097	chr1	172271708	172298064	-	Q1	mean_TET_KO	0
753	ENSMUSG00000007279	chr7	109798675	109865679	-	Q1	mean_Ctrl	1.60554
754	ENSMUSG00000007279	chr7	109798675	109865679	-	Q1	mean_TET_KO	1.31424
755	ENSMUSG00000007411	chr12	111574522	111656221	+	Q1	mean_Ctrl	1.55197
756	ENSMUSG00000007411	chr12	111574522	111656221	+	Q1	mean_TET_KO	1.51396
757	ENSMUSG00000007415	chr5	3632931	3657185	-	Q1	mean_Ctrl	1.04166
758	ENSMUSG00000007415	chr5	3632931	3657185	-	Q1	mean_TET_KO	1.08592
759	ENSMUSG00000007458	chr6	122308719	122317680	+	Q1	mean_Ctrl	2.49382
760	ENSMUSG00000007458	chr6	122308719	122317680	+	Q1	mean_TET_KO	2.09588
761	ENSMUSG00000007564	chr17	20945310	20965916	+	Q1	mean_Ctrl	2.93403
762	ENSMUSG00000007564	chr17	20945310	20965916	+	Q1	mean_TET_KO	2.79364
763	ENSMUSG00000007613	chr4	47353221	47414931	+	Q1	mean_Ctrl	1.56701
764	ENSMUSG00000007613	chr4	47353221	47414931	+	Q1	mean_TET_KO	1.45359
765	ENSMUSG00000007655	chr6	17306334	17341452	+	Q1	mean_Ctrl	0
766	ENSMUSG00000007655	chr6	17306334	17341452	+	Q1	mean_TET_KO	0
767	ENSMUSG00000007659	chr2	152780667	152831728	-	Q1	mean_Ctrl	1.4441
768	ENSMUSG00000007659	chr2	152780667	152831728	-	Q1	mean_TET_KO	1.46416
769	ENSMUSG00000007670	chr17	57021050	57031522	-	Q1	mean_Ctrl	2.43304
770	ENSMUSG00000007670	chr17	57021050	57031522	-	Q1	mean_TET_KO	2.3486
771	ENSMUSG00000007739	chr11	22990518	23003780	+	Q1	mean_Ctrl	3.14341
772	ENSMUSG00000007739	chr11	22990518	23003780	+	Q1	mean_TET_KO	2.73322
773	ENSMUSG00000007815	chr9	108306128	108337934	+	Q1	mean_Ctrl	1.99765
774	ENSMUSG00000007815	chr9	108306128	108337934	+	Q1	mean_TET_KO	1.86816
775	ENSMUSG00000007817	chr14	25459184	25666743	+	Q1	mean_Ctrl	1.67898
776	ENSMUSG00000007817	chr14	25459184	25666743	+	Q1	mean_TET_KO	1.65273
777	ENSMUSG00000007836	chr13	58125878	58128556	-	Q1	mean_Ctrl	1.11319
778	ENSMUSG00000007836	chr13	58125878	58128556	-	Q1	mean_TET_KO	0.876295
779	ENSMUSG00000007850	chr11	50376989	50386528	+	Q1	mean_Ctrl	2.79389
780	ENSMUSG00000007850	chr11	50376989	50386528	+	Q1	mean_TET_KO	2.64333
781	ENSMUSG00000007872	chr4	136143496	136145755	+	Q1	mean_Ctrl	1.01275
782	ENSMUSG00000007872	chr4	136143496	136145755	+	Q1	mean_TET_KO	1.23339
783	ENSMUSG00000007880	chr4	133679007	133756769	-	Q1	mean_Ctrl	2.01115
784	ENSMUSG00000007880	chr4	133679007	133756769	-	Q1	mean_TET_KO	2.02678
785	ENSMUSG00000007891	chr7	142375910	142388038	-	Q1	mean_Ctrl	0.919477
786	ENSMUSG00000007891	chr7	142375910	142388038	-	Q1	mean_TET_KO	0.868587
787	ENSMUSG00000007892	chr9	61913283	61914542	-	Q1	mean_Ctrl	1.03542
788	ENSMUSG00000007892	chr9	61913283	61914542	-	Q1	mean_TET_KO	1.25451
789	ENSMUSG00000008036	chr7	16738409	16749294	+	Q1	mean_Ctrl	1.90384
790	ENSMUSG00000008036	chr7	16738409	16749294	+	Q1	mean_TET_KO	2.08108
791	ENSMUSG00000008140	chr7	44489936	44496529	-	Q1	mean_Ctrl	1.94886
792	ENSMUSG00000008140	chr7	44489936	44496529	-	Q1	mean_TET_KO	1.92683
793	ENSMUSG00000008200	chr2	90745369	90781021	+	Q1	mean_Ctrl	2.90011
794	ENSMUSG00000008200	chr2	90745369	90781021	+	Q1	mean_TET_KO	2.73945
795	ENSMUSG00000008301	chr18	56562442	56587712	+	Q1	mean_Ctrl	1.65594
796	ENSMUSG00000008301	chr18	56562442	56587712	+	Q1	mean_TET_KO	1.45994
797	ENSMUSG00000008305	chr4	72117141	72200919	-	Q1	mean_Ctrl	2.19932
798	ENSMUSG00000008305	chr4	72117141	72200919	-	Q1	mean_TET_KO	2.07336
799	ENSMUSG00000008348	chr5	125385964	125390202	-	Q1	mean_Ctrl	0.863558
800	ENSMUSG00000008348	chr5	125385964	125390202	-	Q1	mean_TET_KO	1.08348
801	ENSMUSG00000008384	chr7	27486909	27490316	+	Q1	mean_Ctrl	1.49288
802	ENSMUSG00000008384	chr7	27486909	27490316	+	Q1	mean_TET_KO	1.32164
803	ENSMUSG00000008393	chr16	8658579	8672155	-	Q1	mean_Ctrl	0.796351
804	ENSMUSG00000008393	chr16	8658579	8672155	-	Q1	mean_TET_KO	0.925595
805	ENSMUSG00000008398	chr10	93247413	93311135	-	Q1	mean_Ctrl	0.936395
806	ENSMUSG00000008398	chr10	93247413	93311135	-	Q1	mean_TET_KO	0.996165
807	ENSMUSG00000008429	chr9	25108131	25151820	-	Q1	mean_Ctrl	1.93471
808	ENSMUSG00000008429	chr9	25108131	25151820	-	Q1	mean_TET_KO	1.7897
809	ENSMUSG00000008475	chr1	152766541	152775597	+	Q1	mean_Ctrl	2.67576
810	ENSMUSG00000008475	chr1	152766541	152775597	+	Q1	mean_TET_KO	2.481
811	ENSMUSG00000008540	chr6	138140315	138156755	+	Q1	mean_Ctrl	1.88215
812	ENSMUSG00000008540	chr6	138140315	138156755	+	Q1	mean_TET_KO	1.86794
813	ENSMUSG00000008575	chr4	82290172	82705750	-	Q1	mean_Ctrl	1.09996
814	ENSMUSG00000008575	chr4	82290172	82705750	-	Q1	mean_TET_KO	1.09282
815	ENSMUSG00000008668	chr17	33951998	33956001	-	Q1	mean_Ctrl	1.76427
816	ENSMUSG00000008668	chr17	33951998	33956001	-	Q1	mean_TET_KO	1.69891
817	ENSMUSG00000008690	chr15	89355718	89372826	+	Q1	mean_Ctrl	2.20599
818	ENSMUSG00000008690	chr15	89355718	89372826	+	Q1	mean_TET_KO	2.23084
819	ENSMUSG00000008730	chr3	103739814	103791563	-	Q1	mean_Ctrl	1.45296
820	ENSMUSG00000008730	chr3	103739814	103791563	-	Q1	mean_TET_KO	1.33717
821	ENSMUSG00000008734	chr7	118972046	118995211	-	Q1	mean_Ctrl	1.1667
822	ENSMUSG00000008734	chr7	118972046	118995211	-	Q1	mean_TET_KO	1.04615
823	ENSMUSG00000008845	chr6	124304655	124330527	+	Q1	mean_Ctrl	0.394789
824	ENSMUSG00000008845	chr6	124304655	124330527	+	Q1	mean_TET_KO	0.400962
825	ENSMUSG00000008855	chr11	102194431	102230166	-	Q1	mean_Ctrl	1.83322
826	ENSMUSG00000008855	chr11	102194431	102230166	-	Q1	mean_TET_KO	1.77086
827	ENSMUSG00000008859	chr13	17880570	17944239	-	Q1	mean_Ctrl	1.23286
828	ENSMUSG00000008859	chr13	17880570	17944239	-	Q1	mean_TET_KO	1.22195
829	ENSMUSG00000008892	chr8	22577074	22593813	-	Q1	mean_Ctrl	2.29986
830	ENSMUSG00000008892	chr8	22577074	22593813	-	Q1	mean_TET_KO	2.01637
831	ENSMUSG00000008958	chr3	95111021	95123051	+	Q1	mean_Ctrl	2.42547
832	ENSMUSG00000008958	chr3	95111021	95123051	+	Q1	mean_TET_KO	2.06635
833	ENSMUSG00000009013	chr5	115297109	115300999	-	Q1	mean_Ctrl	2.27657
834	ENSMUSG00000009013	chr5	115297109	115300999	-	Q1	mean_TET_KO	1.65901
835	ENSMUSG00000009035	chr15	79360683	79403569	-	Q1	mean_Ctrl	1.81746
836	ENSMUSG00000009035	chr15	79360683	79403569	-	Q1	mean_TET_KO	1.69925
837	ENSMUSG00000009073	chr11	4765844	4849536	-	Q1	mean_Ctrl	1.85648
838	ENSMUSG00000009073	chr11	4765844	4849536	-	Q1	mean_TET_KO	1.80619
839	ENSMUSG00000009079	chr11	5069688	5099266	-	Q1	mean_Ctrl	2.54865
840	ENSMUSG00000009079	chr11	5069688	5099266	-	Q1	mean_TET_KO	2.39331
841	ENSMUSG00000009090	chr11	4986823	5042791	+	Q1	mean_Ctrl	2.21158
842	ENSMUSG00000009090	chr11	4986823	5042791	+	Q1	mean_TET_KO	2.04569
843	ENSMUSG00000009114	chr10	76449080	76461110	+	Q1	mean_Ctrl	0.898623
844	ENSMUSG00000009114	chr10	76449080	76461110	+	Q1	mean_TET_KO	0.980374
845	ENSMUSG00000009185	chr11	82115184	82116799	+	Q1	mean_Ctrl	0.67265
846	ENSMUSG00000009185	chr11	82115184	82116799	+	Q1	mean_TET_KO	0.61719
847	ENSMUSG00000009281	chr6	48569695	48572789	-	Q1	mean_Ctrl	0.636468
848	ENSMUSG00000009281	chr6	48569695	48572789	-	Q1	mean_TET_KO	0.706589
849	ENSMUSG00000009291	chr10	77581719	77598732	+	Q1	mean_Ctrl	2.40935
850	ENSMUSG00000009291	chr10	77581719	77598732	+	Q1	mean_TET_KO	2.26339
851	ENSMUSG00000009376	chr6	17463799	17573980	+	Q1	mean_Ctrl	0.955721
852	ENSMUSG00000009376	chr6	17463799	17573980	+	Q1	mean_TET_KO	1.14468
853	ENSMUSG00000009470	chr13	98839018	98926384	-	Q1	mean_Ctrl	2.06169
854	ENSMUSG00000009470	chr13	98839018	98926384	-	Q1	mean_TET_KO	2.00589
855	ENSMUSG00000009549	chr2	118475849	118479711	-	Q1	mean_Ctrl	1.83342
856	ENSMUSG00000009549	chr2	118475849	118479711	-	Q1	mean_TET_KO	1.87127
857	ENSMUSG00000009555	chr2	32705783	32713076	-	Q1	mean_Ctrl	2.72427
858	ENSMUSG00000009555	chr2	32705783	32713076	-	Q1	mean_TET_KO	2.49957
859	ENSMUSG00000009575	chr15	103191543	103239816	-	Q1	mean_Ctrl	1.61941
860	ENSMUSG00000009575	chr15	103191543	103239816	-	Q1	mean_TET_KO	1.63703
861	ENSMUSG00000009621	chr2	27262103	27427033	-	Q1	mean_Ctrl	1.37016
862	ENSMUSG00000009621	chr2	27262103	27427033	-	Q1	mean_TET_KO	1.36328
863	ENSMUSG00000009630	chr8	33599624	33619441	+	Q1	mean_Ctrl	1.98271
864	ENSMUSG00000009630	chr8	33599624	33619441	+	Q1	mean_TET_KO	1.8402
865	ENSMUSG00000009633	chr1	193272160	193273217	-	Q1	mean_Ctrl	0
866	ENSMUSG00000009633	chr1	193272160	193273217	-	Q1	mean_TET_KO	0
867	ENSMUSG00000009681	chr10	75060591	75184921	+	Q1	mean_Ctrl	1.69196
868	ENSMUSG00000009681	chr10	75060591	75184921	+	Q1	mean_TET_KO	1.72306
869	ENSMUSG00000009741	chr9	113930933	113977202	+	Q1	mean_Ctrl	1.34285
870	ENSMUSG00000009741	chr9	113930933	113977202	+	Q1	mean_TET_KO	1.22222
871	ENSMUSG00000009863	chr4	140961202	140979193	+	Q1	mean_Ctrl	2.21674
872	ENSMUSG00000009863	chr4	140961202	140979193	+	Q1	mean_TET_KO	2.06557
873	ENSMUSG00000009894	chr11	59407133	59451186	-	Q1	mean_Ctrl	1.7072
874	ENSMUSG00000009894	chr11	59407133	59451186	-	Q1	mean_TET_KO	1.68939
875	ENSMUSG00000009927	chr9	44407138	44410427	+	Q1	mean_Ctrl	1.53407
876	ENSMUSG00000009927	chr9	44407138	44410427	+	Q1	mean_TET_KO	1.54377
877	ENSMUSG00000010025	chr11	61223416	61267464	-	Q1	mean_Ctrl	2.01879
878	ENSMUSG00000010025	chr11	61223416	61267464	-	Q1	mean_TET_KO	1.98169
879	ENSMUSG00000010045	chr9	107533944	107538673	+	Q1	mean_Ctrl	1.65852
880	ENSMUSG00000010045	chr9	107533944	107538673	+	Q1	mean_TET_KO	1.58082
881	ENSMUSG00000010080	chr11	94489598	94499974	-	Q1	mean_Ctrl	0.748719
882	ENSMUSG00000010080	chr11	94489598	94499974	-	Q1	mean_TET_KO	0.905516
883	ENSMUSG00000010095	chr19	8706881	8723369	-	Q1	mean_Ctrl	1.49485
884	ENSMUSG00000010095	chr19	8706881	8723369	-	Q1	mean_TET_KO	1.51305
885	ENSMUSG00000010097	chr19	8757072	8770922	+	Q1	mean_Ctrl	2.36135
886	ENSMUSG00000010097	chr19	8757072	8770922	+	Q1	mean_TET_KO	2.45199
887	ENSMUSG00000010110	chr19	8741412	8756069	+	Q1	mean_Ctrl	2.87135
888	ENSMUSG00000010110	chr19	8741412	8756069	+	Q1	mean_TET_KO	2.71708
889	ENSMUSG00000010277	chr11	78261751	78290623	+	Q1	mean_Ctrl	3.42919
890	ENSMUSG00000010277	chr11	78261751	78290623	+	Q1	mean_TET_KO	2.93544
891	ENSMUSG00000010358	chr11	101448406	101458698	+	Q1	mean_Ctrl	1.49823
892	ENSMUSG00000010358	chr11	101448406	101458698	+	Q1	mean_TET_KO	1.44323
893	ENSMUSG00000010376	chr14	55662262	55672124	-	Q1	mean_Ctrl	1.83284
894	ENSMUSG00000010376	chr14	55662262	55672124	-	Q1	mean_TET_KO	1.69439
895	ENSMUSG00000010406	chr14	54426908	54429756	+	Q1	mean_Ctrl	1.1206
896	ENSMUSG00000010406	chr14	54426908	54429756	+	Q1	mean_TET_KO	1.4697
897	ENSMUSG00000010453	chr1	36335729	36369181	-	Q1	mean_Ctrl	2.88875
898	ENSMUSG00000010453	chr1	36335729	36369181	-	Q1	mean_TET_KO	2.65959
899	ENSMUSG00000010607	chr9	22156845	22158358	+	Q1	mean_Ctrl	1.35532
900	ENSMUSG00000010607	chr9	22156845	22158358	+	Q1	mean_TET_KO	0.943982
901	ENSMUSG00000010608	chr12	83631235	83683123	+	Q1	mean_Ctrl	2.79364
902	ENSMUSG00000010608	chr12	83631235	83683123	+	Q1	mean_TET_KO	2.5166
903	ENSMUSG00000010663	chr19	10182887	10196877	+	Q1	mean_Ctrl	2.24466
904	ENSMUSG00000010663	chr19	10182887	10196877	+	Q1	mean_TET_KO	2.11688
905	ENSMUSG00000010797	chr6	17988939	18030585	-	Q1	mean_Ctrl	1.13744
906	ENSMUSG00000010797	chr6	17988939	18030585	-	Q1	mean_TET_KO	0.993956
907	ENSMUSG00000011114	chr9	37648762	37657312	-	Q1	mean_Ctrl	2.60632
908	ENSMUSG00000011114	chr9	37648762	37657312	-	Q1	mean_TET_KO	2.58901
909	ENSMUSG00000011148	chr12	112620044	112641360	+	Q1	mean_Ctrl	0.682659
910	ENSMUSG00000011148	chr12	112620044	112641360	+	Q1	mean_TET_KO	0.824565
911	ENSMUSG00000011158	chr12	112960084	113000704	-	Q1	mean_Ctrl	2.27773
912	ENSMUSG00000011158	chr12	112960084	113000704	-	Q1	mean_TET_KO	2.23908
913	ENSMUSG00000011171	chr12	116077725	116146261	+	Q1	mean_Ctrl	0.745022
914	ENSMUSG00000011171	chr12	116077725	116146261	+	Q1	mean_TET_KO	0.611016
915	ENSMUSG00000011179	chr12	17544793	17551505	+	Q1	mean_Ctrl	2.21042
916	ENSMUSG00000011179	chr12	17544793	17551505	+	Q1	mean_TET_KO	1.63912
917	ENSMUSG00000011256	chr11	46055991	46147343	+	Q1	mean_Ctrl	1.51243
918	ENSMUSG00000011256	chr11	46055991	46147343	+	Q1	mean_TET_KO	1.6253
919	ENSMUSG00000011831	chr5	107744794	107875107	-	Q1	mean_Ctrl	1.59139
920	ENSMUSG00000011831	chr5	107744794	107875107	-	Q1	mean_TET_KO	1.54561
921	ENSMUSG00000011877	chr11	77493561	77507786	+	Q1	mean_Ctrl	1.86166
922	ENSMUSG00000011877	chr11	77493561	77507786	+	Q1	mean_TET_KO	1.83035
923	ENSMUSG00000011884	chr5	114669397	114690984	-	Q1	mean_Ctrl	1.35576
924	ENSMUSG00000011884	chr5	114669397	114690984	-	Q1	mean_TET_KO	1.34946
925	ENSMUSG00000011958	chr9	69989465	70008317	+	Q1	mean_Ctrl	2.7293
926	ENSMUSG00000011958	chr9	69989465	70008317	+	Q1	mean_TET_KO	2.62377
927	ENSMUSG00000012017	chr16	17797281	17808293	+	Q1	mean_Ctrl	1.40726
928	ENSMUSG00000012017	chr16	17797281	17808293	+	Q1	mean_TET_KO	1.22075
929	ENSMUSG00000012114	chr16	17651207	17732891	-	Q1	mean_Ctrl	1.91056
930	ENSMUSG00000012114	chr16	17651207	17732891	-	Q1	mean_TET_KO	1.82591
931	ENSMUSG00000012350	chr2	103263432	103303278	-	Q1	mean_Ctrl	0.925851
932	ENSMUSG00000012350	chr2	103263432	103303278	-	Q1	mean_TET_KO	1.05222
933	ENSMUSG00000012405	chr14	18267822	18271391	-	Q1	mean_Ctrl	1.55268
934	ENSMUSG00000012405	chr14	18267822	18271391	-	Q1	mean_TET_KO	1.28264
935	ENSMUSG00000012428	chr5	7960456	7982213	+	Q1	mean_Ctrl	0.936499
936	ENSMUSG00000012428	chr5	7960456	7982213	+	Q1	mean_TET_KO	0.896095
937	ENSMUSG00000012848	chr7	12922289	12926686	+	Q1	mean_Ctrl	2.58537
938	ENSMUSG00000012848	chr7	12922289	12926686	+	Q1	mean_TET_KO	2.5356
939	ENSMUSG00000013076	chr9	14541965	14645056	-	Q1	mean_Ctrl	1.58101
940	ENSMUSG00000013076	chr9	14541965	14645056	-	Q1	mean_TET_KO	1.61348
941	ENSMUSG00000013089	chr16	22381308	22439719	-	Q1	mean_Ctrl	1.69225
942	ENSMUSG00000013089	chr16	22381308	22439719	-	Q1	mean_TET_KO	1.78639
943	ENSMUSG00000013160	chr8	105524464	105566047	-	Q1	mean_Ctrl	1.71683
944	ENSMUSG00000013160	chr8	105524464	105566047	-	Q1	mean_TET_KO	1.76415
945	ENSMUSG00000013236	chr17	56412425	56476483	-	Q1	mean_Ctrl	1.60906
946	ENSMUSG00000013236	chr17	56412425	56476483	-	Q1	mean_TET_KO	1.51969
947	ENSMUSG00000013465	chr2	25199711	25211489	-	Q1	mean_Ctrl	2.97733
948	ENSMUSG00000013465	chr2	25199711	25211489	-	Q1	mean_TET_KO	2.72494
949	ENSMUSG00000013593	chr1	171234852	171251388	-	Q1	mean_Ctrl	1.83159
950	ENSMUSG00000013593	chr1	171234852	171251388	-	Q1	mean_TET_KO	1.96932
951	ENSMUSG00000013622	chr5	31048311	31054623	+	Q1	mean_Ctrl	1.38574
952	ENSMUSG00000013622	chr5	31048311	31054623	+	Q1	mean_TET_KO	1.47699
953	ENSMUSG00000013662	chr19	32671637	32739786	-	Q1	mean_Ctrl	1.73963
954	ENSMUSG00000013662	chr19	32671637	32739786	-	Q1	mean_TET_KO	1.57879
955	ENSMUSG00000013663	chr19	32757496	32826160	+	Q1	mean_Ctrl	1.53818
956	ENSMUSG00000013663	chr19	32757496	32826160	+	Q1	mean_TET_KO	1.60139
957	ENSMUSG00000013698	chr1	172196727	172206804	-	Q1	mean_Ctrl	1.88994
958	ENSMUSG00000013698	chr1	172196727	172206804	-	Q1	mean_TET_KO	1.77627
959	ENSMUSG00000013787	chr17	34898468	34914052	+	Q1	mean_Ctrl	2.58367
960	ENSMUSG00000013787	chr17	34898468	34914052	+	Q1	mean_TET_KO	2.35469
961	ENSMUSG00000013822	chr9	22112988	22117172	-	Q1	mean_Ctrl	1.51748
962	ENSMUSG00000013822	chr9	22112988	22117172	-	Q1	mean_TET_KO	1.54306
963	ENSMUSG00000013833	chr10	79894707	79908923	-	Q1	mean_Ctrl	2.00551
964	ENSMUSG00000013833	chr10	79894707	79908923	-	Q1	mean_TET_KO	1.94817
965	ENSMUSG00000013846	chr15	67102874	67176830	-	Q1	mean_Ctrl	1.85402
966	ENSMUSG00000013846	chr15	67102874	67176830	-	Q1	mean_TET_KO	1.88507
967	ENSMUSG00000013858	chr10	79974947	79984330	-	Q1	mean_Ctrl	1.13986
968	ENSMUSG00000013858	chr10	79974947	79984330	-	Q1	mean_TET_KO	1.05482
969	ENSMUSG00000014077	chr2	119547696	119587027	+	Q1	mean_Ctrl	1.8191
970	ENSMUSG00000014077	chr2	119547696	119587027	+	Q1	mean_TET_KO	1.79459
971	ENSMUSG00000014177	chr11	62879454	62916780	+	Q1	mean_Ctrl	1.46898
972	ENSMUSG00000014177	chr11	62879454	62916780	+	Q1	mean_TET_KO	1.52167
973	ENSMUSG00000014195	chr11	100582817	100620188	-	Q1	mean_Ctrl	1.47587
974	ENSMUSG00000014195	chr11	100582817	100620188	-	Q1	mean_TET_KO	1.3704
975	ENSMUSG00000014226	chr1	160202366	160212875	-	Q1	mean_Ctrl	2.21765
976	ENSMUSG00000014226	chr1	160202366	160212875	-	Q1	mean_TET_KO	2.17432
977	ENSMUSG00000014294	chr18	36742331	36744557	-	Q1	mean_Ctrl	1.38473
978	ENSMUSG00000014294	chr18	36742331	36744557	-	Q1	mean_TET_KO	1.18166
979	ENSMUSG00000014303	chr16	4594712	4624924	+	Q1	mean_Ctrl	1.05424
980	ENSMUSG00000014303	chr16	4594712	4624924	+	Q1	mean_TET_KO	0.990653
981	ENSMUSG00000014313	chr15	35925885	35938246	-	Q1	mean_Ctrl	1.07715
982	ENSMUSG00000014313	chr15	35925885	35938246	-	Q1	mean_TET_KO	1.02144
983	ENSMUSG00000014329	chr10	70922831	71159700	-	Q1	mean_Ctrl	0.998501
984	ENSMUSG00000014329	chr10	70922831	71159700	-	Q1	mean_TET_KO	0.96381
985	ENSMUSG00000014349	chr11	96047431	96065388	-	Q1	mean_Ctrl	2.69127
986	ENSMUSG00000014349	chr11	96047431	96065388	-	Q1	mean_TET_KO	2.58172
987	ENSMUSG00000014355	chr2	128610103	128687391	-	Q1	mean_Ctrl	3.11283
988	ENSMUSG00000014355	chr2	128610103	128687391	-	Q1	mean_TET_KO	2.90882
989	ENSMUSG00000014361	chr2	128698955	128802894	+	Q1	mean_Ctrl	1.90945
990	ENSMUSG00000014361	chr2	128698955	128802894	+	Q1	mean_TET_KO	1.78518
991	ENSMUSG00000014444	chr8	122481697	122551329	-	Q1	mean_Ctrl	0
992	ENSMUSG00000014444	chr8	122481697	122551329	-	Q1	mean_TET_KO	0
993	ENSMUSG00000014470	chr8	122466146	122476064	-	Q1	mean_Ctrl	0
994	ENSMUSG00000014470	chr8	122466146	122476064	-	Q1	mean_TET_KO	0
995	ENSMUSG00000014504	chr18	34330846	34336599	+	Q1	mean_Ctrl	2.10208
996	ENSMUSG00000014504	chr18	34330846	34336599	+	Q1	mean_TET_KO	1.8319
997	ENSMUSG00000014554	chr6	83480216	83506969	-	Q1	mean_Ctrl	1.95047
998	ENSMUSG00000014554	chr6	83480216	83506969	-	Q1	mean_TET_KO	1.7707
999	ENSMUSG00000014599	chr3	107741047	107760469	-	Q1	mean_Ctrl	2.42917
1000	ENSMUSG00000014599	chr3	107741047	107760469	-	Q1	mean_TET_KO	2.38981
1001	ENSMUSG00000014606	chr11	70644195	70647479	-	Q1	mean_Ctrl	1.8983
1002	ENSMUSG00000014606	chr11	70644195	70647479	-	Q1	mean_TET_KO	1.76246
1003	ENSMUSG00000014748	chr6	83768884	83775813	-	Q1	mean_Ctrl	2.08048
1004	ENSMUSG00000014748	chr6	83768884	83775813	-	Q1	mean_TET_KO	1.96722
1005	ENSMUSG00000014769	chr17	15475020	15499751	-	Q1	mean_Ctrl	2.38806
1006	ENSMUSG00000014769	chr17	15475020	15499751	-	Q1	mean_TET_KO	2.20507
1007	ENSMUSG00000014778	chr8	105329162	105347953	-	Q1	mean_Ctrl	1.38253
1008	ENSMUSG00000014778	chr8	105329162	105347953	-	Q1	mean_TET_KO	1.25566
1009	ENSMUSG00000014846	chr8	105467492	105471526	-	Q1	mean_Ctrl	1.33144
1010	ENSMUSG00000014846	chr8	105467492	105471526	-	Q1	mean_TET_KO	1.14855
1011	ENSMUSG00000014859	chr8	105297662	105305370	+	Q1	mean_Ctrl	2.6725
1012	ENSMUSG00000014859	chr8	105297662	105305370	+	Q1	mean_TET_KO	2.55453
1013	ENSMUSG00000014867	chr2	26920039	26933928	-	Q1	mean_Ctrl	2.57261
1014	ENSMUSG00000014867	chr2	26920039	26933928	-	Q1	mean_TET_KO	2.49173
1015	ENSMUSG00000014905	chr12	44205558	44210326	-	Q1	mean_Ctrl	1.32436
1016	ENSMUSG00000014905	chr12	44205558	44210326	-	Q1	mean_TET_KO	1.21081
1017	ENSMUSG00000014956	chr5	32458842	32517433	+	Q1	mean_Ctrl	1.53141
1018	ENSMUSG00000014956	chr5	32458842	32517433	+	Q1	mean_TET_KO	1.39951
1019	ENSMUSG00000014959	chr2	70661575	70712636	+	Q1	mean_Ctrl	1.90603
1020	ENSMUSG00000014959	chr2	70661575	70712636	+	Q1	mean_TET_KO	1.83218
1021	ENSMUSG00000015002	chr15	65787033	65873816	+	Q1	mean_Ctrl	2.1043
1022	ENSMUSG00000015002	chr15	65787033	65873816	+	Q1	mean_TET_KO	1.98197
1023	ENSMUSG00000015023	chr8	110974995	110997800	-	Q1	mean_Ctrl	2.39465
1024	ENSMUSG00000015023	chr8	110974995	110997800	-	Q1	mean_TET_KO	2.22905
1025	ENSMUSG00000015053	chr6	88193890	88207032	+	Q1	mean_Ctrl	0.858346
1026	ENSMUSG00000015053	chr6	88193890	88207032	+	Q1	mean_TET_KO	0.978557
1027	ENSMUSG00000015087	chr2	25583017	25608521	-	Q1	mean_Ctrl	2.54456
1028	ENSMUSG00000015087	chr2	25583017	25608521	-	Q1	mean_TET_KO	2.30757
1029	ENSMUSG00000015092	chr2	25557846	25562082	+	Q1	mean_Ctrl	1.78085
1030	ENSMUSG00000015092	chr2	25557846	25562082	+	Q1	mean_TET_KO	2.08239
1031	ENSMUSG00000015093	chr2	25456837	25458776	+	Q1	mean_Ctrl	0
1032	ENSMUSG00000015093	chr2	25456837	25458776	+	Q1	mean_TET_KO	0
1033	ENSMUSG00000015094	chr2	25399350	25409494	+	Q1	mean_Ctrl	0.993666
1034	ENSMUSG00000015094	chr2	25399350	25409494	+	Q1	mean_TET_KO	1.01143
1035	ENSMUSG00000015095	chr2	25500749	25505471	+	Q1	mean_Ctrl	1.7904
1036	ENSMUSG00000015095	chr2	25500749	25505471	+	Q1	mean_TET_KO	1.71804
1037	ENSMUSG00000015120	chr17	25261915	25274622	-	Q1	mean_Ctrl	2.30864
1038	ENSMUSG00000015120	chr17	25261915	25274622	-	Q1	mean_TET_KO	2.28639
1039	ENSMUSG00000015133	chr7	66226911	66388350	-	Q1	mean_Ctrl	1.7264
1040	ENSMUSG00000015133	chr7	66226911	66388350	-	Q1	mean_TET_KO	1.65704
1041	ENSMUSG00000015143	chr12	80167546	80260371	-	Q1	mean_Ctrl	1.61042
1042	ENSMUSG00000015143	chr12	80167546	80260371	-	Q1	mean_TET_KO	1.53667
1043	ENSMUSG00000015149	chr7	28766734	28788661	+	Q1	mean_Ctrl	1.76036
1044	ENSMUSG00000015149	chr7	28766734	28788661	+	Q1	mean_TET_KO	1.65226
1045	ENSMUSG00000015165	chr7	28808540	28822266	+	Q1	mean_Ctrl	2.66535
1046	ENSMUSG00000015165	chr7	28808540	28822266	+	Q1	mean_TET_KO	2.50977
1047	ENSMUSG00000015243	chr4	53030786	53159895	-	Q1	mean_Ctrl	2.35455
1048	ENSMUSG00000015243	chr4	53030786	53159895	-	Q1	mean_TET_KO	2.18494
1049	ENSMUSG00000015305	chr10	8722218	8886070	-	Q1	mean_Ctrl	1.73177
1050	ENSMUSG00000015305	chr10	8722218	8886070	-	Q1	mean_TET_KO	1.78665
1051	ENSMUSG00000015312	chr10	80930072	80932204	+	Q1	mean_Ctrl	1.0353
1052	ENSMUSG00000015312	chr10	80930072	80932204	+	Q1	mean_TET_KO	0.946971
1053	ENSMUSG00000015354	chr9	95637600	95698096	+	Q1	mean_Ctrl	1.19022
1054	ENSMUSG00000015354	chr9	95637600	95698096	+	Q1	mean_TET_KO	0.979862
1055	ENSMUSG00000015357	chr9	65294259	65330658	+	Q1	mean_Ctrl	2.68435
1056	ENSMUSG00000015357	chr9	65294259	65330658	+	Q1	mean_TET_KO	2.49702
1057	ENSMUSG00000015452	chr17	34597861	34600936	+	Q1	mean_Ctrl	1.10574
1058	ENSMUSG00000015452	chr17	34597861	34600936	+	Q1	mean_TET_KO	1.32401
1059	ENSMUSG00000015461	chr17	34647145	34655074	+	Q1	mean_Ctrl	1.91067
1060	ENSMUSG00000015461	chr17	34647145	34655074	+	Q1	mean_TET_KO	1.87318
1061	ENSMUSG00000015522	chr3	95434387	95497240	+	Q1	mean_Ctrl	2.5133
1062	ENSMUSG00000015522	chr3	95434387	95497240	+	Q1	mean_TET_KO	2.31079
1063	ENSMUSG00000015568	chr8	68880490	68907448	+	Q1	mean_Ctrl	1.91978
1064	ENSMUSG00000015568	chr8	68880490	68907448	+	Q1	mean_TET_KO	1.87821
1065	ENSMUSG00000015605	chr17	46548328	46556175	-	Q1	mean_Ctrl	1.50727
1066	ENSMUSG00000015605	chr17	46548328	46556175	-	Q1	mean_TET_KO	1.71448
1067	ENSMUSG00000015647	chr2	180176372	180225859	-	Q1	mean_Ctrl	1.71963
1068	ENSMUSG00000015647	chr2	180176372	180225859	-	Q1	mean_TET_KO	1.65473
1069	ENSMUSG00000015656	chr9	40800983	40810087	+	Q1	mean_Ctrl	1.9395
1070	ENSMUSG00000015656	chr9	40800983	40810087	+	Q1	mean_TET_KO	1.89491
1071	ENSMUSG00000015714	chr3	95314790	95323599	+	Q1	mean_Ctrl	2.00103
1072	ENSMUSG00000015714	chr3	95314790	95323599	+	Q1	mean_TET_KO	2.02004
1073	ENSMUSG00000015733	chr6	17636233	17666972	+	Q1	mean_Ctrl	2.07185
1074	ENSMUSG00000015733	chr6	17636233	17666972	+	Q1	mean_TET_KO	1.96387
1075	ENSMUSG00000015745	chr3	95988428	95996001	-	Q1	mean_Ctrl	1.24166
1076	ENSMUSG00000015745	chr3	95988428	95996001	-	Q1	mean_TET_KO	1.40595
1077	ENSMUSG00000015749	chr3	95929245	95947390	+	Q1	mean_Ctrl	1.6924
1078	ENSMUSG00000015749	chr3	95929245	95947390	+	Q1	mean_TET_KO	1.62005
1079	ENSMUSG00000015755	chr10	7905652	7956230	-	Q1	mean_Ctrl	1.62836
1080	ENSMUSG00000015755	chr10	7905652	7956230	-	Q1	mean_TET_KO	1.52501
1081	ENSMUSG00000015757	chr10	7792890	7823135	+	Q1	mean_Ctrl	2.91799
1082	ENSMUSG00000015757	chr10	7792890	7823135	+	Q1	mean_TET_KO	2.69986
1083	ENSMUSG00000015759	chr14	46775566	46788411	-	Q1	mean_Ctrl	2.12723
1084	ENSMUSG00000015759	chr14	46775566	46788411	-	Q1	mean_TET_KO	2.26183
1085	ENSMUSG00000015766	chr6	137477244	137654876	-	Q1	mean_Ctrl	1.19954
1086	ENSMUSG00000015766	chr6	137477244	137654876	-	Q1	mean_TET_KO	1.33776
1087	ENSMUSG00000015790	chr2	26913380	26916530	-	Q1	mean_Ctrl	2.04724
1088	ENSMUSG00000015790	chr2	26913380	26916530	-	Q1	mean_TET_KO	2.16639
1089	ENSMUSG00000015837	chr11	50199365	50210827	-	Q1	mean_Ctrl	2.83574
1090	ENSMUSG00000015837	chr11	50199365	50210827	-	Q1	mean_TET_KO	2.58225
1091	ENSMUSG00000015839	chr2	75675512	75704641	-	Q1	mean_Ctrl	1.59055
1092	ENSMUSG00000015839	chr2	75675512	75704641	-	Q1	mean_TET_KO	1.63359
1093	ENSMUSG00000015846	chr2	27676439	27762957	+	Q1	mean_Ctrl	1.2301
1094	ENSMUSG00000015846	chr2	27676439	27762957	+	Q1	mean_TET_KO	1.27608
1095	ENSMUSG00000015869	chr11	116470844	116494202	-	Q1	mean_Ctrl	1.88909
1096	ENSMUSG00000015869	chr11	116470844	116494202	-	Q1	mean_TET_KO	1.85075
1097	ENSMUSG00000015889	chr10	93453410	93484875	+	Q1	mean_Ctrl	2.5858
1098	ENSMUSG00000015889	chr10	93453410	93484875	+	Q1	mean_TET_KO	2.49944
1099	ENSMUSG00000015932	chr2	143915319	143943324	+	Q1	mean_Ctrl	1.22843
1100	ENSMUSG00000015932	chr2	143915319	143943324	+	Q1	mean_TET_KO	1.23056
1101	ENSMUSG00000015937	chr13	56073618	56136361	-	Q1	mean_Ctrl	1.38875
1102	ENSMUSG00000015937	chr13	56073618	56136361	-	Q1	mean_TET_KO	1.45124
1103	ENSMUSG00000015950	chr5	134220052	134229625	-	Q1	mean_Ctrl	0.241239
1104	ENSMUSG00000015950	chr5	134220052	134229625	-	Q1	mean_TET_KO	0.290914
1105	ENSMUSG00000015961	chr1	177762961	177796511	-	Q1	mean_Ctrl	2.21415
1106	ENSMUSG00000015961	chr1	177762961	177796511	-	Q1	mean_TET_KO	2.11332
1107	ENSMUSG00000015968	chr14	30039938	30491455	-	Q1	mean_Ctrl	1.05467
1108	ENSMUSG00000015968	chr14	30039938	30491455	-	Q1	mean_TET_KO	0.948794
1109	ENSMUSG00000015994	chr8	25998721	26015650	-	Q1	mean_Ctrl	2.81701
1110	ENSMUSG00000015994	chr8	25998721	26015650	-	Q1	mean_TET_KO	2.71321
1111	ENSMUSG00000016018	chr13	112867417	112927398	-	Q1	mean_Ctrl	2.66469
1112	ENSMUSG00000016018	chr13	112867417	112927398	-	Q1	mean_TET_KO	2.46779
1113	ENSMUSG00000016024	chr2	158306492	158332852	+	Q1	mean_Ctrl	1.73772
1114	ENSMUSG00000016024	chr2	158306492	158332852	+	Q1	mean_TET_KO	1.70574
1115	ENSMUSG00000016087	chr9	32422203	32542861	-	Q1	mean_Ctrl	1.27901
1116	ENSMUSG00000016087	chr9	32422203	32542861	-	Q1	mean_TET_KO	1.25799
1117	ENSMUSG00000016128	chr5	151037509	151233836	-	Q1	mean_Ctrl	0.414898
1118	ENSMUSG00000016128	chr5	151037509	151233836	-	Q1	mean_TET_KO	0.373207
1119	ENSMUSG00000016194	chr1	193221633	193264075	-	Q1	mean_Ctrl	0
1120	ENSMUSG00000016194	chr1	193221633	193264075	-	Q1	mean_TET_KO	0
1121	ENSMUSG00000016252	chr2	174461071	174464105	-	Q1	mean_Ctrl	1.77457
1122	ENSMUSG00000016252	chr2	174461071	174464105	-	Q1	mean_TET_KO	1.67419
1123	ENSMUSG00000016253	chr2	174415803	174427502	+	Q1	mean_Ctrl	2.07627
1124	ENSMUSG00000016253	chr2	174415803	174427502	+	Q1	mean_TET_KO	2.0595
1125	ENSMUSG00000016256	chr2	174427492	174439039	-	Q1	mean_Ctrl	1.88412
1126	ENSMUSG00000016256	chr2	174427492	174439039	-	Q1	mean_TET_KO	1.92753
1127	ENSMUSG00000016487	chr6	146888486	147032025	+	Q1	mean_Ctrl	1.55887
1128	ENSMUSG00000016487	chr6	146888486	147032025	+	Q1	mean_TET_KO	1.49514
1129	ENSMUSG00000016494	chr1	194938818	194961279	+	Q1	mean_Ctrl	1.05925
1130	ENSMUSG00000016494	chr1	194938818	194961279	+	Q1	mean_TET_KO	1.08871
1131	ENSMUSG00000016520	chr5	147016654	147076586	-	Q1	mean_Ctrl	1.65919
1132	ENSMUSG00000016520	chr5	147016654	147076586	-	Q1	mean_TET_KO	1.57722
1133	ENSMUSG00000016528	chr1	131053699	131097826	-	Q1	mean_Ctrl	1.07394
1134	ENSMUSG00000016528	chr1	131053699	131097826	-	Q1	mean_TET_KO	1.108
1135	ENSMUSG00000016541	chr15	85336244	85463212	+	Q1	mean_Ctrl	1.72831
1136	ENSMUSG00000016541	chr15	85336244	85463212	+	Q1	mean_TET_KO	1.71238
1137	ENSMUSG00000016554	chr15	77958997	77970813	-	Q1	mean_Ctrl	1.35165
1138	ENSMUSG00000016554	chr15	77958997	77970813	-	Q1	mean_TET_KO	1.43627
1139	ENSMUSG00000016559	chr11	116021911	116027962	-	Q1	mean_Ctrl	1.31735
1140	ENSMUSG00000016559	chr11	116021911	116027962	-	Q1	mean_TET_KO	1.35352
1141	ENSMUSG00000016664	chr15	83375606	83464606	-	Q1	mean_Ctrl	1.37661
1142	ENSMUSG00000016664	chr15	83375606	83464606	-	Q1	mean_TET_KO	1.3367
1143	ENSMUSG00000016921	chr2	162931527	162937121	+	Q1	mean_Ctrl	2.87236
1144	ENSMUSG00000016921	chr2	162931527	162937121	+	Q1	mean_TET_KO	2.65075
1145	ENSMUSG00000016933	chr2	160731299	160775760	+	Q1	mean_Ctrl	0.401852
1146	ENSMUSG00000016933	chr2	160731299	160775760	+	Q1	mean_TET_KO	0.376093
1147	ENSMUSG00000016940	chr11	115420127	115431274	+	Q1	mean_Ctrl	2.153
1148	ENSMUSG00000016940	chr11	115420127	115431274	+	Q1	mean_TET_KO	2.0974
1149	ENSMUSG00000016995	chr2	164389392	164405160	-	Q1	mean_Ctrl	1.12069
1150	ENSMUSG00000016995	chr2	164389392	164405160	-	Q1	mean_TET_KO	1.05373
1151	ENSMUSG00000017007	chr2	164403140	164415448	+	Q1	mean_Ctrl	0.559953
1152	ENSMUSG00000017007	chr2	164403140	164415448	+	Q1	mean_TET_KO	0.767779
1153	ENSMUSG00000017009	chr2	164424246	164443887	-	Q1	mean_Ctrl	1.5201
1154	ENSMUSG00000017009	chr2	164424246	164443887	-	Q1	mean_TET_KO	1.44032
1155	ENSMUSG00000017119	chr11	101552148	101581951	+	Q1	mean_Ctrl	2.96687
1156	ENSMUSG00000017119	chr11	101552148	101581951	+	Q1	mean_TET_KO	2.77137
1157	ENSMUSG00000017132	chr11	118132018	118248592	-	Q1	mean_Ctrl	1.42527
1158	ENSMUSG00000017132	chr11	118132018	118248592	-	Q1	mean_TET_KO	1.40721
1159	ENSMUSG00000017144	chr2	51130437	51149111	-	Q1	mean_Ctrl	1.99888
1160	ENSMUSG00000017144	chr2	51130437	51149111	-	Q1	mean_TET_KO	1.76402
1161	ENSMUSG00000017221	chr11	98682553	98695979	+	Q1	mean_Ctrl	2.5819
1162	ENSMUSG00000017221	chr11	98682553	98695979	+	Q1	mean_TET_KO	2.52454
1163	ENSMUSG00000017264	chr4	148558428	148582401	+	Q1	mean_Ctrl	2.83218
1164	ENSMUSG00000017264	chr4	148558428	148582401	+	Q1	mean_TET_KO	2.52049
1165	ENSMUSG00000017291	chr11	77529161	77607815	-	Q1	mean_Ctrl	2.1098
1166	ENSMUSG00000017291	chr11	77529161	77607815	-	Q1	mean_TET_KO	2.0815
1167	ENSMUSG00000017404	chr11	98026709	98030492	+	Q1	mean_Ctrl	2.31397
1168	ENSMUSG00000017404	chr11	98026709	98030492	+	Q1	mean_TET_KO	1.67639
1169	ENSMUSG00000017421	chr11	80383278	80405733	+	Q1	mean_Ctrl	2.80311
1170	ENSMUSG00000017421	chr11	80383278	80405733	+	Q1	mean_TET_KO	2.72821
1171	ENSMUSG00000017428	chr11	80428614	80473248	+	Q1	mean_Ctrl	2.53669
1172	ENSMUSG00000017428	chr11	80428614	80473248	+	Q1	mean_TET_KO	2.35394
1173	ENSMUSG00000017446	chr11	118428202	118449963	+	Q1	mean_Ctrl	0.496742
1174	ENSMUSG00000017446	chr11	118428202	118449963	+	Q1	mean_TET_KO	0.578523
1175	ENSMUSG00000017466	chr11	118301068	118355740	-	Q1	mean_Ctrl	1.54911
1176	ENSMUSG00000017466	chr11	118301068	118355740	-	Q1	mean_TET_KO	1.53768
1177	ENSMUSG00000017478	chr8	122376608	122417360	+	Q1	mean_Ctrl	0
1178	ENSMUSG00000017478	chr8	122376608	122417360	+	Q1	mean_TET_KO	0
1179	ENSMUSG00000017485	chr14	16365178	16435462	+	Q1	mean_Ctrl	2.15547
1180	ENSMUSG00000017485	chr14	16365178	16435462	+	Q1	mean_TET_KO	2.04866
1181	ENSMUSG00000017493	chr11	99041243	99054392	+	Q1	mean_Ctrl	1.35353
1182	ENSMUSG00000017493	chr11	99041243	99054392	+	Q1	mean_TET_KO	1.34653
1183	ENSMUSG00000017615	chr11	78522849	78536332	-	Q1	mean_Ctrl	2.09212
1184	ENSMUSG00000017615	chr11	78522849	78536332	-	Q1	mean_TET_KO	2.245
1185	ENSMUSG00000017631	chr11	76416733	76623558	-	Q1	mean_Ctrl	1.15872
1186	ENSMUSG00000017631	chr11	76416733	76623558	-	Q1	mean_TET_KO	1.1682
1187	ENSMUSG00000017670	chr2	165288030	165326479	-	Q1	mean_Ctrl	2.15997
1188	ENSMUSG00000017670	chr2	165288030	165326479	-	Q1	mean_TET_KO	2.16345
1189	ENSMUSG00000017677	chr11	79239371	79254671	-	Q1	mean_Ctrl	2.76573
1190	ENSMUSG00000017677	chr11	79239371	79254671	-	Q1	mean_TET_KO	2.56144
1191	ENSMUSG00000017686	chr11	80209018	80267907	+	Q1	mean_Ctrl	2.44858
1192	ENSMUSG00000017686	chr11	80209018	80267907	+	Q1	mean_TET_KO	2.30619
1193	ENSMUSG00000017707	chr2	163623271	163645131	-	Q1	mean_Ctrl	2.65161
1194	ENSMUSG00000017707	chr2	163623271	163645131	-	Q1	mean_TET_KO	2.49442
1195	ENSMUSG00000017715	chr11	117986291	118024011	+	Q1	mean_Ctrl	1.61409
1196	ENSMUSG00000017715	chr11	117986291	118024011	+	Q1	mean_TET_KO	1.62148
1197	ENSMUSG00000017721	chr2	164497519	164508301	+	Q1	mean_Ctrl	2.57576
1198	ENSMUSG00000017721	chr2	164497519	164508301	+	Q1	mean_TET_KO	2.29423
1199	ENSMUSG00000017723	chr2	164562412	164568510	+	Q1	mean_Ctrl	0.903207
1200	ENSMUSG00000017723	chr2	164562412	164568510	+	Q1	mean_TET_KO	1.12489
1201	ENSMUSG00000017747	chr11	100766031	100770957	-	Q1	mean_Ctrl	1.55511
1202	ENSMUSG00000017747	chr11	100766031	100770957	-	Q1	mean_TET_KO	1.39022
1203	ENSMUSG00000017754	chr2	164839517	164857711	-	Q1	mean_Ctrl	1.84675
1204	ENSMUSG00000017754	chr2	164839517	164857711	-	Q1	mean_TET_KO	1.69635
1205	ENSMUSG00000017756	chr13	73733093	73816754	+	Q1	mean_Ctrl	1.29466
1206	ENSMUSG00000017756	chr13	73733093	73816754	+	Q1	mean_TET_KO	1.3572
1207	ENSMUSG00000017760	chr2	164832872	164841032	+	Q1	mean_Ctrl	1.30995
1208	ENSMUSG00000017760	chr2	164832872	164841032	+	Q1	mean_TET_KO	1.05682
1209	ENSMUSG00000017765	chr8	105943589	105966097	-	Q1	mean_Ctrl	1.95113
1210	ENSMUSG00000017765	chr8	105943589	105966097	-	Q1	mean_TET_KO	1.81068
1211	ENSMUSG00000017774	chr11	75650503	75673910	+	Q1	mean_Ctrl	2.45579
1212	ENSMUSG00000017774	chr11	75650503	75673910	+	Q1	mean_TET_KO	2.23911
1213	ENSMUSG00000017776	chr11	75679258	75706908	+	Q1	mean_Ctrl	2.2935
1214	ENSMUSG00000017776	chr11	75679258	75706908	+	Q1	mean_TET_KO	2.09136
1215	ENSMUSG00000017781	chr11	75588096	75628804	+	Q1	mean_Ctrl	2.21736
1216	ENSMUSG00000017781	chr11	75588096	75628804	+	Q1	mean_TET_KO	2.09048
1217	ENSMUSG00000017802	chr11	101096321	101119893	-	Q1	mean_Ctrl	2.01229
1218	ENSMUSG00000017802	chr11	101096321	101119893	-	Q1	mean_TET_KO	1.98403
1219	ENSMUSG00000017831	chr17	53479233	53507680	+	Q1	mean_Ctrl	1.72804
1220	ENSMUSG00000017831	chr17	53479233	53507680	+	Q1	mean_TET_KO	1.60703
1221	ENSMUSG00000017843	chr12	110447119	110583062	+	Q1	mean_Ctrl	1.55084
1222	ENSMUSG00000017843	chr12	110447119	110583062	+	Q1	mean_TET_KO	1.55591
1223	ENSMUSG00000017969	chr2	167191804	167240604	-	Q1	mean_Ctrl	3.24557
1224	ENSMUSG00000017969	chr2	167191804	167240604	-	Q1	mean_TET_KO	1.42579
1225	ENSMUSG00000018001	chr5	143622446	143710250	+	Q1	mean_Ctrl	1.56495
1226	ENSMUSG00000018001	chr5	143622446	143710250	+	Q1	mean_TET_KO	1.56848
1227	ENSMUSG00000018008	chr15	78597046	78622019	+	Q1	mean_Ctrl	0.640809
1228	ENSMUSG00000018008	chr15	78597046	78622019	+	Q1	mean_TET_KO	0.621796
1229	ENSMUSG00000018042	chr15	83153493	83172592	-	Q1	mean_Ctrl	1.56002
1230	ENSMUSG00000018042	chr15	83153493	83172592	-	Q1	mean_TET_KO	1.58529
1231	ENSMUSG00000018076	chr5	118560678	118765438	+	Q1	mean_Ctrl	1.35947
1232	ENSMUSG00000018076	chr5	118560678	118765438	+	Q1	mean_TET_KO	1.39687
1233	ENSMUSG00000018102	chr13	23684198	23692908	+	Q1	mean_Ctrl	1.10569
1234	ENSMUSG00000018102	chr13	23684198	23692908	+	Q1	mean_TET_KO	1.20099
1235	ENSMUSG00000018143	chr5	139791512	139802653	+	Q1	mean_Ctrl	1.45988
1236	ENSMUSG00000018143	chr5	139791512	139802653	+	Q1	mean_TET_KO	1.41659
1237	ENSMUSG00000018160	chr11	98152153	98193293	-	Q1	mean_Ctrl	2.55616
1238	ENSMUSG00000018160	chr11	98152153	98193293	-	Q1	mean_TET_KO	2.40116
1239	ENSMUSG00000018166	chr10	128567522	128589652	-	Q1	mean_Ctrl	1.07841
1240	ENSMUSG00000018166	chr10	128567522	128589652	-	Q1	mean_TET_KO	1.21786
1241	ENSMUSG00000018167	chr11	98358367	98381112	+	Q1	mean_Ctrl	1.71821
1242	ENSMUSG00000018167	chr11	98358367	98381112	+	Q1	mean_TET_KO	1.65605
1243	ENSMUSG00000018171	chr11	86583864	86683836	-	Q1	mean_Ctrl	1.52564
1244	ENSMUSG00000018171	chr11	86583864	86683836	-	Q1	mean_TET_KO	1.40915
1245	ENSMUSG00000018209	chr2	164070321	164155524	+	Q1	mean_Ctrl	2.00178
1246	ENSMUSG00000018209	chr2	164070321	164155524	+	Q1	mean_TET_KO	2.00702
1247	ENSMUSG00000018217	chr11	63128981	63159547	+	Q1	mean_Ctrl	2.47451
1248	ENSMUSG00000018217	chr11	63128981	63159547	+	Q1	mean_TET_KO	2.30669
1249	ENSMUSG00000018263	chr5	119832667	119885219	+	Q1	mean_Ctrl	1.57604
1250	ENSMUSG00000018263	chr5	119832667	119885219	+	Q1	mean_TET_KO	1.30805
1251	ENSMUSG00000018286	chr11	70525366	70527858	+	Q1	mean_Ctrl	2.40887
1252	ENSMUSG00000018286	chr11	70525366	70527858	+	Q1	mean_TET_KO	2.01522
1253	ENSMUSG00000018287	chr11	70663770	70669416	-	Q1	mean_Ctrl	1.80691
1254	ENSMUSG00000018287	chr11	70663770	70669416	-	Q1	mean_TET_KO	1.38213
1255	ENSMUSG00000018293	chr11	70651849	70654644	-	Q1	mean_Ctrl	1.46734
1256	ENSMUSG00000018293	chr11	70651849	70654644	-	Q1	mean_TET_KO	1.36211
1257	ENSMUSG00000018326	chr2	163994959	164018588	+	Q1	mean_Ctrl	1.90908
1258	ENSMUSG00000018326	chr2	163994959	164018588	+	Q1	mean_TET_KO	1.86871
1259	ENSMUSG00000018339	chr11	54902452	54910377	+	Q1	mean_Ctrl	1.74473
1260	ENSMUSG00000018339	chr11	54902452	54910377	+	Q1	mean_TET_KO	1.76455
1261	ENSMUSG00000018340	chr11	54979107	55033445	-	Q1	mean_Ctrl	2.50106
1262	ENSMUSG00000018340	chr11	54979107	55033445	-	Q1	mean_TET_KO	2.49877
1263	ENSMUSG00000018363	chr11	106820065	106920715	-	Q1	mean_Ctrl	1.96499
1264	ENSMUSG00000018363	chr11	106820065	106920715	-	Q1	mean_TET_KO	1.82142
1265	ENSMUSG00000018377	chr11	88068278	88084729	+	Q1	mean_Ctrl	2.37912
1266	ENSMUSG00000018377	chr11	88068278	88084729	+	Q1	mean_TET_KO	2.17085
1267	ENSMUSG00000018379	chr11	88047372	88053755	+	Q1	mean_Ctrl	2.23945
1268	ENSMUSG00000018379	chr11	88047372	88053755	+	Q1	mean_TET_KO	1.86405
1269	ENSMUSG00000018398	chr11	53519256	53549565	+	Q1	mean_Ctrl	1.68279
1270	ENSMUSG00000018398	chr11	53519256	53549565	+	Q1	mean_TET_KO	1.5673
1271	ENSMUSG00000018401	chr11	87592161	87616302	+	Q1	mean_Ctrl	2.8845
1272	ENSMUSG00000018401	chr11	87592161	87616302	+	Q1	mean_TET_KO	2.70274
1273	ENSMUSG00000018411	chr11	104231389	104332090	+	Q1	mean_Ctrl	1.15633
1274	ENSMUSG00000018411	chr11	104231389	104332090	+	Q1	mean_TET_KO	1.06754
1275	ENSMUSG00000018412	chr11	104333228	104468861	-	Q1	mean_Ctrl	1.70852
1276	ENSMUSG00000018412	chr11	104333228	104468861	-	Q1	mean_TET_KO	1.63088
1277	ENSMUSG00000018417	chr1	51749764	51916071	-	Q1	mean_Ctrl	1.8452
1278	ENSMUSG00000018417	chr1	51749764	51916071	-	Q1	mean_TET_KO	1.69679
1279	ENSMUSG00000018425	chr11	86768845	86807746	-	Q1	mean_Ctrl	2.65531
1280	ENSMUSG00000018425	chr11	86768845	86807746	-	Q1	mean_TET_KO	2.41811
1281	ENSMUSG00000018446	chr11	70977835	70983026	-	Q1	mean_Ctrl	2.1229
1282	ENSMUSG00000018446	chr11	70977835	70983026	-	Q1	mean_TET_KO	2.02133
1283	ENSMUSG00000018474	chr11	69343272	69369406	-	Q1	mean_Ctrl	2.30466
1284	ENSMUSG00000018474	chr11	69343272	69369406	-	Q1	mean_TET_KO	2.00293
1285	ENSMUSG00000018476	chr11	69398507	69413675	-	Q1	mean_Ctrl	1.7644
1286	ENSMUSG00000018476	chr11	69398507	69413675	-	Q1	mean_TET_KO	1.6763
1287	ENSMUSG00000018501	chr11	62316425	62458541	-	Q1	mean_Ctrl	2.28818
1288	ENSMUSG00000018501	chr11	62316425	62458541	-	Q1	mean_TET_KO	2.15776
1289	ENSMUSG00000018559	chr11	69981155	69990601	+	Q1	mean_Ctrl	2.26021
1290	ENSMUSG00000018559	chr11	69981155	69990601	+	Q1	mean_TET_KO	2.20576
1291	ENSMUSG00000018567	chr11	69991142	69994951	+	Q1	mean_Ctrl	1.92549
1292	ENSMUSG00000018567	chr11	69991142	69994951	+	Q1	mean_TET_KO	2.27929
1293	ENSMUSG00000018569	chr11	69964778	69967885	+	Q1	mean_Ctrl	0.73411
1294	ENSMUSG00000018569	chr11	69964778	69967885	+	Q1	mean_TET_KO	0.564759
1295	ENSMUSG00000018572	chr11	69995776	70000009	+	Q1	mean_Ctrl	1.49377
1296	ENSMUSG00000018572	chr11	69995776	70000009	+	Q1	mean_TET_KO	1.38914
1297	ENSMUSG00000018574	chr11	70010182	70015411	-	Q1	mean_Ctrl	0.980321
1298	ENSMUSG00000018574	chr11	70010182	70015411	-	Q1	mean_TET_KO	0.961043
1299	ENSMUSG00000018583	chr11	55469684	55504838	+	Q1	mean_Ctrl	2.05616
1300	ENSMUSG00000018583	chr11	55469684	55504838	+	Q1	mean_TET_KO	2.08713
1301	ENSMUSG00000018585	chr11	55446640	55461239	-	Q1	mean_Ctrl	1.67771
1302	ENSMUSG00000018585	chr11	55446640	55461239	-	Q1	mean_TET_KO	1.5846
1303	ENSMUSG00000018593	chr11	55394499	55423183	-	Q1	mean_Ctrl	2.38631
1304	ENSMUSG00000018593	chr11	55394499	55423183	-	Q1	mean_TET_KO	2.19644
1305	ENSMUSG00000018604	chr5	119670668	119684724	+	Q1	mean_Ctrl	1.64454
1306	ENSMUSG00000018604	chr5	119670668	119684724	+	Q1	mean_TET_KO	1.53954
1307	ENSMUSG00000018672	chr11	96849869	96861203	+	Q1	mean_Ctrl	1.71707
1308	ENSMUSG00000018672	chr11	96849869	96861203	+	Q1	mean_TET_KO	1.71019
1309	ENSMUSG00000018677	chr11	102402984	102407946	-	Q1	mean_Ctrl	1.7535
1310	ENSMUSG00000018677	chr11	102402984	102407946	-	Q1	mean_TET_KO	1.74495
1311	ENSMUSG00000018707	chr12	110601451	110666945	+	Q1	mean_Ctrl	3.16847
1312	ENSMUSG00000018707	chr12	110601451	110666945	+	Q1	mean_TET_KO	2.94703
1313	ENSMUSG00000018736	chr11	68821433	68871858	-	Q1	mean_Ctrl	1.85124
1314	ENSMUSG00000018736	chr11	68821433	68871858	-	Q1	mean_TET_KO	1.76449
1315	ENSMUSG00000018750	chr11	69765911	69784023	+	Q1	mean_Ctrl	1.5709
1316	ENSMUSG00000018750	chr11	69765911	69784023	+	Q1	mean_TET_KO	1.57893
1317	ENSMUSG00000018765	chr11	69632989	69653297	+	Q1	mean_Ctrl	2.65655
1318	ENSMUSG00000018765	chr11	69632989	69653297	+	Q1	mean_TET_KO	2.6499
1319	ENSMUSG00000018770	chr2	73908446	73911326	-	Q1	mean_Ctrl	2.00227
1320	ENSMUSG00000018770	chr2	73908446	73911326	-	Q1	mean_TET_KO	2.04662
1321	ENSMUSG00000018774	chr11	69664212	69666153	-	Q1	mean_Ctrl	1.74947
1322	ENSMUSG00000018774	chr11	69664212	69666153	-	Q1	mean_TET_KO	2.17302
1323	ENSMUSG00000018819	chr7	142460808	142494867	+	Q1	mean_Ctrl	0.938257
1324	ENSMUSG00000018819	chr7	142460808	142494867	+	Q1	mean_TET_KO	0.837686
1325	ENSMUSG00000018821	chr19	42123272	42129059	-	Q1	mean_Ctrl	1.8419
1326	ENSMUSG00000018821	chr19	42123272	42129059	-	Q1	mean_TET_KO	1.57791
1327	ENSMUSG00000018830	chr16	14194534	14291372	-	Q1	mean_Ctrl	0.935179
1328	ENSMUSG00000018830	chr16	14194534	14291372	-	Q1	mean_TET_KO	0.951073
1329	ENSMUSG00000018846	chr11	35769483	35791285	+	Q1	mean_Ctrl	2.52814
1330	ENSMUSG00000018846	chr11	35769483	35791285	+	Q1	mean_TET_KO	2.17993
1331	ENSMUSG00000018848	chr11	35808380	35834506	-	Q1	mean_Ctrl	3.13846
1332	ENSMUSG00000018848	chr11	35808380	35834506	-	Q1	mean_TET_KO	2.82824
1333	ENSMUSG00000018849	chr11	35838399	35980527	-	Q1	mean_Ctrl	0.746572
1334	ENSMUSG00000018849	chr11	35838399	35980527	-	Q1	mean_TET_KO	0.876165
1335	ENSMUSG00000018899	chr11	53770013	53778374	+	Q1	mean_Ctrl	2.25847
1336	ENSMUSG00000018899	chr11	53770013	53778374	+	Q1	mean_TET_KO	2.24421
1337	ENSMUSG00000018909	chr7	99535465	99606771	+	Q1	mean_Ctrl	1.88717
1338	ENSMUSG00000018909	chr7	99535465	99606771	+	Q1	mean_TET_KO	1.89608
1339	ENSMUSG00000018920	chr11	70453982	70459984	-	Q1	mean_Ctrl	1.60198
1340	ENSMUSG00000018920	chr11	70453982	70459984	-	Q1	mean_TET_KO	1.58136
1341	ENSMUSG00000018927	chr11	83587881	83593087	-	Q1	mean_Ctrl	0
1342	ENSMUSG00000018927	chr11	83587881	83593087	-	Q1	mean_TET_KO	0
1343	ENSMUSG00000018932	chr11	60932032	60952811	+	Q1	mean_Ctrl	2.20676
1344	ENSMUSG00000018932	chr11	60932032	60952811	+	Q1	mean_TET_KO	2.12798
1345	ENSMUSG00000018965	chr5	33018815	33027966	+	Q1	mean_Ctrl	1.41432
1346	ENSMUSG00000018965	chr5	33018815	33027966	+	Q1	mean_TET_KO	1.37054
1347	ENSMUSG00000019054	chr5	136953274	136966234	+	Q1	mean_Ctrl	1.40887
1348	ENSMUSG00000019054	chr5	136953274	136966234	+	Q1	mean_TET_KO	1.46295
1349	ENSMUSG00000019055	chr4	147909752	147936767	-	Q1	mean_Ctrl	1.99332
1350	ENSMUSG00000019055	chr4	147909752	147936767	-	Q1	mean_TET_KO	2.03787
1351	ENSMUSG00000019066	chr9	21907490	21918192	-	Q1	mean_Ctrl	2.29688
1352	ENSMUSG00000019066	chr9	21907490	21918192	-	Q1	mean_TET_KO	2.12122
1353	ENSMUSG00000019132	chr13	24801656	24816197	+	Q1	mean_Ctrl	2.91057
1354	ENSMUSG00000019132	chr13	24801656	24816197	+	Q1	mean_TET_KO	2.47118
1355	ENSMUSG00000019173	chr11	100715008	100738215	-	Q1	mean_Ctrl	1.68069
1356	ENSMUSG00000019173	chr11	100715008	100738215	-	Q1	mean_TET_KO	1.57754
1357	ENSMUSG00000019179	chr5	135778479	135790398	+	Q1	mean_Ctrl	2.45663
1358	ENSMUSG00000019179	chr5	135778479	135790398	+	Q1	mean_TET_KO	2.33939
1359	ENSMUSG00000019188	chr2	152669460	152708670	+	Q1	mean_Ctrl	2.19928
1360	ENSMUSG00000019188	chr2	152669460	152708670	+	Q1	mean_TET_KO	2.21975
1361	ENSMUSG00000019210	chr6	120794304	120822793	-	Q1	mean_Ctrl	2.36296
1362	ENSMUSG00000019210	chr6	120794304	120822793	-	Q1	mean_TET_KO	2.15697
1363	ENSMUSG00000019254	chr7	4481519	4501680	-	Q1	mean_Ctrl	2.17423
1364	ENSMUSG00000019254	chr7	4481519	4501680	-	Q1	mean_TET_KO	2.15568
1365	ENSMUSG00000019256	chr12	35497973	35535038	-	Q1	mean_Ctrl	2.08868
1366	ENSMUSG00000019256	chr12	35497973	35535038	-	Q1	mean_TET_KO	2.07718
1367	ENSMUSG00000019278	chr8	123186241	123201812	+	Q1	mean_Ctrl	0
1368	ENSMUSG00000019278	chr8	123186241	123201812	+	Q1	mean_TET_KO	0
1369	ENSMUSG00000019302	chr11	101009451	101063719	+	Q1	mean_Ctrl	2.46696
1370	ENSMUSG00000019302	chr11	101009451	101063719	+	Q1	mean_TET_KO	2.3184
1371	ENSMUSG00000019362	chr8	84246237	84249719	-	Q1	mean_Ctrl	1.50174
1372	ENSMUSG00000019362	chr8	84246237	84249719	-	Q1	mean_TET_KO	1.85705
1373	ENSMUSG00000019368	chr11	4031461	4048024	+	Q1	mean_Ctrl	1.1709
1374	ENSMUSG00000019368	chr11	4031461	4048024	+	Q1	mean_TET_KO	1.25017
1375	ENSMUSG00000019370	chr7	16915378	16924114	-	Q1	mean_Ctrl	1.53194
1376	ENSMUSG00000019370	chr7	16915378	16924114	-	Q1	mean_TET_KO	1.44001
1377	ENSMUSG00000019373	chr11	59817794	59839838	-	Q1	mean_Ctrl	2.74339
1378	ENSMUSG00000019373	chr11	59817794	59839838	-	Q1	mean_TET_KO	2.66761
1379	ENSMUSG00000019428	chr8	70527723	70535328	+	Q1	mean_Ctrl	1.97307
1380	ENSMUSG00000019428	chr8	70527723	70535328	+	Q1	mean_TET_KO	2.1487
1381	ENSMUSG00000019432	chr17	35241745	35253707	+	Q1	mean_Ctrl	2.58711
1382	ENSMUSG00000019432	chr17	35241745	35253707	+	Q1	mean_TET_KO	2.50228
1383	ENSMUSG00000019433	chr8	83652676	83664694	+	Q1	mean_Ctrl	1.02326
1384	ENSMUSG00000019433	chr8	83652676	83664694	+	Q1	mean_TET_KO	1.18631
1385	ENSMUSG00000019461	chr11	69846375	69852058	+	Q1	mean_Ctrl	1.70149
1386	ENSMUSG00000019461	chr11	69846375	69852058	+	Q1	mean_TET_KO	1.40809
1387	ENSMUSG00000019467	chr10	127182524	127190083	-	Q1	mean_Ctrl	1.60077
1388	ENSMUSG00000019467	chr10	127182524	127190083	-	Q1	mean_TET_KO	1.1827
1389	ENSMUSG00000019470	chr8	3608420	3621316	-	Q1	mean_Ctrl	2.17217
1390	ENSMUSG00000019470	chr8	3608420	3621316	-	Q1	mean_TET_KO	2.28914
1391	ENSMUSG00000019471	chr9	21133221	21149982	-	Q1	mean_Ctrl	1.79942
1392	ENSMUSG00000019471	chr9	21133221	21149982	-	Q1	mean_TET_KO	1.82051
1393	ENSMUSG00000019487	chr17	57249454	57263665	+	Q1	mean_Ctrl	2.29152
1394	ENSMUSG00000019487	chr17	57249454	57263665	+	Q1	mean_TET_KO	2.29894
1395	ENSMUSG00000019494	chr5	138161070	138164646	+	Q1	mean_Ctrl	2.05311
1396	ENSMUSG00000019494	chr5	138161070	138164646	+	Q1	mean_TET_KO	2.26037
1397	ENSMUSG00000019505	chr11	62551170	62553213	+	Q1	mean_Ctrl	0.860932
1398	ENSMUSG00000019505	chr11	62551170	62553213	+	Q1	mean_TET_KO	0.494112
1399	ENSMUSG00000019528	chr3	20122083	20155317	-	Q1	mean_Ctrl	2.45264
1400	ENSMUSG00000019528	chr3	20122083	20155317	-	Q1	mean_TET_KO	2.16081
1401	ENSMUSG00000019539	chr7	45082912	45092221	-	Q1	mean_Ctrl	1.7869
1402	ENSMUSG00000019539	chr7	45082912	45092221	-	Q1	mean_TET_KO	1.4961
1403	ENSMUSG00000019578	chr17	56067044	56075028	-	Q1	mean_Ctrl	0.522241
1404	ENSMUSG00000019578	chr17	56067044	56075028	-	Q1	mean_TET_KO	0.645338
1405	ENSMUSG00000019579	chr17	56175743	56183920	-	Q1	mean_Ctrl	2.44139
1406	ENSMUSG00000019579	chr17	56175743	56183920	-	Q1	mean_TET_KO	2.18099
1407	ENSMUSG00000019590	chr11	105933701	105953336	-	Q1	mean_Ctrl	0.898525
1408	ENSMUSG00000019590	chr11	105933701	105953336	-	Q1	mean_TET_KO	0.961901
1409	ENSMUSG00000019647	chr18	47235597	47368870	-	Q1	mean_Ctrl	1.4605
1410	ENSMUSG00000019647	chr18	47235597	47368870	-	Q1	mean_TET_KO	1.44807
1411	ENSMUSG00000019659	chr9	110656502	110711606	+	Q1	mean_Ctrl	1.20941
1412	ENSMUSG00000019659	chr9	110656502	110711606	+	Q1	mean_TET_KO	1.22149
1413	ENSMUSG00000019689	chr6	38533501	38539449	+	Q1	mean_Ctrl	0.971123
1414	ENSMUSG00000019689	chr6	38533501	38539449	+	Q1	mean_TET_KO	0.872646
1415	ENSMUSG00000019699	chr1	177020072	177258203	-	Q1	mean_Ctrl	1.28003
1416	ENSMUSG00000019699	chr1	177020072	177258203	-	Q1	mean_TET_KO	1.2075
1417	ENSMUSG00000019715	chr2	29935425	29960371	+	Q1	mean_Ctrl	2.91828
1418	ENSMUSG00000019715	chr2	29935425	29960371	+	Q1	mean_TET_KO	2.68085
1419	ENSMUSG00000019726	chr13	13590396	13778803	+	Q1	mean_Ctrl	2.18291
1420	ENSMUSG00000019726	chr13	13590396	13778803	+	Q1	mean_TET_KO	1.9262
1421	ENSMUSG00000019731	chr8	72480640	72492614	-	Q1	mean_Ctrl	2.07579
1422	ENSMUSG00000019731	chr8	72480640	72492614	-	Q1	mean_TET_KO	2.07606
1423	ENSMUSG00000019777	chr10	36974543	37001889	+	Q1	mean_Ctrl	2.20666
1424	ENSMUSG00000019777	chr10	36974543	37001889	+	Q1	mean_TET_KO	2.0741
1425	ENSMUSG00000019791	chr10	30608140	30629632	-	Q1	mean_Ctrl	1.54712
1426	ENSMUSG00000019791	chr10	30608140	30629632	-	Q1	mean_TET_KO	1.45537
1427	ENSMUSG00000019802	chr10	42761495	42832514	+	Q1	mean_Ctrl	2.17439
1428	ENSMUSG00000019802	chr10	42761495	42832514	+	Q1	mean_TET_KO	2.13981
1429	ENSMUSG00000019804	chr10	42502029	42535381	+	Q1	mean_Ctrl	1.77298
1430	ENSMUSG00000019804	chr10	42502029	42535381	+	Q1	mean_TET_KO	1.81047
1431	ENSMUSG00000019818	chr10	41519413	41531048	+	Q1	mean_Ctrl	2.45529
1432	ENSMUSG00000019818	chr10	41519413	41531048	+	Q1	mean_TET_KO	2.24591
1433	ENSMUSG00000019820	chr10	12382187	12869365	-	Q1	mean_Ctrl	1.86868
1434	ENSMUSG00000019820	chr10	12382187	12869365	-	Q1	mean_TET_KO	1.83617
1435	ENSMUSG00000019823	chr10	41476313	41487032	+	Q1	mean_Ctrl	1.63703
1436	ENSMUSG00000019823	chr10	41476313	41487032	+	Q1	mean_TET_KO	1.57796
1437	ENSMUSG00000019841	chr10	39732117	39875211	+	Q1	mean_Ctrl	2.10697
1438	ENSMUSG00000019841	chr10	39732117	39875211	+	Q1	mean_TET_KO	1.97338
1439	ENSMUSG00000019843	chr10	39368854	39565381	+	Q1	mean_Ctrl	1.31858
1440	ENSMUSG00000019843	chr10	39368854	39565381	+	Q1	mean_TET_KO	1.34188
1441	ENSMUSG00000019846	chr10	38965514	39110188	+	Q1	mean_Ctrl	2.29586
1442	ENSMUSG00000019846	chr10	38965514	39110188	+	Q1	mean_TET_KO	1.93816
1443	ENSMUSG00000019872	chr10	57794334	57811830	+	Q1	mean_Ctrl	1.78132
1444	ENSMUSG00000019872	chr10	57794334	57811830	+	Q1	mean_TET_KO	1.8283
1445	ENSMUSG00000019873	chr10	67009188	67096945	-	Q1	mean_Ctrl	0.660652
1446	ENSMUSG00000019873	chr10	67009188	67096945	-	Q1	mean_TET_KO	0.673014
1447	ENSMUSG00000019877	chr10	57515773	57532530	-	Q1	mean_Ctrl	2.60718
1448	ENSMUSG00000019877	chr10	57515773	57532530	-	Q1	mean_TET_KO	2.57574
1449	ENSMUSG00000019889	chr10	28074819	28597397	+	Q1	mean_Ctrl	1.36877
1450	ENSMUSG00000019889	chr10	28074819	28597397	+	Q1	mean_TET_KO	1.36301
1451	ENSMUSG00000019897	chr10	105841066	105847833	+	Q1	mean_Ctrl	2.39483
1452	ENSMUSG00000019897	chr10	105841066	105847833	+	Q1	mean_TET_KO	2.49694
1453	ENSMUSG00000019899	chr10	26980035	27619758	-	Q1	mean_Ctrl	1.15078
1454	ENSMUSG00000019899	chr10	26980035	27619758	-	Q1	mean_TET_KO	1.022
1455	ENSMUSG00000019907	chr10	108162192	108284475	+	Q1	mean_Ctrl	1.88378
1456	ENSMUSG00000019907	chr10	108162192	108284475	+	Q1	mean_TET_KO	1.78725
1457	ENSMUSG00000019916	chr10	59323295	59373304	+	Q1	mean_Ctrl	2.39634
1458	ENSMUSG00000019916	chr10	59323295	59373304	+	Q1	mean_TET_KO	2.27447
1459	ENSMUSG00000019917	chr10	59141626	59221847	-	Q1	mean_Ctrl	1.43567
1460	ENSMUSG00000019917	chr10	59141626	59221847	-	Q1	mean_TET_KO	1.42649
1461	ENSMUSG00000019920	chr10	58323465	58424691	+	Q1	mean_Ctrl	1.60784
1462	ENSMUSG00000019920	chr10	58323465	58424691	+	Q1	mean_TET_KO	1.52441
1463	ENSMUSG00000019929	chr10	97479608	97518143	+	Q1	mean_Ctrl	1.00507
1464	ENSMUSG00000019929	chr10	97479608	97518143	+	Q1	mean_TET_KO	1.06019
1465	ENSMUSG00000019943	chr10	98914405	99026143	+	Q1	mean_Ctrl	1.77122
1466	ENSMUSG00000019943	chr10	98914405	99026143	+	Q1	mean_TET_KO	1.73574
1467	ENSMUSG00000019947	chr10	68092519	68278740	-	Q1	mean_Ctrl	1.49516
1468	ENSMUSG00000019947	chr10	68092519	68278740	-	Q1	mean_TET_KO	1.4794
1469	ENSMUSG00000019951	chr10	89744990	89819871	+	Q1	mean_Ctrl	1.82945
1470	ENSMUSG00000019951	chr10	89744990	89819871	+	Q1	mean_TET_KO	1.79871
1471	ENSMUSG00000019960	chr10	99263230	99267489	+	Q1	mean_Ctrl	2.03625
1472	ENSMUSG00000019960	chr10	99263230	99267489	+	Q1	mean_TET_KO	1.87638
1473	ENSMUSG00000019961	chr10	91147570	91181315	-	Q1	mean_Ctrl	1.89588
1474	ENSMUSG00000019961	chr10	91147570	91181315	-	Q1	mean_TET_KO	1.93938
1475	ENSMUSG00000019966	chr10	100015629	100100416	+	Q1	mean_Ctrl	1.54617
1476	ENSMUSG00000019966	chr10	100015629	100100416	+	Q1	mean_TET_KO	1.53694
1477	ENSMUSG00000019969	chr12	83688151	83735199	+	Q1	mean_Ctrl	2.08113
1478	ENSMUSG00000019969	chr12	83688151	83735199	+	Q1	mean_TET_KO	2.0918
1479	ENSMUSG00000019970	chr10	21882183	21999903	+	Q1	mean_Ctrl	0.802027
1480	ENSMUSG00000019970	chr10	21882183	21999903	+	Q1	mean_TET_KO	0.896992
1481	ENSMUSG00000019975	chr10	91082939	91102607	+	Q1	mean_Ctrl	1.83458
1482	ENSMUSG00000019975	chr10	91082939	91102607	+	Q1	mean_TET_KO	1.77779
1483	ENSMUSG00000019978	chr10	25359797	25523519	+	Q1	mean_Ctrl	1.55451
1484	ENSMUSG00000019978	chr10	25359797	25523519	+	Q1	mean_TET_KO	1.52508
1485	ENSMUSG00000019990	chr10	20398003	20725078	-	Q1	mean_Ctrl	1.23828
1486	ENSMUSG00000019990	chr10	20398003	20725078	-	Q1	mean_TET_KO	1.2325
1487	ENSMUSG00000019997	chr10	24595441	24598683	+	Q1	mean_Ctrl	0.841842
1488	ENSMUSG00000019997	chr10	24595441	24598683	+	Q1	mean_TET_KO	0.77503
1489	ENSMUSG00000019998	chr10	24149301	24190222	+	Q1	mean_Ctrl	2.19489
1490	ENSMUSG00000019998	chr10	24149301	24190222	+	Q1	mean_TET_KO	2.00554
1491	ENSMUSG00000020009	chr10	19591948	19610229	+	Q1	mean_Ctrl	2.80139
1492	ENSMUSG00000020009	chr10	19591948	19610229	+	Q1	mean_TET_KO	2.67839
1493	ENSMUSG00000020019	chr10	93640680	93747207	+	Q1	mean_Ctrl	1.35113
1494	ENSMUSG00000020019	chr10	93640680	93747207	+	Q1	mean_TET_KO	1.36605
1495	ENSMUSG00000020022	chr10	94198719	94221443	+	Q1	mean_Ctrl	1.91292
1496	ENSMUSG00000020022	chr10	94198719	94221443	+	Q1	mean_TET_KO	1.77631
1497	ENSMUSG00000020023	chr10	94311948	94590956	+	Q1	mean_Ctrl	1.16557
1498	ENSMUSG00000020023	chr10	94311948	94590956	+	Q1	mean_TET_KO	1.11275
1499	ENSMUSG00000020027	chr10	95385361	95417180	-	Q1	mean_Ctrl	1.62426
1500	ENSMUSG00000020027	chr10	95385361	95417180	-	Q1	mean_TET_KO	1.50707
1501	ENSMUSG00000020029	chr10	95547006	95564146	-	Q1	mean_Ctrl	1.39794
1502	ENSMUSG00000020029	chr10	95547006	95564146	-	Q1	mean_TET_KO	1.33282
1503	ENSMUSG00000020032	chr10	84370904	84440597	-	Q1	mean_Ctrl	1.76036
1504	ENSMUSG00000020032	chr10	84370904	84440597	-	Q1	mean_TET_KO	1.60724
1505	ENSMUSG00000020034	chr10	84576625	84614359	+	Q1	mean_Ctrl	2.32181
1506	ENSMUSG00000020034	chr10	84576625	84614359	+	Q1	mean_TET_KO	2.26394
1507	ENSMUSG00000020044	chr10	86300371	86349506	+	Q1	mean_Ctrl	0
1508	ENSMUSG00000020044	chr10	86300371	86349506	+	Q1	mean_TET_KO	0
1509	ENSMUSG00000020048	chr10	86690208	86705509	-	Q1	mean_Ctrl	2.23711
1510	ENSMUSG00000020048	chr10	86690208	86705509	-	Q1	mean_TET_KO	1.99146
1511	ENSMUSG00000020057	chr10	88322803	88379080	-	Q1	mean_Ctrl	1.31862
1512	ENSMUSG00000020057	chr10	88322803	88379080	-	Q1	mean_TET_KO	1.32612
1513	ENSMUSG00000020064	chr10	63243809	63317878	+	Q1	mean_Ctrl	2.23931
1514	ENSMUSG00000020064	chr10	63243809	63317878	+	Q1	mean_TET_KO	2.02674
1515	ENSMUSG00000020074	chr10	62743927	62792286	-	Q1	mean_Ctrl	2.98977
1516	ENSMUSG00000020074	chr10	62743927	62792286	-	Q1	mean_TET_KO	2.70152
1517	ENSMUSG00000020075	chr10	62580250	62602281	-	Q1	mean_Ctrl	2.45822
1518	ENSMUSG00000020075	chr10	62580250	62602281	-	Q1	mean_TET_KO	2.46043
1519	ENSMUSG00000020076	chr10	62615894	62651218	-	Q1	mean_Ctrl	2.74439
1520	ENSMUSG00000020076	chr10	62615894	62651218	-	Q1	mean_TET_KO	2.4851
1521	ENSMUSG00000020077	chr10	62493832	62527451	-	Q1	mean_Ctrl	0.922217
1522	ENSMUSG00000020077	chr10	62493832	62527451	-	Q1	mean_TET_KO	0.926055
1523	ENSMUSG00000020078	chr10	62455234	62486805	-	Q1	mean_Ctrl	2.12301
1524	ENSMUSG00000020078	chr10	62455234	62486805	-	Q1	mean_TET_KO	1.92498
1525	ENSMUSG00000020088	chr10	61680298	61693297	+	Q1	mean_Ctrl	2.71792
1526	ENSMUSG00000020088	chr10	61680298	61693297	+	Q1	mean_TET_KO	2.36097
1527	ENSMUSG00000020091	chr10	61428490	61452661	-	Q1	mean_Ctrl	1.55
1528	ENSMUSG00000020091	chr10	61428490	61452661	-	Q1	mean_TET_KO	1.49566
1529	ENSMUSG00000020092	chr10	61319655	61383530	-	Q1	mean_Ctrl	1.89772
1530	ENSMUSG00000020092	chr10	61319655	61383530	-	Q1	mean_TET_KO	1.70648
1531	ENSMUSG00000020097	chr10	61098641	61147703	-	Q1	mean_Ctrl	2.13987
1532	ENSMUSG00000020097	chr10	61098641	61147703	-	Q1	mean_TET_KO	2.07187
1533	ENSMUSG00000020101	chr10	60346850	60372684	+	Q1	mean_Ctrl	0
1534	ENSMUSG00000020101	chr10	60346850	60372684	+	Q1	mean_TET_KO	0
1535	ENSMUSG00000020107	chr10	59987408	60003135	-	Q1	mean_Ctrl	2.09748
1536	ENSMUSG00000020107	chr10	59987408	60003135	-	Q1	mean_TET_KO	2.0818
1537	ENSMUSG00000020109	chr10	59879555	59899302	+	Q1	mean_Ctrl	1.69498
1538	ENSMUSG00000020109	chr10	59879555	59899302	+	Q1	mean_TET_KO	1.65092
1539	ENSMUSG00000020111	chr10	59702476	59864132	+	Q1	mean_Ctrl	1.77926
1540	ENSMUSG00000020111	chr10	59702476	59864132	+	Q1	mean_TET_KO	1.72258
1541	ENSMUSG00000020114	chr10	119199254	119240055	-	Q1	mean_Ctrl	2.28969
1542	ENSMUSG00000020114	chr10	119199254	119240055	-	Q1	mean_TET_KO	2.23052
1543	ENSMUSG00000020115	chr10	121546454	121586787	-	Q1	mean_Ctrl	2.57479
1544	ENSMUSG00000020115	chr10	121546454	121586787	-	Q1	mean_TET_KO	2.39125
1545	ENSMUSG00000020120	chr11	16971205	17052381	-	Q1	mean_Ctrl	1.26958
1546	ENSMUSG00000020120	chr11	16971205	17052381	-	Q1	mean_TET_KO	1.24308
1547	ENSMUSG00000020128	chr11	21239280	21321136	+	Q1	mean_Ctrl	1.87947
1548	ENSMUSG00000020128	chr11	21239280	21321136	+	Q1	mean_TET_KO	1.81505
1549	ENSMUSG00000020130	chr10	115197871	115251467	-	Q1	mean_Ctrl	2.34431
1550	ENSMUSG00000020130	chr10	115197871	115251467	-	Q1	mean_TET_KO	2.17953
1551	ENSMUSG00000020132	chr10	115287083	115315594	-	Q1	mean_Ctrl	2.12023
1552	ENSMUSG00000020132	chr10	115287083	115315594	-	Q1	mean_TET_KO	2.10484
1553	ENSMUSG00000020134	chr11	21091290	21150323	+	Q1	mean_Ctrl	1.50112
1554	ENSMUSG00000020134	chr11	21091290	21150323	+	Q1	mean_TET_KO	1.46069
1555	ENSMUSG00000020143	chr11	34226814	34783892	-	Q1	mean_Ctrl	0.253963
1556	ENSMUSG00000020143	chr11	34226814	34783892	-	Q1	mean_TET_KO	0.270752
1557	ENSMUSG00000020149	chr11	20201431	20226856	+	Q1	mean_Ctrl	2.01871
1558	ENSMUSG00000020149	chr11	20201431	20226856	+	Q1	mean_TET_KO	1.82338
1559	ENSMUSG00000020152	chr11	20062303	20112913	-	Q1	mean_Ctrl	2.26386
1560	ENSMUSG00000020152	chr11	20062303	20112913	-	Q1	mean_TET_KO	2.0861
1561	ENSMUSG00000020153	chr10	80249120	80256794	+	Q1	mean_Ctrl	1.99987
1562	ENSMUSG00000020153	chr10	80249120	80256794	+	Q1	mean_TET_KO	1.97212
1563	ENSMUSG00000020154	chr10	116275522	116389535	+	Q1	mean_Ctrl	1.22052
1564	ENSMUSG00000020154	chr10	116275522	116389535	+	Q1	mean_TET_KO	1.29666
1565	ENSMUSG00000020156	chr10	80226433	80243903	+	Q1	mean_Ctrl	2.83467
1566	ENSMUSG00000020156	chr10	80226433	80243903	+	Q1	mean_TET_KO	2.56175
1567	ENSMUSG00000020160	chr11	18879816	19018985	-	Q1	mean_Ctrl	1.56821
1568	ENSMUSG00000020160	chr11	18879816	19018985	-	Q1	mean_TET_KO	1.44397
1569	ENSMUSG00000020163	chr10	80402996	80406830	-	Q1	mean_Ctrl	1.66864
1570	ENSMUSG00000020163	chr10	80402996	80406830	-	Q1	mean_TET_KO	1.42936
1571	ENSMUSG00000020166	chr10	116485160	116581511	-	Q1	mean_Ctrl	0.547894
1572	ENSMUSG00000020166	chr10	116485160	116581511	-	Q1	mean_TET_KO	0.541603
1573	ENSMUSG00000020167	chr10	80409513	80433647	-	Q1	mean_Ctrl	2.14509
1574	ENSMUSG00000020167	chr10	80409513	80433647	-	Q1	mean_TET_KO	2.00707
1575	ENSMUSG00000020171	chr10	117215220	117224507	-	Q1	mean_Ctrl	2.17969
1576	ENSMUSG00000020171	chr10	117215220	117224507	-	Q1	mean_TET_KO	2.27097
1577	ENSMUSG00000020173	chr11	12236607	12464960	-	Q1	mean_Ctrl	0.789931
1578	ENSMUSG00000020173	chr11	12236607	12464960	-	Q1	mean_TET_KO	0.866244
1579	ENSMUSG00000020176	chr11	11930507	12038683	-	Q1	mean_Ctrl	1.44258
1580	ENSMUSG00000020176	chr11	11930507	12038683	-	Q1	mean_TET_KO	1.37188
1581	ENSMUSG00000020183	chr10	117629499	117687352	+	Q1	mean_Ctrl	1.36506
1582	ENSMUSG00000020183	chr10	117629499	117687352	+	Q1	mean_TET_KO	1.38579
1583	ENSMUSG00000020184	chr10	117688874	117710758	-	Q1	mean_Ctrl	2.81612
1584	ENSMUSG00000020184	chr10	117688874	117710758	-	Q1	mean_TET_KO	2.86958
1585	ENSMUSG00000020189	chr10	111164751	111297249	+	Q1	mean_Ctrl	1.47111
1586	ENSMUSG00000020189	chr10	111164751	111297249	+	Q1	mean_TET_KO	1.44105
1587	ENSMUSG00000020190	chr10	80665326	80678112	-	Q1	mean_Ctrl	2.05527
1588	ENSMUSG00000020190	chr10	80665326	80678112	-	Q1	mean_TET_KO	1.91335
1589	ENSMUSG00000020196	chr10	75646111	75764341	-	Q1	mean_Ctrl	2.2906
1590	ENSMUSG00000020196	chr10	75646111	75764341	-	Q1	mean_TET_KO	2.21707
1591	ENSMUSG00000020198	chr10	80706955	80742264	-	Q1	mean_Ctrl	2.65114
1592	ENSMUSG00000020198	chr10	80706955	80742264	-	Q1	mean_TET_KO	2.53034
1593	ENSMUSG00000020205	chr10	111506285	111508645	+	Q1	mean_Ctrl	0.687708
1594	ENSMUSG00000020205	chr10	111506285	111508645	+	Q1	mean_TET_KO	0.589593
1595	ENSMUSG00000020220	chr4	144972621	145195005	-	Q1	mean_Ctrl	2.34675
1596	ENSMUSG00000020220	chr4	144972621	145195005	-	Q1	mean_TET_KO	2.29697
1597	ENSMUSG00000020225	chr10	120201589	120224917	+	Q1	mean_Ctrl	1.59457
1598	ENSMUSG00000020225	chr10	120201589	120224917	+	Q1	mean_TET_KO	1.54908
1599	ENSMUSG00000020232	chr10	81346047	81350480	-	Q1	mean_Ctrl	1.492
1600	ENSMUSG00000020232	chr10	81346047	81350480	-	Q1	mean_TET_KO	1.066
1601	ENSMUSG00000020238	chr10	81486248	81496392	-	Q1	mean_Ctrl	1.98785
1602	ENSMUSG00000020238	chr10	81486248	81496392	-	Q1	mean_TET_KO	2.07674
1603	ENSMUSG00000020241	chr10	76595761	76623630	-	Q1	mean_Ctrl	2.00074
1604	ENSMUSG00000020241	chr10	76595761	76623630	-	Q1	mean_TET_KO	1.66028
1605	ENSMUSG00000020250	chr10	82833950	82897712	+	Q1	mean_Ctrl	1.51245
1606	ENSMUSG00000020250	chr10	82833950	82897712	+	Q1	mean_TET_KO	1.48413
1607	ENSMUSG00000020257	chr9	106170927	106191139	+	Q1	mean_Ctrl	2.65739
1608	ENSMUSG00000020257	chr9	106170927	106191139	+	Q1	mean_TET_KO	2.30252
1609	ENSMUSG00000020260	chr10	77259217	77269575	+	Q1	mean_Ctrl	2.40568
1610	ENSMUSG00000020260	chr10	77259217	77269575	+	Q1	mean_TET_KO	2.3459
1611	ENSMUSG00000020262	chr10	77290725	77418270	-	Q1	mean_Ctrl	1.60632
1612	ENSMUSG00000020262	chr10	77290725	77418270	-	Q1	mean_TET_KO	1.43931
1613	ENSMUSG00000020263	chr10	83600032	83648738	-	Q1	mean_Ctrl	2.1975
1614	ENSMUSG00000020263	chr10	83600032	83648738	-	Q1	mean_TET_KO	2.1035
1615	ENSMUSG00000020264	chr11	55158469	55185077	-	Q1	mean_Ctrl	1.54434
1616	ENSMUSG00000020264	chr11	55158469	55185077	-	Q1	mean_TET_KO	1.20468
1617	ENSMUSG00000020265	chr10	77606096	77618331	+	Q1	mean_Ctrl	0
1618	ENSMUSG00000020265	chr10	77606096	77618331	+	Q1	mean_TET_KO	0.00650647
1619	ENSMUSG00000020267	chr11	54866382	54870501	+	Q1	mean_Ctrl	1.29409
1620	ENSMUSG00000020267	chr11	54866382	54870501	+	Q1	mean_TET_KO	1.62929
1621	ENSMUSG00000020271	chr11	32642723	32746816	+	Q1	mean_Ctrl	1.41726
1622	ENSMUSG00000020271	chr11	32642723	32746816	+	Q1	mean_TET_KO	1.48488
1623	ENSMUSG00000020272	chr11	32533304	32624587	+	Q1	mean_Ctrl	1.14952
1624	ENSMUSG00000020272	chr11	32533304	32624587	+	Q1	mean_TET_KO	1.09892
1625	ENSMUSG00000020282	chr11	32209584	32222300	-	Q1	mean_Ctrl	2.22941
1626	ENSMUSG00000020282	chr11	32209584	32222300	-	Q1	mean_TET_KO	1.9758
1627	ENSMUSG00000020290	chr11	23256040	23298249	+	Q1	mean_Ctrl	2.59205
1628	ENSMUSG00000020290	chr11	23256040	23298249	+	Q1	mean_TET_KO	2.48422
1629	ENSMUSG00000020300	chr11	31872210	31935634	+	Q1	mean_Ctrl	1.89631
1630	ENSMUSG00000020300	chr11	31872210	31935634	+	Q1	mean_TET_KO	1.77163
1631	ENSMUSG00000020307	chr10	79682194	79688398	+	Q1	mean_Ctrl	2.05531
1632	ENSMUSG00000020307	chr10	79682194	79688398	+	Q1	mean_TET_KO	1.80138
1633	ENSMUSG00000020311	chr11	30930773	30954335	-	Q1	mean_Ctrl	0
1634	ENSMUSG00000020311	chr11	30930773	30954335	-	Q1	mean_TET_KO	0
1635	ENSMUSG00000020315	chr11	30099394	30268175	-	Q1	mean_Ctrl	2.27348
1636	ENSMUSG00000020315	chr11	30099394	30268175	-	Q1	mean_TET_KO	2.21879
1637	ENSMUSG00000020321	chr11	21556691	21572367	-	Q1	mean_Ctrl	2.47509
1638	ENSMUSG00000020321	chr11	21556691	21572367	-	Q1	mean_TET_KO	2.27404
1639	ENSMUSG00000020326	chr11	40748551	40755311	-	Q1	mean_Ctrl	2.48309
1640	ENSMUSG00000020326	chr11	40748551	40755311	-	Q1	mean_TET_KO	2.31249
1641	ENSMUSG00000020346	chr11	49244190	49263030	+	Q1	mean_Ctrl	1.74829
1642	ENSMUSG00000020346	chr11	49244190	49263030	+	Q1	mean_TET_KO	1.63339
1643	ENSMUSG00000020349	chr11	52098680	52127778	+	Q1	mean_Ctrl	2.07392
1644	ENSMUSG00000020349	chr11	52098680	52127778	+	Q1	mean_TET_KO	2.00122
1645	ENSMUSG00000020357	chr11	49609262	49652739	+	Q1	mean_Ctrl	0.964579
1646	ENSMUSG00000020357	chr11	49609262	49652739	+	Q1	mean_TET_KO	1.02105
1647	ENSMUSG00000020358	chr11	51600099	51606847	-	Q1	mean_Ctrl	0.554283
1648	ENSMUSG00000020358	chr11	51600099	51606847	-	Q1	mean_TET_KO	0.55942
1649	ENSMUSG00000020361	chr11	53259813	53300457	-	Q1	mean_Ctrl	2.69455
1650	ENSMUSG00000020361	chr11	53259813	53300457	-	Q1	mean_TET_KO	2.49735
1651	ENSMUSG00000020362	chr11	49671502	49712723	-	Q1	mean_Ctrl	2.14907
1652	ENSMUSG00000020362	chr11	49671502	49712723	-	Q1	mean_TET_KO	1.99049
1653	ENSMUSG00000020363	chr11	49794177	49838613	+	Q1	mean_Ctrl	1.8262
1654	ENSMUSG00000020363	chr11	49794177	49838613	+	Q1	mean_TET_KO	1.56976
1655	ENSMUSG00000020366	chr11	49846750	49886421	+	Q1	mean_Ctrl	2.18659
1656	ENSMUSG00000020366	chr11	49846750	49886421	+	Q1	mean_TET_KO	2.16069
1657	ENSMUSG00000020368	chr11	50293960	50325673	-	Q1	mean_Ctrl	2.28043
1658	ENSMUSG00000020368	chr11	50293960	50325673	-	Q1	mean_TET_KO	2.1989
1659	ENSMUSG00000020372	chr11	48800331	48806434	+	Q1	mean_Ctrl	2.84246
1660	ENSMUSG00000020372	chr11	48800331	48806434	+	Q1	mean_TET_KO	2.27018
1661	ENSMUSG00000020375	chr11	50389285	50431125	-	Q1	mean_Ctrl	2.52576
1662	ENSMUSG00000020375	chr11	50389285	50431125	-	Q1	mean_TET_KO	2.36001
1663	ENSMUSG00000020376	chr11	50025345	50125719	+	Q1	mean_Ctrl	1.43757
1664	ENSMUSG00000020376	chr11	50025345	50125719	+	Q1	mean_TET_KO	1.41502
1665	ENSMUSG00000020380	chr11	53649518	53707319	-	Q1	mean_Ctrl	2.28123
1666	ENSMUSG00000020380	chr11	53649518	53707319	-	Q1	mean_TET_KO	2.14983
1667	ENSMUSG00000020385	chr11	51261729	51281766	+	Q1	mean_Ctrl	2.21058
1668	ENSMUSG00000020385	chr11	51261729	51281766	+	Q1	mean_TET_KO	2.16482
1669	ENSMUSG00000020386	chr11	51763686	51791925	+	Q1	mean_Ctrl	1.94405
1670	ENSMUSG00000020386	chr11	51763686	51791925	+	Q1	mean_TET_KO	1.91643
1671	ENSMUSG00000020387	chr11	51813454	51857653	-	Q1	mean_Ctrl	2.43019
1672	ENSMUSG00000020387	chr11	51813454	51857653	-	Q1	mean_TET_KO	2.25881
1673	ENSMUSG00000020390	chr11	51985496	52000762	-	Q1	mean_Ctrl	2.78879
1674	ENSMUSG00000020390	chr11	51985496	52000762	-	Q1	mean_TET_KO	2.61837
1675	ENSMUSG00000020400	chr11	54910784	54962917	-	Q1	mean_Ctrl	2.04452
1676	ENSMUSG00000020400	chr11	54910784	54962917	-	Q1	mean_TET_KO	2.00232
1677	ENSMUSG00000020402	chr11	52360859	52389397	+	Q1	mean_Ctrl	2.02514
1678	ENSMUSG00000020402	chr11	52360859	52389397	+	Q1	mean_TET_KO	1.85545
1679	ENSMUSG00000020409	chr11	43433743	43447981	+	Q1	mean_Ctrl	3.09573
1680	ENSMUSG00000020409	chr11	43433743	43447981	+	Q1	mean_TET_KO	2.86747
1681	ENSMUSG00000020412	chr11	4637746	4685699	+	Q1	mean_Ctrl	2.2935
1682	ENSMUSG00000020412	chr11	4637746	4685699	+	Q1	mean_TET_KO	2.11665
1683	ENSMUSG00000020422	chr11	8431651	8664681	-	Q1	mean_Ctrl	1.60596
1684	ENSMUSG00000020422	chr11	8431651	8664681	-	Q1	mean_TET_KO	1.49322
1685	ENSMUSG00000020423	chr1	134075169	134079120	-	Q1	mean_Ctrl	2.34986
1686	ENSMUSG00000020423	chr1	134075169	134079120	-	Q1	mean_TET_KO	2.08021
1687	ENSMUSG00000020427	chr11	7206085	7213923	-	Q1	mean_Ctrl	1.61391
1688	ENSMUSG00000020427	chr11	7206085	7213923	-	Q1	mean_TET_KO	1.18328
1689	ENSMUSG00000020430	chr11	3963974	3980004	+	Q1	mean_Ctrl	0.670986
1690	ENSMUSG00000020430	chr11	3963974	3980004	+	Q1	mean_TET_KO	0.624481
1691	ENSMUSG00000020432	chr11	3917191	3932159	-	Q1	mean_Ctrl	2.21528
1692	ENSMUSG00000020432	chr11	3917191	3932159	-	Q1	mean_TET_KO	2.11993
1693	ENSMUSG00000020439	chr11	3517522	3540612	-	Q1	mean_Ctrl	1.67897
1694	ENSMUSG00000020439	chr11	3517522	3540612	-	Q1	mean_TET_KO	1.43105
1695	ENSMUSG00000020440	chr6	28423559	28426602	+	Q1	mean_Ctrl	0
1696	ENSMUSG00000020440	chr6	28423559	28426602	+	Q1	mean_TET_KO	0
1697	ENSMUSG00000020444	chr11	59183874	59192212	-	Q1	mean_Ctrl	1.49181
1698	ENSMUSG00000020444	chr11	59183874	59192212	-	Q1	mean_TET_KO	1.3961
1699	ENSMUSG00000020451	chr11	3344255	3409189	-	Q1	mean_Ctrl	1.55779
1700	ENSMUSG00000020451	chr11	3344255	3409189	-	Q1	mean_TET_KO	1.57741
1701	ENSMUSG00000020454	chr11	3202391	3244588	+	Q1	mean_Ctrl	0
1702	ENSMUSG00000020454	chr11	3202391	3244588	+	Q1	mean_TET_KO	0
1703	ENSMUSG00000020456	chr11	6291632	6356642	+	Q1	mean_Ctrl	2.65053
1704	ENSMUSG00000020456	chr11	6291632	6356642	+	Q1	mean_TET_KO	2.48643
1705	ENSMUSG00000020457	chr11	3187359	3266415	-	Q1	mean_Ctrl	2.00159
1706	ENSMUSG00000020457	chr11	3187359	3266415	-	Q1	mean_TET_KO	2.00466
1707	ENSMUSG00000020458	chr11	29692946	29744331	+	Q1	mean_Ctrl	1.28873
1708	ENSMUSG00000020458	chr11	29692946	29744331	+	Q1	mean_TET_KO	1.28611
1709	ENSMUSG00000020460	chr11	29545845	29548109	-	Q1	mean_Ctrl	1.55342
1710	ENSMUSG00000020460	chr11	29545845	29548109	-	Q1	mean_TET_KO	1.34738
1711	ENSMUSG00000020462	chr11	29221531	29247409	-	Q1	mean_Ctrl	2.29639
1712	ENSMUSG00000020462	chr11	29221531	29247409	-	Q1	mean_TET_KO	2.26872
1713	ENSMUSG00000020463	chr11	29172889	29220797	+	Q1	mean_Ctrl	2.56678
1714	ENSMUSG00000020463	chr11	29172889	29220797	+	Q1	mean_TET_KO	2.30661
1715	ENSMUSG00000020467	chr11	28853203	28926743	+	Q1	mean_Ctrl	1.43194
1716	ENSMUSG00000020467	chr11	28853203	28926743	+	Q1	mean_TET_KO	1.28539
1717	ENSMUSG00000020473	chr11	5861946	5872088	+	Q1	mean_Ctrl	1.87739
1718	ENSMUSG00000020473	chr11	5861946	5872088	+	Q1	mean_TET_KO	1.78263
1719	ENSMUSG00000020476	chr11	5788487	5800962	+	Q1	mean_Ctrl	2.60864
1720	ENSMUSG00000020476	chr11	5788487	5800962	+	Q1	mean_TET_KO	2.31122
1721	ENSMUSG00000020477	chr11	5703982	5715680	-	Q1	mean_Ctrl	0.885136
1722	ENSMUSG00000020477	chr11	5703982	5715680	-	Q1	mean_TET_KO	0.845387
1723	ENSMUSG00000020483	chr11	87979524	87987533	-	Q1	mean_Ctrl	1.92572
1724	ENSMUSG00000020483	chr11	87979524	87987533	-	Q1	mean_TET_KO	2.00214
1725	ENSMUSG00000020484	chr11	5520658	5525893	+	Q1	mean_Ctrl	2.73669
1726	ENSMUSG00000020484	chr11	5520658	5525893	+	Q1	mean_TET_KO	2.61107
1727	ENSMUSG00000020485	chr11	87737551	87743623	+	Q1	mean_Ctrl	2.45995
1728	ENSMUSG00000020485	chr11	87737551	87743623	+	Q1	mean_TET_KO	2.09813
1729	ENSMUSG00000020486	chr11	87566652	87590539	+	Q1	mean_Ctrl	1.29403
1730	ENSMUSG00000020486	chr11	87566652	87590539	+	Q1	mean_TET_KO	1.15556
1731	ENSMUSG00000020496	chr11	58932287	58938916	-	Q1	mean_Ctrl	2.27033
1732	ENSMUSG00000020496	chr11	58932287	58938916	-	Q1	mean_TET_KO	2.40036
1733	ENSMUSG00000020515	chr11	58104152	58118594	+	Q1	mean_Ctrl	2.50825
1734	ENSMUSG00000020515	chr11	58104152	58118594	+	Q1	mean_TET_KO	2.24244
1735	ENSMUSG00000020519	chr11	57801636	57810217	+	Q1	mean_Ctrl	1.71021
1736	ENSMUSG00000020519	chr11	57801636	57810217	+	Q1	mean_TET_KO	1.50165
1737	ENSMUSG00000020523	chr11	57482992	57518617	-	Q1	mean_Ctrl	2.72128
1738	ENSMUSG00000020523	chr11	57482992	57518617	-	Q1	mean_TET_KO	2.43796
1739	ENSMUSG00000020530	chr11	84832360	84870817	-	Q1	mean_Ctrl	2.63724
1740	ENSMUSG00000020530	chr11	84832360	84870817	-	Q1	mean_TET_KO	2.3627
1741	ENSMUSG00000020532	chr11	84129671	84401651	+	Q1	mean_Ctrl	1.74597
1742	ENSMUSG00000020532	chr11	84129671	84401651	+	Q1	mean_TET_KO	1.7098
1743	ENSMUSG00000020538	chr11	60199088	60222581	-	Q1	mean_Ctrl	1.67258
1744	ENSMUSG00000020538	chr11	60199088	60222581	-	Q1	mean_TET_KO	1.50645
1745	ENSMUSG00000020566	chr12	17284720	17329359	-	Q1	mean_Ctrl	0.975754
1746	ENSMUSG00000020566	chr12	17284720	17329359	-	Q1	mean_TET_KO	1.07322
1747	ENSMUSG00000020570	chr12	32953890	32979860	+	Q1	mean_Ctrl	1.98644
1748	ENSMUSG00000020570	chr12	32953890	32979860	+	Q1	mean_TET_KO	1.57987
1749	ENSMUSG00000020571	chr12	17266544	17284770	+	Q1	mean_Ctrl	3.05328
1750	ENSMUSG00000020571	chr12	17266544	17284770	+	Q1	mean_TET_KO	2.70838
1751	ENSMUSG00000020572	chr12	32819544	32853349	+	Q1	mean_Ctrl	2.29963
1752	ENSMUSG00000020572	chr12	32819544	32853349	+	Q1	mean_TET_KO	2.07673
1753	ENSMUSG00000020577	chr12	36014556	36042500	-	Q1	mean_Ctrl	1.12081
1754	ENSMUSG00000020577	chr12	36014556	36042500	-	Q1	mean_TET_KO	1.21701
1755	ENSMUSG00000020580	chr12	16894894	16987823	+	Q1	mean_Ctrl	2.27086
1756	ENSMUSG00000020580	chr12	16894894	16987823	+	Q1	mean_TET_KO	2.10568
1757	ENSMUSG00000020585	chr12	8921663	8938742	+	Q1	mean_Ctrl	2.08993
1758	ENSMUSG00000020585	chr12	8921663	8938742	+	Q1	mean_TET_KO	1.91728
1759	ENSMUSG00000020592	chr12	8771322	8793715	+	Q1	mean_Ctrl	0.882523
1760	ENSMUSG00000020592	chr12	8771322	8793715	+	Q1	mean_TET_KO	0.964599
1761	ENSMUSG00000020593	chr12	16535668	16646966	-	Q1	mean_Ctrl	1.55125
1762	ENSMUSG00000020593	chr12	16535668	16646966	-	Q1	mean_TET_KO	1.56614
1763	ENSMUSG00000020594	chr12	8674133	8752581	+	Q1	mean_Ctrl	2.05395
1764	ENSMUSG00000020594	chr12	8674133	8752581	+	Q1	mean_TET_KO	1.93767
1765	ENSMUSG00000020601	chr12	15791726	15816922	-	Q1	mean_Ctrl	1.47865
1766	ENSMUSG00000020601	chr12	15791726	15816922	-	Q1	mean_TET_KO	1.56404
1767	ENSMUSG00000020608	chr12	11265885	11319785	+	Q1	mean_Ctrl	2.67878
1768	ENSMUSG00000020608	chr12	11265885	11319785	+	Q1	mean_TET_KO	2.44039
1769	ENSMUSG00000020611	chr11	109362830	109401369	+	Q1	mean_Ctrl	1.63327
1770	ENSMUSG00000020611	chr11	109362830	109401369	+	Q1	mean_TET_KO	1.7186
1771	ENSMUSG00000020612	chr11	109649404	109669656	+	Q1	mean_Ctrl	2.51306
1772	ENSMUSG00000020612	chr11	109649404	109669656	+	Q1	mean_TET_KO	2.49111
1773	ENSMUSG00000020614	chr11	109669748	109722279	-	Q1	mean_Ctrl	1.47515
1774	ENSMUSG00000020614	chr11	109669748	109722279	-	Q1	mean_TET_KO	1.31346
1775	ENSMUSG00000020620	chr11	109932189	109995845	-	Q1	mean_Ctrl	1.61745
1776	ENSMUSG00000020620	chr11	109932189	109995845	-	Q1	mean_TET_KO	1.31328
1777	ENSMUSG00000020629	chr12	28675230	28682175	+	Q1	mean_Ctrl	2.0778
1778	ENSMUSG00000020629	chr12	28675230	28682175	+	Q1	mean_TET_KO	1.83227
1779	ENSMUSG00000020634	chr12	4879031	4907705	-	Q1	mean_Ctrl	2.09103
1780	ENSMUSG00000020634	chr12	4879031	4907705	-	Q1	mean_TET_KO	1.94064
1781	ENSMUSG00000020640	chr12	4592637	4713962	+	Q1	mean_Ctrl	1.30617
1782	ENSMUSG00000020640	chr12	4592637	4713962	+	Q1	mean_TET_KO	1.1719
1783	ENSMUSG00000020642	chr12	26300963	26415254	-	Q1	mean_Ctrl	1.46559
1784	ENSMUSG00000020642	chr12	26300963	26415254	-	Q1	mean_TET_KO	1.3842
1785	ENSMUSG00000020644	chr12	25093798	25097140	-	Q1	mean_Ctrl	0.731433
1786	ENSMUSG00000020644	chr12	25093798	25097140	-	Q1	mean_TET_KO	0.778457
1787	ENSMUSG00000020647	chr12	4247361	4477182	-	Q1	mean_Ctrl	1.55307
1788	ENSMUSG00000020647	chr12	4247361	4477182	-	Q1	mean_TET_KO	1.56441
1789	ENSMUSG00000020664	chr12	31331276	31351453	-	Q1	mean_Ctrl	2.70203
1790	ENSMUSG00000020664	chr12	31331276	31351453	-	Q1	mean_TET_KO	2.58887
1791	ENSMUSG00000020671	chr12	3247427	3309969	-	Q1	mean_Ctrl	1.28611
1792	ENSMUSG00000020671	chr12	3247427	3309969	-	Q1	mean_TET_KO	1.33557
1793	ENSMUSG00000020674	chr12	29937607	30017658	+	Q1	mean_Ctrl	1.78567
1794	ENSMUSG00000020674	chr12	29937607	30017658	+	Q1	mean_TET_KO	1.73362
1795	ENSMUSG00000020676	chr11	82057822	82062955	+	Q1	mean_Ctrl	0.564921
1796	ENSMUSG00000020676	chr11	82057822	82062955	+	Q1	mean_TET_KO	0.612014
1797	ENSMUSG00000020680	chr11	83473085	83506743	+	Q1	mean_Ctrl	2.24619
1798	ENSMUSG00000020680	chr11	83473085	83506743	+	Q1	mean_TET_KO	2.00495
1799	ENSMUSG00000020681	chr11	105967944	105989964	+	Q1	mean_Ctrl	0.272335
1800	ENSMUSG00000020681	chr11	105967944	105989964	+	Q1	mean_TET_KO	0.346939
1801	ENSMUSG00000020695	chr11	105292642	105351139	+	Q1	mean_Ctrl	1.63156
1802	ENSMUSG00000020695	chr11	105292642	105351139	+	Q1	mean_TET_KO	1.44761
1803	ENSMUSG00000020700	chr11	106084612	106155446	+	Q1	mean_Ctrl	2.0706
1804	ENSMUSG00000020700	chr11	106084612	106155446	+	Q1	mean_TET_KO	2.03462
1805	ENSMUSG00000020705	chr11	106216925	106249139	+	Q1	mean_Ctrl	2.74805
1806	ENSMUSG00000020705	chr11	106216925	106249139	+	Q1	mean_TET_KO	2.53332
1807	ENSMUSG00000020708	chr11	106256153	106263120	+	Q1	mean_Ctrl	2.23773
1808	ENSMUSG00000020708	chr11	106256153	106263120	+	Q1	mean_TET_KO	1.97607
1809	ENSMUSG00000020709	chr11	80154104	80178958	+	Q1	mean_Ctrl	0.343153
1810	ENSMUSG00000020709	chr11	80154104	80178958	+	Q1	mean_TET_KO	0.253117
1811	ENSMUSG00000020716	chr11	79339692	79581612	+	Q1	mean_Ctrl	1.79645
1812	ENSMUSG00000020716	chr11	79339692	79581612	+	Q1	mean_TET_KO	1.69677
1813	ENSMUSG00000020717	chr11	106654216	106750628	-	Q1	mean_Ctrl	1.1136
1814	ENSMUSG00000020717	chr11	106654216	106750628	-	Q1	mean_TET_KO	1.22348
1815	ENSMUSG00000020719	chr11	106780354	106789185	-	Q1	mean_Ctrl	2.93035
1816	ENSMUSG00000020719	chr11	106780354	106789185	-	Q1	mean_TET_KO	2.77783
1817	ENSMUSG00000020720	chr11	107479483	107504362	+	Q1	mean_Ctrl	2.53841
1818	ENSMUSG00000020720	chr11	107479483	107504362	+	Q1	mean_TET_KO	2.34123
1819	ENSMUSG00000020733	chr11	115163340	115181181	+	Q1	mean_Ctrl	0.982718
1820	ENSMUSG00000020733	chr11	115163340	115181181	+	Q1	mean_TET_KO	1.15413
1821	ENSMUSG00000020736	chr11	115490419	115491862	-	Q1	mean_Ctrl	0.706027
1822	ENSMUSG00000020736	chr11	115490419	115491862	-	Q1	mean_TET_KO	0.697237
1823	ENSMUSG00000020737	chr11	115497352	115514387	-	Q1	mean_Ctrl	1.24162
1824	ENSMUSG00000020737	chr11	115497352	115514387	-	Q1	mean_TET_KO	1.23312
1825	ENSMUSG00000020741	chr11	74649494	74670847	+	Q1	mean_Ctrl	2.31887
1826	ENSMUSG00000020741	chr11	74649494	74670847	+	Q1	mean_TET_KO	2.15659
1827	ENSMUSG00000020743	chr11	115607917	115612969	-	Q1	mean_Ctrl	1.92327
1828	ENSMUSG00000020743	chr11	115607917	115612969	-	Q1	mean_TET_KO	1.81436
1829	ENSMUSG00000020745	chr11	74673948	74724670	-	Q1	mean_Ctrl	1.97612
1830	ENSMUSG00000020745	chr11	74673948	74724670	-	Q1	mean_TET_KO	1.75244
1831	ENSMUSG00000020747	chr11	115765432	115799366	+	Q1	mean_Ctrl	1.61808
1832	ENSMUSG00000020747	chr11	115765432	115799366	+	Q1	mean_TET_KO	1.56267
1833	ENSMUSG00000020766	chr11	116008456	116012719	-	Q1	mean_Ctrl	1.30439
1834	ENSMUSG00000020766	chr11	116008456	116012719	-	Q1	mean_TET_KO	1.23546
1835	ENSMUSG00000020777	chr11	116171887	116199045	-	Q1	mean_Ctrl	2.37384
1836	ENSMUSG00000020777	chr11	116171887	116199045	-	Q1	mean_TET_KO	2.34902
1837	ENSMUSG00000020780	chr11	116245165	116274217	-	Q1	mean_Ctrl	2.9027
1838	ENSMUSG00000020780	chr11	116245165	116274217	-	Q1	mean_TET_KO	2.67826
1839	ENSMUSG00000020788	chr11	72961168	72993044	+	Q1	mean_Ctrl	1.40684
1840	ENSMUSG00000020788	chr11	72961168	72993044	+	Q1	mean_TET_KO	1.54814
1841	ENSMUSG00000020790	chr11	72690005	72772146	+	Q1	mean_Ctrl	2.44912
1842	ENSMUSG00000020790	chr11	72690005	72772146	+	Q1	mean_TET_KO	2.24937
1843	ENSMUSG00000020792	chr11	116288000	116307233	-	Q1	mean_Ctrl	2.47141
1844	ENSMUSG00000020792	chr11	116288000	116307233	-	Q1	mean_TET_KO	2.13319
1845	ENSMUSG00000020806	chr11	116598164	116627019	-	Q1	mean_Ctrl	1.85803
1846	ENSMUSG00000020806	chr11	116598164	116627019	-	Q1	mean_TET_KO	1.67363
1847	ENSMUSG00000020810	chr11	116645594	116654313	-	Q1	mean_Ctrl	0.892312
1848	ENSMUSG00000020810	chr11	116645594	116654313	-	Q1	mean_TET_KO	0.830468
1849	ENSMUSG00000020814	chr11	116803061	116828046	-	Q1	mean_Ctrl	1.2716
1850	ENSMUSG00000020814	chr11	116803061	116828046	-	Q1	mean_TET_KO	1.1862
1851	ENSMUSG00000020817	chr11	70844777	70943105	+	Q1	mean_Ctrl	1.95771
1852	ENSMUSG00000020817	chr11	70844777	70943105	+	Q1	mean_TET_KO	1.80488
1853	ENSMUSG00000020821	chr11	70700547	70731964	+	Q1	mean_Ctrl	2.62233
1854	ENSMUSG00000020821	chr11	70700547	70731964	+	Q1	mean_TET_KO	2.64629
1855	ENSMUSG00000020823	chr11	117115167	117159268	+	Q1	mean_Ctrl	2.11455
1856	ENSMUSG00000020823	chr11	117115167	117159268	+	Q1	mean_TET_KO	2.16614
1857	ENSMUSG00000020827	chr11	70562880	70614483	+	Q1	mean_Ctrl	1.40242
1858	ENSMUSG00000020827	chr11	70562880	70614483	+	Q1	mean_TET_KO	1.37835
1859	ENSMUSG00000020840	chr11	76924808	76987379	+	Q1	mean_Ctrl	2.06982
1860	ENSMUSG00000020840	chr11	76924808	76987379	+	Q1	mean_TET_KO	1.92491
1861	ENSMUSG00000020841	chr11	76778423	76847018	-	Q1	mean_Ctrl	2.09066
1862	ENSMUSG00000020841	chr11	76778423	76847018	-	Q1	mean_TET_KO	1.96703
1863	ENSMUSG00000020849	chr11	75732868	75765845	+	Q1	mean_Ctrl	1.78433
1864	ENSMUSG00000020849	chr11	75732868	75765845	+	Q1	mean_TET_KO	1.80854
1865	ENSMUSG00000020850	chr11	75486815	75509449	+	Q1	mean_Ctrl	3.53348
1866	ENSMUSG00000020850	chr11	75486815	75509449	+	Q1	mean_TET_KO	3.31129
1867	ENSMUSG00000020859	chr11	93996090	94126085	+	Q1	mean_Ctrl	2.1036
1868	ENSMUSG00000020859	chr11	93996090	94126085	+	Q1	mean_TET_KO	1.98167
1869	ENSMUSG00000020863	chr11	94287889	94321988	-	Q1	mean_Ctrl	2.50127
1870	ENSMUSG00000020863	chr11	94287889	94321988	-	Q1	mean_TET_KO	2.30817
1871	ENSMUSG00000020864	chr11	94328000	94341841	+	Q1	mean_Ctrl	2.18448
1872	ENSMUSG00000020864	chr11	94328000	94341841	+	Q1	mean_TET_KO	2.08925
1873	ENSMUSG00000020865	chr11	94343294	94392997	-	Q1	mean_Ctrl	0.873115
1874	ENSMUSG00000020865	chr11	94343294	94392997	-	Q1	mean_TET_KO	1.0279
1875	ENSMUSG00000020869	chr11	94629766	94645216	+	Q1	mean_Ctrl	2.82442
1876	ENSMUSG00000020869	chr11	94629766	94645216	+	Q1	mean_TET_KO	2.57732
1877	ENSMUSG00000020873	chr11	95384691	95391776	+	Q1	mean_Ctrl	2.60412
1878	ENSMUSG00000020873	chr11	95384691	95391776	+	Q1	mean_TET_KO	2.37674
1879	ENSMUSG00000020889	chr11	98767931	98775333	-	Q1	mean_Ctrl	2.17851
1880	ENSMUSG00000020889	chr11	98767931	98775333	-	Q1	mean_TET_KO	1.7355
1881	ENSMUSG00000020893	chr11	69095216	69109960	+	Q1	mean_Ctrl	2.40775
1882	ENSMUSG00000020893	chr11	69095216	69109960	+	Q1	mean_TET_KO	2.06638
1883	ENSMUSG00000020894	chr11	69088489	69092384	+	Q1	mean_Ctrl	2.09586
1884	ENSMUSG00000020894	chr11	69088489	69092384	+	Q1	mean_TET_KO	1.9516
1885	ENSMUSG00000020900	chr11	68691558	68816632	+	Q1	mean_Ctrl	2.13409
1886	ENSMUSG00000020900	chr11	68691558	68816632	+	Q1	mean_TET_KO	1.82846
1887	ENSMUSG00000020902	chr11	68209363	68400823	-	Q1	mean_Ctrl	1.12928
1888	ENSMUSG00000020902	chr11	68209363	68400823	-	Q1	mean_TET_KO	1.22049
1889	ENSMUSG00000020911	chr11	100140809	100148665	-	Q1	mean_Ctrl	0.573062
1890	ENSMUSG00000020911	chr11	100140809	100148665	-	Q1	mean_TET_KO	0.615747
1891	ENSMUSG00000020917	chr11	100476352	100528000	-	Q1	mean_Ctrl	2.76971
1892	ENSMUSG00000020917	chr11	100476352	100528000	-	Q1	mean_TET_KO	2.69461
1893	ENSMUSG00000020919	chr11	100780730	100850724	-	Q1	mean_Ctrl	1.67894
1894	ENSMUSG00000020919	chr11	100780730	100850724	-	Q1	mean_TET_KO	1.68511
1895	ENSMUSG00000020922	chr11	102162496	102185296	-	Q1	mean_Ctrl	2.2045
1896	ENSMUSG00000020922	chr11	102162496	102185296	-	Q1	mean_TET_KO	1.84347
1897	ENSMUSG00000020923	chr11	102304559	102319742	-	Q1	mean_Ctrl	1.56878
1898	ENSMUSG00000020923	chr11	102304559	102319742	-	Q1	mean_TET_KO	1.70244
1899	ENSMUSG00000020929	chr11	102838472	102880985	-	Q1	mean_Ctrl	2.55278
1900	ENSMUSG00000020929	chr11	102838472	102880985	-	Q1	mean_TET_KO	2.42746
1901	ENSMUSG00000020936	chr11	103028189	103068912	+	Q1	mean_Ctrl	2.2327
1902	ENSMUSG00000020936	chr11	103028189	103068912	+	Q1	mean_TET_KO	2.10527
1903	ENSMUSG00000020946	chr11	103676848	103697898	-	Q1	mean_Ctrl	2.41914
1904	ENSMUSG00000020946	chr11	103676848	103697898	-	Q1	mean_TET_KO	2.35857
1905	ENSMUSG00000020949	chr12	65062423	65074007	-	Q1	mean_Ctrl	1.74211
1906	ENSMUSG00000020949	chr12	65062423	65074007	-	Q1	mean_TET_KO	1.65781
1907	ENSMUSG00000020952	chr12	51377509	51450101	+	Q1	mean_Ctrl	2.9181
1908	ENSMUSG00000020952	chr12	51377509	51450101	+	Q1	mean_TET_KO	2.64434
1909	ENSMUSG00000020954	chr12	51609631	51691897	-	Q1	mean_Ctrl	1.73541
1910	ENSMUSG00000020954	chr12	51609631	51691897	-	Q1	mean_TET_KO	1.56612
1911	ENSMUSG00000020964	chr12	91806042	91849157	-	Q1	mean_Ctrl	2.98236
1912	ENSMUSG00000020964	chr12	91806042	91849157	-	Q1	mean_TET_KO	2.88908
1913	ENSMUSG00000020978	chr12	69296680	69310687	+	Q1	mean_Ctrl	2.59729
1914	ENSMUSG00000020978	chr12	69296680	69310687	+	Q1	mean_TET_KO	2.34775
1915	ENSMUSG00000020982	chr12	69310521	69357165	-	Q1	mean_Ctrl	2.9608
1916	ENSMUSG00000020982	chr12	69310521	69357165	-	Q1	mean_TET_KO	2.68985
1917	ENSMUSG00000020986	chr12	58958382	59012017	-	Q1	mean_Ctrl	2.27034
1918	ENSMUSG00000020986	chr12	58958382	59012017	-	Q1	mean_TET_KO	2.08426
1919	ENSMUSG00000020993	chr12	59043091	59061472	-	Q1	mean_Ctrl	2.15215
1920	ENSMUSG00000020993	chr12	59043091	59061472	-	Q1	mean_TET_KO	2.10636
1921	ENSMUSG00000020994	chr12	59066883	59073998	+	Q1	mean_Ctrl	2.98513
1922	ENSMUSG00000020994	chr12	59066883	59073998	+	Q1	mean_TET_KO	2.68207
1923	ENSMUSG00000021000	chr12	59095798	59191583	+	Q1	mean_Ctrl	2.03949
1924	ENSMUSG00000021000	chr12	59095798	59191583	+	Q1	mean_TET_KO	1.97152
1925	ENSMUSG00000021009	chr12	98676740	98737405	-	Q1	mean_Ctrl	2.08737
1926	ENSMUSG00000021009	chr12	98676740	98737405	-	Q1	mean_TET_KO	2.02513
1927	ENSMUSG00000021012	chr12	98746963	98787753	+	Q1	mean_Ctrl	2.18791
1928	ENSMUSG00000021012	chr12	98746963	98787753	+	Q1	mean_TET_KO	2.11022
1929	ENSMUSG00000021024	chr12	55384221	55418454	+	Q1	mean_Ctrl	1.60626
1930	ENSMUSG00000021024	chr12	55384221	55418454	+	Q1	mean_TET_KO	1.58738
1931	ENSMUSG00000021025	chr12	55489409	55492647	-	Q1	mean_Ctrl	2.78712
1932	ENSMUSG00000021025	chr12	55489409	55492647	-	Q1	mean_TET_KO	2.61058
1933	ENSMUSG00000021027	chr12	55602895	55821167	-	Q1	mean_Ctrl	2.18131
1934	ENSMUSG00000021027	chr12	55602895	55821167	-	Q1	mean_TET_KO	2.03587
1935	ENSMUSG00000021028	chr12	56328302	56345894	-	Q1	mean_Ctrl	2.32489
1936	ENSMUSG00000021028	chr12	56328302	56345894	-	Q1	mean_TET_KO	2.31521
1937	ENSMUSG00000021033	chr12	87147164	87164723	+	Q1	mean_Ctrl	0.904588
1938	ENSMUSG00000021033	chr12	87147164	87164723	+	Q1	mean_TET_KO	1.04461
1939	ENSMUSG00000021036	chr12	87305057	87388355	-	Q1	mean_Ctrl	2.00012
1940	ENSMUSG00000021036	chr12	87305057	87388355	-	Q1	mean_TET_KO	1.96827
1941	ENSMUSG00000021037	chr12	87266478	87273998	+	Q1	mean_Ctrl	2.54432
1942	ENSMUSG00000021037	chr12	87266478	87273998	+	Q1	mean_TET_KO	2.62329
1943	ENSMUSG00000021039	chr12	87449074	87472274	-	Q1	mean_Ctrl	2.6548
1944	ENSMUSG00000021039	chr12	87449074	87472274	-	Q1	mean_TET_KO	2.37855
1945	ENSMUSG00000021048	chr12	76255297	76319803	+	Q1	mean_Ctrl	1.2209
1946	ENSMUSG00000021048	chr12	76255297	76319803	+	Q1	mean_TET_KO	1.23678
1947	ENSMUSG00000021051	chr12	75450880	75596245	-	Q1	mean_Ctrl	1.39037
1948	ENSMUSG00000021051	chr12	75450880	75596245	-	Q1	mean_TET_KO	1.3512
1949	ENSMUSG00000021062	chr12	76797959	76822908	-	Q1	mean_Ctrl	0
1950	ENSMUSG00000021062	chr12	76797959	76822908	-	Q1	mean_TET_KO	0
1951	ENSMUSG00000021065	chr12	77238124	77476338	+	Q1	mean_Ctrl	1.35287
1952	ENSMUSG00000021065	chr12	77238124	77476338	+	Q1	mean_TET_KO	1.32792
1953	ENSMUSG00000021067	chr12	69965011	69987002	-	Q1	mean_Ctrl	1.29164
1954	ENSMUSG00000021067	chr12	69965011	69987002	-	Q1	mean_TET_KO	1.23523
1955	ENSMUSG00000021068	chr12	70011434	70113717	-	Q1	mean_Ctrl	1.9259
1956	ENSMUSG00000021068	chr12	70011434	70113717	-	Q1	mean_TET_KO	1.91628
1957	ENSMUSG00000021069	chr12	70190810	70231488	-	Q1	mean_Ctrl	1.72883
1958	ENSMUSG00000021069	chr12	70190810	70231488	-	Q1	mean_TET_KO	1.54319
1959	ENSMUSG00000021072	chr12	70453094	70468040	+	Q1	mean_Ctrl	2.6133
1960	ENSMUSG00000021072	chr12	70453094	70468040	+	Q1	mean_TET_KO	2.36412
1961	ENSMUSG00000021091	chr12	104406728	104414329	+	Q1	mean_Ctrl	1.34719
1962	ENSMUSG00000021091	chr12	104406728	104414329	+	Q1	mean_TET_KO	1.18145
1963	ENSMUSG00000021094	chr12	72650352	72664909	-	Q1	mean_Ctrl	1.81814
1964	ENSMUSG00000021094	chr12	72650352	72664909	-	Q1	mean_TET_KO	1.93056
1965	ENSMUSG00000021096	chr12	72757454	72799819	+	Q1	mean_Ctrl	1.59644
1966	ENSMUSG00000021096	chr12	72757454	72799819	+	Q1	mean_TET_KO	1.55401
1967	ENSMUSG00000021108	chr12	73584795	73778185	+	Q1	mean_Ctrl	1.00289
1968	ENSMUSG00000021108	chr12	73584795	73778185	+	Q1	mean_TET_KO	1.13056
1969	ENSMUSG00000021109	chr12	73901374	73947530	+	Q1	mean_Ctrl	0
1970	ENSMUSG00000021109	chr12	73901374	73947530	+	Q1	mean_TET_KO	0
1971	ENSMUSG00000021111	chr12	105784693	105838944	+	Q1	mean_Ctrl	2.3892
1972	ENSMUSG00000021111	chr12	105784693	105838944	+	Q1	mean_TET_KO	2.29812
1973	ENSMUSG00000021114	chr12	78840724	78861638	-	Q1	mean_Ctrl	2.20956
1974	ENSMUSG00000021114	chr12	78840724	78861638	-	Q1	mean_TET_KO	2.13423
1975	ENSMUSG00000021124	chr12	79156016	79172667	-	Q1	mean_Ctrl	2.26353
1976	ENSMUSG00000021124	chr12	79156016	79172667	-	Q1	mean_TET_KO	2.17905
1977	ENSMUSG00000021127	chr12	80107753	80113013	-	Q1	mean_Ctrl	2.17882
1978	ENSMUSG00000021127	chr12	80107753	80113013	-	Q1	mean_TET_KO	1.98388
1979	ENSMUSG00000021133	chr12	80790509	80880835	+	Q1	mean_Ctrl	1.55696
1980	ENSMUSG00000021133	chr12	80790509	80880835	+	Q1	mean_TET_KO	1.44628
1981	ENSMUSG00000021134	chr12	80945503	80950507	+	Q1	mean_Ctrl	2.81562
1982	ENSMUSG00000021134	chr12	80945503	80950507	+	Q1	mean_TET_KO	2.64886
1983	ENSMUSG00000021140	chr12	81860022	82000924	+	Q1	mean_Ctrl	1.98899
1984	ENSMUSG00000021140	chr12	81860022	82000924	+	Q1	mean_TET_KO	1.92107
1985	ENSMUSG00000021143	chr12	113014507	113074401	+	Q1	mean_Ctrl	1.94657
1986	ENSMUSG00000021143	chr12	113014507	113074401	+	Q1	mean_TET_KO	1.9381
1987	ENSMUSG00000021144	chr12	113098277	113137206	+	Q1	mean_Ctrl	1.88238
1988	ENSMUSG00000021144	chr12	113098277	113137206	+	Q1	mean_TET_KO	1.91061
1989	ENSMUSG00000021156	chr13	9684832	9765330	-	Q1	mean_Ctrl	1.37239
1990	ENSMUSG00000021156	chr13	9684832	9765330	-	Q1	mean_TET_KO	1.34731
1991	ENSMUSG00000021171	chr12	116281195	116391050	+	Q1	mean_Ctrl	1.98501
1992	ENSMUSG00000021171	chr12	116281195	116391050	+	Q1	mean_TET_KO	1.89588
1993	ENSMUSG00000021178	chr12	100110153	100123405	+	Q1	mean_Ctrl	2.97916
1994	ENSMUSG00000021178	chr12	100110153	100123405	+	Q1	mean_TET_KO	2.88258
1995	ENSMUSG00000021186	chr12	101746564	101819055	-	Q1	mean_Ctrl	1.41258
1996	ENSMUSG00000021186	chr12	101746564	101819055	-	Q1	mean_TET_KO	1.36013
1997	ENSMUSG00000021188	chr12	101834042	101913267	-	Q1	mean_Ctrl	2.27377
1998	ENSMUSG00000021188	chr12	101834042	101913267	-	Q1	mean_TET_KO	2.00714
1999	ENSMUSG00000021190	chr12	102394083	102439813	-	Q1	mean_Ctrl	1.46046
[truncated: 33,199 more rows]
