# Supplementary material for: Spurious transcription causing innate immune responses is prevented by 5-hydroxymethylcytosine
Source: Nat Genet. 2022 Dec 20;55(1):100–11. doi: 10.1038/s41588-022-01252-3 (PMC9839451; doi:10.1038/s41588-022-01252-3)
Supplement: Source Data Fig. 4 — Numerical source data and statistics. [file 41588_2022_1252_MOESM10_ESM.xlsx]

## Sheet: Fig 4a
Spurious genes
Ensembl gene id	Ensembl gene
ENSMUSG00000000305	Cdh4
ENSMUSG00000000340	Dbt
ENSMUSG00000000440	Pparg
ENSMUSG00000000489	Pdgfb
ENSMUSG00000000627	Sema4f
ENSMUSG00000000915	Hip1r
ENSMUSG00000000958	Slc7a7
ENSMUSG00000001229	Dpp9
ENSMUSG00000001349	Cnn1
ENSMUSG00000001751	Naglu
ENSMUSG00000001930	Vwf
ENSMUSG00000002111	Spi1
ENSMUSG00000002486	Tchp
ENSMUSG00000002608	Ccdc97
ENSMUSG00000002885	Adgre5
ENSMUSG00000002897	Il17ra
ENSMUSG00000002984	Tomm40
ENSMUSG00000002997	Prkar2b
ENSMUSG00000003418	St8sia6
ENSMUSG00000004018	Fancl
ENSMUSG00000004508	Gab2
ENSMUSG00000004730	Adgre1
ENSMUSG00000004961	Syt5
ENSMUSG00000005732	Ranbp1
ENSMUSG00000005836	Gata6
ENSMUSG00000005899	Smpd4
ENSMUSG00000005951	Shpk
ENSMUSG00000006058	Snf8
ENSMUSG00000006215	Zbtb17
ENSMUSG00000006386	Tek
ENSMUSG00000006435	Neurl1a
ENSMUSG00000006445	Epha2
ENSMUSG00000006494	Pdk1
ENSMUSG00000006777	Krt23
ENSMUSG00000006800	Sulf2
ENSMUSG00000007207	Stx1a
ENSMUSG00000007739	Cct4
ENSMUSG00000008398	Elk3
ENSMUSG00000008435	Rdh13
ENSMUSG00000009090	Ap1b1
ENSMUSG00000009418	Nav1
ENSMUSG00000009555	Cdk9
ENSMUSG00000009647	Mcu
ENSMUSG00000009687	Fxyd5
ENSMUSG00000010175	Prox1
ENSMUSG00000011254	Thg1l
ENSMUSG00000011256	Adam19
ENSMUSG00000012126	Ubxn11
ENSMUSG00000014496	Ankrd28
ENSMUSG00000015396	Cd83
ENSMUSG00000015533	Itga2
ENSMUSG00000015852	Fcrls
ENSMUSG00000016028	Celsr1
ENSMUSG00000016206	H2-M3
ENSMUSG00000018001	Cyth3
ENSMUSG00000018169	Mfng
ENSMUSG00000018425	Dhx40
ENSMUSG00000018761	Mpdu1
ENSMUSG00000018830	Myh11
ENSMUSG00000019039	Dalrd3
ENSMUSG00000019139	Isyna1
ENSMUSG00000019578	Ubxn6
ENSMUSG00000019814	Ltv1
ENSMUSG00000019864	Rtn4ip1
ENSMUSG00000019866	Crybg1
ENSMUSG00000019988	Nedd1
ENSMUSG00000020014	Cfap54
ENSMUSG00000020120	Plek
ENSMUSG00000020121	Srgap1
ENSMUSG00000020171	Yeats4
ENSMUSG00000020183	Cpm
ENSMUSG00000020275	Rel
ENSMUSG00000020340	Cyfip2
ENSMUSG00000020357	Flt4
ENSMUSG00000020462	Cfap36
ENSMUSG00000020520	Galnt10
ENSMUSG00000020564	Atxn7l1
ENSMUSG00000020627	Klhl29
ENSMUSG00000020642	Rnf144a
ENSMUSG00000020682	Mmp28
ENSMUSG00000020706	Ftsj3
ENSMUSG00000020720	Psmd12
ENSMUSG00000020775	Mrpl38
ENSMUSG00000020785	Camkk1
ENSMUSG00000020827	Mink1
ENSMUSG00000020961	Ston2
ENSMUSG00000021097	Clmn
ENSMUSG00000021108	Prkch
ENSMUSG00000021215	Net1
ENSMUSG00000021271	Zfp839
ENSMUSG00000021457	Syk
ENSMUSG00000021559	Dapk1
ENSMUSG00000021621	Zcchc9
ENSMUSG00000021668	Polk
ENSMUSG00000021694	Ercc8
ENSMUSG00000021708	Rasgrf2
ENSMUSG00000021745	Ptprg
ENSMUSG00000021973	Micu2
ENSMUSG00000021998	Lcp1
ENSMUSG00000022003	Slc25a30
ENSMUSG00000022009	Nufip1
ENSMUSG00000022247	Brix1
ENSMUSG00000022364	Tbc1d31
ENSMUSG00000022378	Fam49b
ENSMUSG00000022439	Parvg
ENSMUSG00000022466	Rpap3
ENSMUSG00000022533	Atp13a3
ENSMUSG00000022537	Tmem44
ENSMUSG00000022621	Rabl2
ENSMUSG00000022636	Alcam
ENSMUSG00000022747	St3gal6
ENSMUSG00000022765	Snap29
ENSMUSG00000022799	Arhgap31
ENSMUSG00000022801	Lrch3
ENSMUSG00000022828	Gtf2e1
ENSMUSG00000022844	Pdia5
ENSMUSG00000022876	Samsn1
ENSMUSG00000022952	Runx1
ENSMUSG00000022965	Ifngr2
ENSMUSG00000023072	Cep89
ENSMUSG00000023075	Akirin1
ENSMUSG00000023079	Gtf2ird1
ENSMUSG00000023243	Kcnk5
ENSMUSG00000023272	Creld2
ENSMUSG00000023505	Cdca3
ENSMUSG00000023809	Rps6ka2
ENSMUSG00000023949	Tcte1
ENSMUSG00000023999	Kif6
ENSMUSG00000024030	Abcg1
ENSMUSG00000024033	Rsph1
ENSMUSG00000024079	Eif2ak2
ENSMUSG00000024135	Srbd1
ENSMUSG00000024170	Telo2
ENSMUSG00000024175	Tekt4
ENSMUSG00000024206	Rfx2
ENSMUSG00000024369	Nelfe
ENSMUSG00000024376	Epb41l4a
ENSMUSG00000024456	Diaph1
ENSMUSG00000024486	Hbegf
ENSMUSG00000024511	Rab27b
ENSMUSG00000024544	Ldlrad4
ENSMUSG00000024589	Nedd4l
ENSMUSG00000024590	Lmnb1
ENSMUSG00000024621	Csf1r
ENSMUSG00000024639	Gnaq
ENSMUSG00000024677	Ms4a6b
ENSMUSG00000024696	Lpxn
ENSMUSG00000024697	Gna14
ENSMUSG00000024843	Chka
ENSMUSG00000024855	Pacs1
ENSMUSG00000024911	Fibp
ENSMUSG00000024935	Slc1a1
ENSMUSG00000024983	Vti1a
ENSMUSG00000025001	Hells
ENSMUSG00000025017	Pik3ap1
ENSMUSG00000025060	Slk
ENSMUSG00000025190	Got1
ENSMUSG00000025314	Ptprj
ENSMUSG00000025372	Baiap2
ENSMUSG00000025375	Aatk
ENSMUSG00000025473	Adam8
ENSMUSG00000025504	Eps8l2
ENSMUSG00000025762	Larp1b
ENSMUSG00000025785	Exosc7
ENSMUSG00000025857	Dnaaf5
ENSMUSG00000025935	Tram1
ENSMUSG00000026073	Il1r2
ENSMUSG00000026109	Tmeff2
ENSMUSG00000026117	Zap70
ENSMUSG00000026159	Agfg1
ENSMUSG00000026192	Atic
ENSMUSG00000026235	Epha4
ENSMUSG00000026288	Inpp5d
ENSMUSG00000026303	Mlph
ENSMUSG00000026380	Tfcp2l1
ENSMUSG00000026479	Lamc2
ENSMUSG00000026580	Selp
ENSMUSG00000026608	Kctd3
ENSMUSG00000026641	Usf1
ENSMUSG00000026648	Dclre1c
ENSMUSG00000026672	Optn
ENSMUSG00000026712	Mrc1
ENSMUSG00000026737	Pip4k2a
ENSMUSG00000026796	Fam129b
ENSMUSG00000026832	Cytip
ENSMUSG00000026851	BC005624
ENSMUSG00000026880	Stom
ENSMUSG00000026915	Strbp
ENSMUSG00000026972	Arrdc1
ENSMUSG00000026979	Psd4
ENSMUSG00000027217	Tspan18
ENSMUSG00000027293	Ehd4
ENSMUSG00000027314	Dll4
ENSMUSG00000027340	Slc23a2
ENSMUSG00000027378	Nphp1
ENSMUSG00000027387	Zc3h8
ENSMUSG00000027550	Lrrcc1
ENSMUSG00000027583	Zbtb46
ENSMUSG00000027655	Dhx35
ENSMUSG00000027684	Mecom
ENSMUSG00000027698	Nceh1
ENSMUSG00000027746	Ufm1
ENSMUSG00000027799	Nbea
ENSMUSG00000027942	4933434E20Rik
ENSMUSG00000028161	Ppp3ca
ENSMUSG00000028229	Rmdn1
ENSMUSG00000028312	Smc2
ENSMUSG00000028337	Coro2a
ENSMUSG00000028392	Bspry
ENSMUSG00000028438	Kif24
ENSMUSG00000028456	Unc13b
ENSMUSG00000028538	St3gal3
ENSMUSG00000028637	Ccdc30
ENSMUSG00000028672	Hmgcl
ENSMUSG00000028706	Nsun4
ENSMUSG00000028713	Cyp4b1
ENSMUSG00000028719	Cmpk1
ENSMUSG00000028730	Cfap57
ENSMUSG00000028854	Slc9a1
ENSMUSG00000028863	Meaf6
ENSMUSG00000028885	Smpdl3b
ENSMUSG00000028944	Prkag2
ENSMUSG00000028977	Casz1
ENSMUSG00000029007	Agtrap
ENSMUSG00000029022	Miip
ENSMUSG00000029086	Prom1
ENSMUSG00000029093	Sorcs2
ENSMUSG00000029188	Slc34a2
ENSMUSG00000029189	Sel1l3
ENSMUSG00000029428	Stx2
ENSMUSG00000029469	Ift81
ENSMUSG00000029554	Mad1l1
ENSMUSG00000029570	Lfng
ENSMUSG00000029648	Flt1
ENSMUSG00000029649	Pomp
ENSMUSG00000029701	Rbm28
ENSMUSG00000029759	Pon3
ENSMUSG00000029765	Plxna4
ENSMUSG00000029822	Osbpl3
ENSMUSG00000029833	Trim24
ENSMUSG00000029999	Tgfa
ENSMUSG00000030034	Ino80b
ENSMUSG00000030086	Chchd6
ENSMUSG00000030125	Lrrc23
ENSMUSG00000030148	Clec4a2
ENSMUSG00000030243	Recql
ENSMUSG00000030263	Lrmp
ENSMUSG00000030276	Ttll3
ENSMUSG00000030323	Ift122
ENSMUSG00000030352	Tspan9
ENSMUSG00000030494	Rhpn2
ENSMUSG00000030657	Xylt1
ENSMUSG00000030659	Nucb2
ENSMUSG00000030671	Pde3b
ENSMUSG00000030729	Pgm2l1
ENSMUSG00000030761	Myo7a
ENSMUSG00000030774	Pak1
ENSMUSG00000030787	Lyve1
ENSMUSG00000030878	Cdr2
ENSMUSG00000030889	Vwa3a
ENSMUSG00000031004	Mki67
ENSMUSG00000031022	BC051019
ENSMUSG00000031520	Vegfc
ENSMUSG00000031539	Ap3m2
ENSMUSG00000031570	Plpp5
ENSMUSG00000031613	Hpgd
ENSMUSG00000031627	Irf2
ENSMUSG00000031636	Pdlim3
ENSMUSG00000031652	N4bp1
ENSMUSG00000031711	Zfp330
ENSMUSG00000031722	Hp
ENSMUSG00000031790	Mmp15
ENSMUSG00000031889	D230025D16Rik
ENSMUSG00000031951	Tmem231
ENSMUSG00000031986	Sprtn
ENSMUSG00000031995	St14
ENSMUSG00000032002	Dcun1d5
ENSMUSG00000032076	Cadm1
ENSMUSG00000032135	Mcam
ENSMUSG00000032220	Myo1e
ENSMUSG00000032336	Nptn
ENSMUSG00000032384	Csnk1g1
ENSMUSG00000032388	Spg21
ENSMUSG00000032412	Atp1b3
ENSMUSG00000032420	Nt5e
ENSMUSG00000032452	Clstn2
ENSMUSG00000032489	Kif9
ENSMUSG00000032519	Slc25a38
ENSMUSG00000032849	Abcc4
ENSMUSG00000033032	Afap1l1
ENSMUSG00000033083	Tbc1d4
ENSMUSG00000033191	Tie1
ENSMUSG00000033282	Rpgrip1l
ENSMUSG00000033377	Palmd
ENSMUSG00000033423	Eri3
ENSMUSG00000033458	Fan1
ENSMUSG00000033502	Cdc14a
ENSMUSG00000033629	Hacd3
ENSMUSG00000033781	Asb13
ENSMUSG00000033788	Dysf
ENSMUSG00000033900	Map9
ENSMUSG00000033970	Rfc3
ENSMUSG00000034037	Fgd5
ENSMUSG00000034154	Ino80
ENSMUSG00000034171	Faah
ENSMUSG00000034292	Traf3ip1
ENSMUSG00000034330	Plcg2
ENSMUSG00000034613	Ppm1h
ENSMUSG00000034664	Itga2b
ENSMUSG00000034675	Dbn1
ENSMUSG00000034848	Ttc21b
ENSMUSG00000035125	Gcfc2
ENSMUSG00000035236	Scai
ENSMUSG00000035305	Ror1
ENSMUSG00000035314	Gdpd5
ENSMUSG00000035394	Cfap53
ENSMUSG00000035498	Cdcp1
ENSMUSG00000035697	Arhgap45
ENSMUSG00000035783	Acta2
ENSMUSG00000035873	Pawr
ENSMUSG00000035944	Ttc38
ENSMUSG00000035984	Nme5
ENSMUSG00000036006	Ripor2
ENSMUSG00000036188	Ankmy2
ENSMUSG00000036356	Csgalnact1
ENSMUSG00000036553	Sh3tc1
ENSMUSG00000036555	Iqce
ENSMUSG00000036768	Kif15
ENSMUSG00000036777	Anln
ENSMUSG00000037020	Wdr62
ENSMUSG00000037031	Tspan15
ENSMUSG00000037110	Ralgapa2
ENSMUSG00000037196	Pacrg
ENSMUSG00000037318	Traf3ip3
ENSMUSG00000037617	Spag1
ENSMUSG00000037754	Ppp1r16b
ENSMUSG00000037860	Aim2
ENSMUSG00000037936	Scarb1
ENSMUSG00000037999	Arap2
ENSMUSG00000038010	Ccdc138
ENSMUSG00000038102	Trappc11
ENSMUSG00000038147	Cd84
ENSMUSG00000038188	Scarf1
ENSMUSG00000038195	Rilp
ENSMUSG00000038244	Mical2
ENSMUSG00000038252	Ncapd2
ENSMUSG00000038267	Slc22a23
ENSMUSG00000038291	Snx25
ENSMUSG00000038296	Galnt18
ENSMUSG00000038335	Tsr1
ENSMUSG00000038388	Mpp6
ENSMUSG00000038473	Nos1ap
ENSMUSG00000038497	Tmco3
ENSMUSG00000038527	C1rl
ENSMUSG00000038683	Pak1ip1
ENSMUSG00000038718	Pbx3
ENSMUSG00000038775	Vill
ENSMUSG00000038780	Smurf1
ENSMUSG00000038784	Cnot4
ENSMUSG00000038855	Itpkb
ENSMUSG00000038954	Supt3
ENSMUSG00000039004	Bmp6
ENSMUSG00000039031	Arhgap18
ENSMUSG00000039145	Camk1d
ENSMUSG00000039156	Stim2
ENSMUSG00000039217	Il18
ENSMUSG00000039242	B3galnt2
ENSMUSG00000039270	Megf9
ENSMUSG00000039316	Rftn1
ENSMUSG00000039391	Ccdc81
ENSMUSG00000039458	Mtmr12
ENSMUSG00000039697	Ncoa7
ENSMUSG00000039934	Gsap
ENSMUSG00000039936	Pik3cd
ENSMUSG00000039963	Ccdc40
ENSMUSG00000040035	Disp2
ENSMUSG00000040061	Plcb2
ENSMUSG00000040345	Arhgap9
ENSMUSG00000040430	Pitpnc1
ENSMUSG00000040447	Spns2
ENSMUSG00000040472	Rabggta
ENSMUSG00000040591	1110051M20Rik
ENSMUSG00000040606	Kazn
ENSMUSG00000040624	Plekhg1
ENSMUSG00000040693	Slco4c1
ENSMUSG00000040729	Cep126
ENSMUSG00000040812	Agbl2
ENSMUSG00000040913	Fbxw4
ENSMUSG00000040936	Ulk4
ENSMUSG00000040938	Slc16a11
ENSMUSG00000041035	Gm17018
ENSMUSG00000041225	Arhgap12
ENSMUSG00000041741	Pde3a
ENSMUSG00000041771	Slc24a4
ENSMUSG00000041777	Cir1
ENSMUSG00000041836	Ptpre
ENSMUSG00000042042	Csgalnact2
ENSMUSG00000042228	Lyn
ENSMUSG00000042249	Grk3
ENSMUSG00000042268	Slc26a9
ENSMUSG00000042286	Stab1
ENSMUSG00000042348	Arl15
ENSMUSG00000042351	Grap2
ENSMUSG00000042523	Dnal1
ENSMUSG00000042724	Map3k9
ENSMUSG00000042942	Greb1l
ENSMUSG00000042985	Upk3b
ENSMUSG00000043671	Dpy19l3
ENSMUSG00000043832	Clec4a3
ENSMUSG00000044017	Adgrd1
ENSMUSG00000044475	Ascc1
ENSMUSG00000044788	Fads6
ENSMUSG00000044948	Cfap43
ENSMUSG00000045038	Prkce
ENSMUSG00000045519	Zfp560
ENSMUSG00000045761	Togaram2
ENSMUSG00000045896	Paip2b
ENSMUSG00000046280	She
ENSMUSG00000046314	Stxbp6
ENSMUSG00000047221	Fam185a
ENSMUSG00000048038	Ccdc187
ENSMUSG00000048120	Entpd1
ENSMUSG00000048440	Cyp4f16
ENSMUSG00000049690	Nckap5
ENSMUSG00000050022	Amz1
ENSMUSG00000050919	Zfp366
ENSMUSG00000051177	Plcb1
ENSMUSG00000051375	Pcdh1
ENSMUSG00000051853	Arf3
ENSMUSG00000052085	Dock8
ENSMUSG00000052298	Cdc42se2
ENSMUSG00000052331	Ankrd44
ENSMUSG00000052560	Cpne8
ENSMUSG00000052609	Plekhg3
ENSMUSG00000052783	Grk4
ENSMUSG00000052906	Ubxn8
ENSMUSG00000053063	Clec12a
ENSMUSG00000053253	Ndfip2
ENSMUSG00000053286	Trmt1l
ENSMUSG00000053565	Eif3k
ENSMUSG00000053886	Sh2d4a
ENSMUSG00000054021	Sirt5
ENSMUSG00000054414	Slc30a7
ENSMUSG00000054752	Fsd1l
ENSMUSG00000054808	Actn4
ENSMUSG00000054843	Atrnl1
ENSMUSG00000055067	Smyd3
ENSMUSG00000055116	Arntl
ENSMUSG00000055632	Hmcn2
ENSMUSG00000055884	Fancm
ENSMUSG00000056215	Lrguk
ENSMUSG00000056267	Cep70
ENSMUSG00000056413	Adap1
ENSMUSG00000056598	Drc3
ENSMUSG00000056602	Fry
ENSMUSG00000057143	Trim12c
ENSMUSG00000057406	Nsd2
ENSMUSG00000057541	Pus7
ENSMUSG00000057751	Megf6
ENSMUSG00000057880	Abat
ENSMUSG00000058325	Dock1
ENSMUSG00000058444	Map2k5
ENSMUSG00000058503	Fam133b
ENSMUSG00000059498	Fcgr3
ENSMUSG00000059854	Hydin
ENSMUSG00000059883	Irak4
ENSMUSG00000060216	Arrb2
ENSMUSG00000060227	Casc4
ENSMUSG00000060771	Tsga10
ENSMUSG00000060992	Copz1
ENSMUSG00000061288	Taok3
ENSMUSG00000061322	Dnaic1
ENSMUSG00000061436	Hipk2
ENSMUSG00000061533	Cep128
ENSMUSG00000062110	Scfd2
ENSMUSG00000062691	Cebpzos
ENSMUSG00000062778	Chia1
ENSMUSG00000062960	Kdr
ENSMUSG00000063430	Wscd2
ENSMUSG00000063568	Jazf1
ENSMUSG00000063849	Ppcdc
ENSMUSG00000066108	Muc5b
ENSMUSG00000066129	Kndc1
ENSMUSG00000066441	Rdh11
ENSMUSG00000067148	Polr1c
ENSMUSG00000067158	Col4a4
ENSMUSG00000067873	Htatsf1
ENSMUSG00000069089	Cdk7
ENSMUSG00000069135	Fgfr1op
ENSMUSG00000069206	Zfp874a
ENSMUSG00000069601	Ank3
ENSMUSG00000069744	Psmb3
ENSMUSG00000069769	Msi2
ENSMUSG00000070639	Lrrc8b
ENSMUSG00000070691	Runx3
ENSMUSG00000070806	Zmynd12
ENSMUSG00000071103	1700029J07Rik
ENSMUSG00000071202	Ccdc78
ENSMUSG00000071350	Setdb2
ENSMUSG00000071398	2410004P03Rik
ENSMUSG00000071550	Cfap44
ENSMUSG00000071708	Sms
ENSMUSG00000071984	Fndc1
ENSMUSG00000073139	Tmem185a
ENSMUSG00000073491	Ifi213
ENSMUSG00000073678	Pgap1
ENSMUSG00000074607	Tox2
ENSMUSG00000078451	Ppil6
ENSMUSG00000078487	Ankrd65
ENSMUSG00000079020	Slc45a4
ENSMUSG00000079426	Arpc4
ENSMUSG00000079502	Cfap77
ENSMUSG00000084902	Gm281
ENSMUSG00000095567	Noc2l
ENSMUSG00000109228	Fam81b

## Sheet: Fig 4b
	Ensembl_id	Ensembl_gene	Log2TPM_mean_control	gene_type
1	ENSMUSG00000000001	Gnai3	5.0183	non-spurious
2	ENSMUSG00000000028	Cdc45	0.836802	non-spurious
3	ENSMUSG00000000031	H19	-0.167491	non-spurious
4	ENSMUSG00000000037	Scml2	-2.53195	non-spurious
5	ENSMUSG00000000056	Narf	2.47238	non-spurious
6	ENSMUSG00000000058	Cav2	4.90719	non-spurious
7	ENSMUSG00000000078	Klf6	5.85775	non-spurious
8	ENSMUSG00000000085	Scmh1	3.56095	non-spurious
9	ENSMUSG00000000088	Cox5a	4.06956	non-spurious
10	ENSMUSG00000000093	Tbx2	6.76699	non-spurious
11	ENSMUSG00000000094	Tbx4	5.44936	non-spurious
12	ENSMUSG00000000120	Ngfr	-0.702818	non-spurious
13	ENSMUSG00000000125	Wnt3	-4.3304	non-spurious
14	ENSMUSG00000000126	Wnt9a	1.84315	non-spurious
15	ENSMUSG00000000127	Fer	4.00223	non-spurious
16	ENSMUSG00000000131	Xpo6	3.86977	non-spurious
17	ENSMUSG00000000134	Tfe3	3.50935	non-spurious
18	ENSMUSG00000000142	Axin2	4.19544	non-spurious
19	ENSMUSG00000000148	Brat1	2.40124	non-spurious
20	ENSMUSG00000000149	Gna12	4.9485	non-spurious
21	ENSMUSG00000000154	Slc22a18	0.179545	non-spurious
22	ENSMUSG00000000157	Itgb2l	0.550689	non-spurious
23	ENSMUSG00000000159	Igsf5	3.18526	non-spurious
24	ENSMUSG00000000167	Pih1d2	1.71404	non-spurious
25	ENSMUSG00000000168	Dlat	3.16366	non-spurious
26	ENSMUSG00000000171	Sdhd	4.44066	non-spurious
27	ENSMUSG00000000182	Fgf23	-5.88446	non-spurious
28	ENSMUSG00000000184	Ccnd2	3.89238	non-spurious
29	ENSMUSG00000000194	Gpr107	3.49404	non-spurious
30	ENSMUSG00000000197	Nalcn	0.0262552	non-spurious
31	ENSMUSG00000000202	Btbd17	-2.41714	non-spurious
32	ENSMUSG00000000204	Slfn4	-0.984545	non-spurious
33	ENSMUSG00000000216	Scnn1g	0.962665	non-spurious
34	ENSMUSG00000000223	Drp2	-2.38216	non-spurious
35	ENSMUSG00000000244	Tspan32	0.926533	non-spurious
36	ENSMUSG00000000248	Clec2g	-2.82255	non-spurious
37	ENSMUSG00000000253	Gmpr	2.04859	non-spurious
38	ENSMUSG00000000266	Mid2	3.38294	non-spurious
39	ENSMUSG00000000275	Trim25	4.26685	non-spurious
40	ENSMUSG00000000276	Dgke	1.95087	non-spurious
41	ENSMUSG00000000278	Scpep1	4.97166	non-spurious
42	ENSMUSG00000000282	Mnt	3.03884	non-spurious
43	ENSMUSG00000000290	Itgb2	5.4133	non-spurious
44	ENSMUSG00000000295	Hddc2	2.44232	non-spurious
45	ENSMUSG00000000296	Tpd52l1	-0.574753	non-spurious
46	ENSMUSG00000000301	Pemt	-0.519536	non-spurious
47	ENSMUSG00000000303	Cdh1	6.38567	non-spurious
48	ENSMUSG00000000305	Cdh4	1.65008	spurious
49	ENSMUSG00000000308	Ckmt1	3.01681	non-spurious
50	ENSMUSG00000000317	Bcl6b	2.77507	non-spurious
51	ENSMUSG00000000318	Clec10a	2.54227	non-spurious
52	ENSMUSG00000000320	Alox12	0.228564	non-spurious
53	ENSMUSG00000000325	Arvcf	3.63468	non-spurious
54	ENSMUSG00000000326	Comt	4.79916	non-spurious
55	ENSMUSG00000000339	Rtca	2.70169	non-spurious
56	ENSMUSG00000000340	Dbt	2.93267	spurious
57	ENSMUSG00000000346	Dazap2	5.93396	non-spurious
58	ENSMUSG00000000355	Mcts1	3.5579	non-spurious
59	ENSMUSG00000000359	Rem1	4.15517	non-spurious
60	ENSMUSG00000000365	Rnf17	-4.20954	non-spurious
61	ENSMUSG00000000374	Trappc10	3.58333	non-spurious
62	ENSMUSG00000000378	Ccm2	3.8158	non-spurious
63	ENSMUSG00000000381	Wap	-2.17021	non-spurious
64	ENSMUSG00000000384	Tbrg4	2.2415	non-spurious
65	ENSMUSG00000000385	Tmprss2	2.52268	non-spurious
66	ENSMUSG00000000386	Mx1	0.997659	non-spurious
67	ENSMUSG00000000392	Fap	0.158035	non-spurious
68	ENSMUSG00000000399	Ndufa9	4.00429	non-spurious
69	ENSMUSG00000000402	Egfl6	6.38045	non-spurious
70	ENSMUSG00000000409	Lck	0.0206086	non-spurious
71	ENSMUSG00000000411	Tssk3	-1.80521	non-spurious
72	ENSMUSG00000000416	Cttnbp2	-0.196757	non-spurious
73	ENSMUSG00000000420	Galnt1	4.50151	non-spurious
74	ENSMUSG00000000435	Myf5	-4.02677	non-spurious
75	ENSMUSG00000000439	Mkrn2	2.35764	non-spurious
76	ENSMUSG00000000440	Pparg	1.82147	spurious
77	ENSMUSG00000000441	Raf1	3.7428	non-spurious
78	ENSMUSG00000000486	Sept1	1.79372	non-spurious
79	ENSMUSG00000000489	Pdgfb	3.843	spurious
80	ENSMUSG00000000530	Acvrl1	6.83742	non-spurious
81	ENSMUSG00000000531	Grasp	4.05655	non-spurious
82	ENSMUSG00000000532	Acvr1b	3.22829	non-spurious
83	ENSMUSG00000000538	Tom1l2	3.68777	non-spurious
84	ENSMUSG00000000552	Zfp385a	2.98107	non-spurious
85	ENSMUSG00000000555	Itga5	4.02177	non-spurious
86	ENSMUSG00000000560	Gabra2	#DIV/0!	non-spurious
87	ENSMUSG00000000561	Wdr77	2.10904	non-spurious
88	ENSMUSG00000000562	Adora3	-0.824584	non-spurious
89	ENSMUSG00000000563	Atp5f1	5.41775	non-spurious
90	ENSMUSG00000000567	Sox9	-0.637293	non-spurious
91	ENSMUSG00000000568	Hnrnpd	3.25081	non-spurious
92	ENSMUSG00000000579	Dynlt1c	-2.29325	non-spurious
93	ENSMUSG00000000581	C1d	2.0362	non-spurious
94	ENSMUSG00000000594	Gm2a	4.73823	non-spurious
95	ENSMUSG00000000600	Krit1	2.76057	non-spurious
96	ENSMUSG00000000605	Clcn4	4.14572	non-spurious
97	ENSMUSG00000000627	Sema4f	2.96497	spurious
98	ENSMUSG00000000628	Hk2	3.00511	non-spurious
99	ENSMUSG00000000631	Myo18a	4.83315	non-spurious
100	ENSMUSG00000000673	Haao	1.27655	non-spurious
101	ENSMUSG00000000682	Cd52	4.96831	non-spurious
102	ENSMUSG00000000686	Abhd15	-0.428218	non-spurious
103	ENSMUSG00000000690	Hoxb6	1.86366	non-spurious
104	ENSMUSG00000000693	Loxl3	2.19435	non-spurious
105	ENSMUSG00000000708	Kat2b	3.91696	non-spurious
106	ENSMUSG00000000711	Rab5b	4.08491	non-spurious
107	ENSMUSG00000000724	Cryba1	-0.419151	non-spurious
108	ENSMUSG00000000730	Dnmt3l	-1.7831	non-spurious
109	ENSMUSG00000000731	Aire	-7.58939	non-spurious
110	ENSMUSG00000000732	Icosl	4.304	non-spurious
111	ENSMUSG00000000738	Spg7	3.93592	non-spurious
112	ENSMUSG00000000739	Sult5a1	1.62076	non-spurious
113	ENSMUSG00000000740	Rpl13	7.00054	non-spurious
114	ENSMUSG00000000743	Chmp1a	3.78428	non-spurious
115	ENSMUSG00000000751	Rpa1	3.13596	non-spurious
116	ENSMUSG00000000753	Serpinf1	5.22953	non-spurious
117	ENSMUSG00000000759	Tubgcp3	3.77395	non-spurious
118	ENSMUSG00000000766	Oprm1	-6.86734	non-spurious
119	ENSMUSG00000000776	Polr3d	3.41497	non-spurious
120	ENSMUSG00000000782	Tcf7	2.75698	non-spurious
121	ENSMUSG00000000787	Ddx3x	6.22503	non-spurious
122	ENSMUSG00000000791	Il12rb1	-1.9374	non-spurious
123	ENSMUSG00000000792	Slc5a5	-3.44935	non-spurious
124	ENSMUSG00000000794	Kcnn3	1.4558	non-spurious
125	ENSMUSG00000000804	Usp32	3.59857	non-spurious
126	ENSMUSG00000000805	Car4	6.05054	non-spurious
127	ENSMUSG00000000811	Txnrd3	3.70559	non-spurious
128	ENSMUSG00000000817	Fasl	-2.90094	non-spurious
129	ENSMUSG00000000823	Zfp512b	3.36145	non-spurious
130	ENSMUSG00000000826	Dnajc5	3.79905	non-spurious
131	ENSMUSG00000000827	Tpd52l2	4.18878	non-spurious
132	ENSMUSG00000000838	Fmr1	4.19519	non-spurious
133	ENSMUSG00000000861	Bcl11a	-0.728303	non-spurious
134	ENSMUSG00000000869	Il4	-2.39228	non-spurious
135	ENSMUSG00000000876	Pxmp4	2.74585	non-spurious
136	ENSMUSG00000000881	Dlg3	3.00839	non-spurious
137	ENSMUSG00000000884	Gnb1l	-1.26439	non-spurious
138	ENSMUSG00000000901	Mmp11	3.76496	non-spurious
139	ENSMUSG00000000902	Smarcb1	5.3442	non-spurious
140	ENSMUSG00000000903	Vpreb3	1.56524	non-spurious
141	ENSMUSG00000000915	Hip1r	4.224	spurious
142	ENSMUSG00000000916	Nsun5	1.94337	non-spurious
143	ENSMUSG00000000934	Top1mt	1.80946	non-spurious
144	ENSMUSG00000000942	Hoxa4	2.5565	non-spurious
145	ENSMUSG00000000948	Gm38393	-3.03691	non-spurious
146	ENSMUSG00000000957	Mmp14	5.16314	non-spurious
147	ENSMUSG00000000958	Slc7a7	1.94524	spurious
148	ENSMUSG00000000959	Oxa1l	3.32203	non-spurious
149	ENSMUSG00000000976	Heatr6	2.39351	non-spurious
150	ENSMUSG00000000982	Ccl3	0.097284	non-spurious
151	ENSMUSG00000001016	Ilf2	3.51331	non-spurious
152	ENSMUSG00000001017	Chtop	4.04717	non-spurious
153	ENSMUSG00000001018	Snapin	4.04096	non-spurious
154	ENSMUSG00000001020	S100a4	-0.984041	non-spurious
155	ENSMUSG00000001021	S100a3	-3.10079	non-spurious
156	ENSMUSG00000001025	S100a6	6.37355	non-spurious
157	ENSMUSG00000001027	Scn4a	-1.90211	non-spurious
158	ENSMUSG00000001029	Icam2	5.32412	non-spurious
159	ENSMUSG00000001034	Mapk7	2.90849	non-spurious
160	ENSMUSG00000001036	Epn2	4.25892	non-spurious
161	ENSMUSG00000001039	B9d1	2.33083	non-spurious
162	ENSMUSG00000001052	Sec24b	4.21878	non-spurious
163	ENSMUSG00000001053	N4bp3	3.19927	non-spurious
164	ENSMUSG00000001054	Rmnd5b	3.72401	non-spurious
165	ENSMUSG00000001056	Nhp2	3.17781	non-spurious
166	ENSMUSG00000001062	Vps9d1	2.9187	non-spurious
167	ENSMUSG00000001065	Zfp276	2.65575	non-spurious
168	ENSMUSG00000001082	Mfsd10	3.07637	non-spurious
169	ENSMUSG00000001089	Luzp1	3.66172	non-spurious
170	ENSMUSG00000001095	Slc13a2	-2.53421	non-spurious
171	ENSMUSG00000001098	Kctd10	5.73242	non-spurious
172	ENSMUSG00000001100	Poldip2	4.27953	non-spurious
173	ENSMUSG00000001105	Ift20	4.92658	non-spurious
174	ENSMUSG00000001119	Col6a1	7.72257	non-spurious
175	ENSMUSG00000001120	Pcbp3	2.72763	non-spurious
176	ENSMUSG00000001123	Lgals9	5.06146	non-spurious
177	ENSMUSG00000001127	Araf	3.83493	non-spurious
178	ENSMUSG00000001128	Cfp	4.11686	non-spurious
179	ENSMUSG00000001131	Timp1	2.42213	non-spurious
180	ENSMUSG00000001134	Uxt	1.92093	non-spurious
181	ENSMUSG00000001138	Cnnm3	3.27513	non-spurious
182	ENSMUSG00000001143	Lman2l	1.71962	non-spurious
183	ENSMUSG00000001150	Mcm3ap	3.56596	non-spurious
184	ENSMUSG00000001151	Pcnt	4.87785	non-spurious
185	ENSMUSG00000001155	Ftcd	-3.68554	non-spurious
186	ENSMUSG00000001156	Mxd1	3.42187	non-spurious
187	ENSMUSG00000001157	Gmcl1	2.4238	non-spurious
188	ENSMUSG00000001158	Snrnp27	3.08524	non-spurious
189	ENSMUSG00000001166	Oas1c	-0.216615	non-spurious
190	ENSMUSG00000001168	Oas1h	-3.48611	non-spurious
191	ENSMUSG00000001173	Ocrl	2.96964	non-spurious
192	ENSMUSG00000001175	Calm1	7.18072	non-spurious
193	ENSMUSG00000001211	Agpat3	4.27812	non-spurious
194	ENSMUSG00000001225	Slc26a3	-4.57348	non-spurious
195	ENSMUSG00000001227	Sema6b	1.76132	non-spurious
196	ENSMUSG00000001228	Uhrf1	0.771339	non-spurious
197	ENSMUSG00000001229	Dpp9	4.74487	spurious
198	ENSMUSG00000001240	Ramp2	6.4683	non-spurious
199	ENSMUSG00000001247	Lsr	2.93812	non-spurious
200	ENSMUSG00000001248	Gramd1a	3.60159	non-spurious
201	ENSMUSG00000001249	Hpn	1.85561	non-spurious
202	ENSMUSG00000001270	Ckb	6.13711	non-spurious
203	ENSMUSG00000001280	Sp1	4.71208	non-spurious
204	ENSMUSG00000001281	Itgb7	3.26585	non-spurious
205	ENSMUSG00000001285	Myg1	3.09238	non-spurious
206	ENSMUSG00000001288	Rarg	4.8559	non-spurious
207	ENSMUSG00000001289	Pfdn5	5.07118	non-spurious
208	ENSMUSG00000001300	Efnb2	5.16229	non-spurious
209	ENSMUSG00000001305	Rrp15	2.33963	non-spurious
210	ENSMUSG00000001313	Rnd2	2.21852	non-spurious
211	ENSMUSG00000001323	Srr	2.25288	non-spurious
212	ENSMUSG00000001333	Sync	1.70736	non-spurious
213	ENSMUSG00000001334	Fndc5	-0.73594	non-spurious
214	ENSMUSG00000001348	Acp5	1.07416	non-spurious
215	ENSMUSG00000001349	Cnn1	1.35603	spurious
216	ENSMUSG00000001366	Fbxo9	4.25799	non-spurious
217	ENSMUSG00000001376	Vps50	2.47568	non-spurious
218	ENSMUSG00000001380	Hars	3.92487	non-spurious
219	ENSMUSG00000001383	Zmat2	4.31305	non-spurious
220	ENSMUSG00000001403	Ube2c	-2.311	non-spurious
221	ENSMUSG00000001415	Smg5	3.87523	non-spurious
222	ENSMUSG00000001416	Cct3	4.81625	non-spurious
223	ENSMUSG00000001418	Glmp	3.55764	non-spurious
224	ENSMUSG00000001419	Mef2d	3.91171	non-spurious
225	ENSMUSG00000001420	Tmem79	0.343053	non-spurious
226	ENSMUSG00000001424	Snd1	5.22188	non-spurious
227	ENSMUSG00000001435	Col18a1	4.85128	non-spurious
228	ENSMUSG00000001436	Slc19a1	0.0621074	non-spurious
229	ENSMUSG00000001440	Kpnb1	5.08638	non-spurious
230	ENSMUSG00000001441	Npepps	3.81219	non-spurious
231	ENSMUSG00000001444	Tbx21	-0.973593	non-spurious
232	ENSMUSG00000001445	Mrpl10	3.57254	non-spurious
233	ENSMUSG00000001467	Cyp51	3.82121	non-spurious
234	ENSMUSG00000001472	Tcf25	5.27394	non-spurious
235	ENSMUSG00000001473	Tubb6	4.65778	non-spurious
236	ENSMUSG00000001482	Def8	2.6471	non-spurious
237	ENSMUSG00000001493	Meox1	1.53714	non-spurious
238	ENSMUSG00000001494	Sost	-1.87784	non-spurious
239	ENSMUSG00000001496	Nkx2-1	6.05326	non-spurious
240	ENSMUSG00000001497	Pax9	-3.55876	non-spurious
241	ENSMUSG00000001504	Irx2	5.14996	non-spurious
242	ENSMUSG00000001506	Col1a1	7.99013	non-spurious
243	ENSMUSG00000001507	Itga3	4.53358	non-spurious
244	ENSMUSG00000001508	Sgca	-2.98865	non-spurious
245	ENSMUSG00000001517	Foxm1	0.051799	non-spurious
246	ENSMUSG00000001518	Itfg2	2.54862	non-spurious
247	ENSMUSG00000001520	Nrip2	-0.204398	non-spurious
248	ENSMUSG00000001521	Tulp3	2.79208	non-spurious
249	ENSMUSG00000001524	Gtf2h4	2.10484	non-spurious
250	ENSMUSG00000001525	Tubb5	6.96982	non-spurious
251	ENSMUSG00000001542	Ell2	3.31336	non-spurious
252	ENSMUSG00000001552	Jup	6.11031	non-spurious
253	ENSMUSG00000001555	Fkbp10	4.32084	non-spurious
254	ENSMUSG00000001558	Klhl10	-2.73601	non-spurious
255	ENSMUSG00000001569	Nom1	1.76063	non-spurious
256	ENSMUSG00000001576	Ergic1	4.76154	non-spurious
257	ENSMUSG00000001583	Tnk1	1.30453	non-spurious
258	ENSMUSG00000001588	Acap1	0.590082	non-spurious
259	ENSMUSG00000001604	Tcea3	4.79036	non-spurious
260	ENSMUSG00000001627	Ifrd1	4.07545	non-spurious
261	ENSMUSG00000001630	Stk38l	2.76576	non-spurious
262	ENSMUSG00000001632	Brpf1	3.46305	non-spurious
263	ENSMUSG00000001642	Akr1b3	4.50451	non-spurious
264	ENSMUSG00000001661	Hoxc6	-3.0994	non-spurious
265	ENSMUSG00000001663	Gstt1	4.76979	non-spurious
266	ENSMUSG00000001665	Gstt3	3.51869	non-spurious
267	ENSMUSG00000001666	Ddt	2.49842	non-spurious
268	ENSMUSG00000001670	Tat	-5.86135	non-spurious
269	ENSMUSG00000001672	Marveld3	1.28454	non-spurious
270	ENSMUSG00000001674	Ddx18	2.67472	non-spurious
271	ENSMUSG00000001687	Ubl3	7.01528	non-spurious
272	ENSMUSG00000001700	Gramd3	2.53412	non-spurious
273	ENSMUSG00000001707	Eef1e1	0.835964	non-spurious
274	ENSMUSG00000001729	Akt1	6.03477	non-spurious
275	ENSMUSG00000001739	Cldn15	-0.780543	non-spurious
276	ENSMUSG00000001741	Il16	2.99383	non-spurious
277	ENSMUSG00000001750	Tcirg1	3.39642	non-spurious
278	ENSMUSG00000001751	Naglu	3.32971	spurious
279	ENSMUSG00000001755	Coasy	2.7912	non-spurious
280	ENSMUSG00000001761	Smo	4.20966	non-spurious
281	ENSMUSG00000001763	Tspan33	0.725889	non-spurious
282	ENSMUSG00000001767	Crnkl1	4.09521	non-spurious
283	ENSMUSG00000001768	Rin2	4.95831	non-spurious
284	ENSMUSG00000001773	Folh1	-1.32675	non-spurious
285	ENSMUSG00000001774	Chordc1	2.63188	non-spurious
286	ENSMUSG00000001783	Rtcb	5.34671	non-spurious
287	ENSMUSG00000001785	Pwp1	2.86716	non-spurious
288	ENSMUSG00000001786	Fbxo7	1.69902	non-spurious
289	ENSMUSG00000001794	Capns1	6.76268	non-spurious
290	ENSMUSG00000001802	Lrp3	3.07949	non-spurious
291	ENSMUSG00000001819	Hoxd13	-7.45103	non-spurious
292	ENSMUSG00000001829	Clpb	2.28691	non-spurious
293	ENSMUSG00000001833	Sept7	6.70532	non-spurious
294	ENSMUSG00000001844	Zdhhc4	3.20245	non-spurious
295	ENSMUSG00000001847	Rac1	5.51294	non-spurious
296	ENSMUSG00000001855	Nup214	3.69327	non-spurious
297	ENSMUSG00000001864	Aif1l	1.61272	non-spurious
298	ENSMUSG00000001865	Cpa3	2.30624	non-spurious
299	ENSMUSG00000001870	Ltbp1	5.59987	non-spurious
300	ENSMUSG00000001891	Ugp2	4.75479	non-spurious
301	ENSMUSG00000001901	Kcnh6	-2.94344	non-spurious
302	ENSMUSG00000001909	Trmt1	3.01926	non-spurious
303	ENSMUSG00000001910	Nacc1	4.29806	non-spurious
304	ENSMUSG00000001911	Nfix	5.69525	non-spurious
305	ENSMUSG00000001918	Slc1a5	5.23555	non-spurious
306	ENSMUSG00000001924	Uba1	5.70301	non-spurious
307	ENSMUSG00000001930	Vwf	6.24111	spurious
308	ENSMUSG00000001942	Siae	2.11378	non-spurious
309	ENSMUSG00000001943	Vsig2	3.39703	non-spurious
310	ENSMUSG00000001946	Esam	5.68711	non-spurious
311	ENSMUSG00000001948	Spa17	2.1267	non-spurious
312	ENSMUSG00000001962	Fam50a	4.76906	non-spurious
313	ENSMUSG00000001964	Emd	3.1913	non-spurious
314	ENSMUSG00000001983	Taco1	2.09649	non-spurious
315	ENSMUSG00000001985	Grik3	-5.6252	non-spurious
316	ENSMUSG00000001986	Gria3	3.30854	non-spurious
317	ENSMUSG00000001988	Npas1	-2.24142	non-spurious
318	ENSMUSG00000001995	Sipa1l2	4.39335	non-spurious
319	ENSMUSG00000001998	Ap4e1	2.21663	non-spurious
320	ENSMUSG00000001999	Blvra	3.15616	non-spurious
321	ENSMUSG00000002006	Pdzd4	1.53031	non-spurious
322	ENSMUSG00000002007	Srpk3	1.76671	non-spurious
323	ENSMUSG00000002010	Idh3g	5.28176	non-spurious
324	ENSMUSG00000002012	Pnck	0.183364	non-spurious
325	ENSMUSG00000002014	Ssr4	4.85065	non-spurious
326	ENSMUSG00000002015	Bcap31	5.95953	non-spurious
327	ENSMUSG00000002017	Fam98a	2.68307	non-spurious
328	ENSMUSG00000002020	Ltbp2	4.18492	non-spurious
329	ENSMUSG00000002028	Kmt2a	4.25565	non-spurious
330	ENSMUSG00000002031	Ift46	2.60959	non-spurious
331	ENSMUSG00000002032	Tmem25	-1.37685	non-spurious
332	ENSMUSG00000002033	Cd3g	1.68275	non-spurious
333	ENSMUSG00000002043	Trappc6a	2.92019	non-spurious
334	ENSMUSG00000002052	Supt6	4.98238	non-spurious
335	ENSMUSG00000002055	Spag5	-0.435563	non-spurious
336	ENSMUSG00000002058	Unc119	3.89126	non-spurious
337	ENSMUSG00000002059	Rab34	4.03438	non-spurious
338	ENSMUSG00000002064	Sdf2	3.75175	non-spurious
339	ENSMUSG00000002068	Ccne1	-1.06581	non-spurious
340	ENSMUSG00000002076	Hsf2bp	-4.4682	non-spurious
341	ENSMUSG00000002083	Bbc3	2.80916	non-spurious
342	ENSMUSG00000002100	Mybpc3	-1.25638	non-spurious
343	ENSMUSG00000002102	Psmc3	4.86595	non-spurious
344	ENSMUSG00000002103	Acp2	3.63714	non-spurious
345	ENSMUSG00000002104	Rapsn	-0.223176	non-spurious
346	ENSMUSG00000002105	Slc39a13	3.42737	non-spurious
347	ENSMUSG00000002107	Celf2	3.50548	non-spurious
348	ENSMUSG00000002108	Nr1h3	4.44927	non-spurious
349	ENSMUSG00000002109	Ddb2	1.72502	non-spurious
350	ENSMUSG00000002111	Spi1	3.95986	spurious
351	ENSMUSG00000002129	Sf3a1	4.25172	non-spurious
352	ENSMUSG00000002147	Stat6	5.68244	non-spurious
353	ENSMUSG00000002190	Clgn	-5.39575	non-spurious
354	ENSMUSG00000002204	Napsa	7.33773	non-spurious
355	ENSMUSG00000002205	Vrk3	3.62901	non-spurious
356	ENSMUSG00000002210	Smg9	3.2588	non-spurious
357	ENSMUSG00000002221	Paxip1	2.99585	non-spurious
358	ENSMUSG00000002222	Rmnd5a	3.9051	non-spurious
359	ENSMUSG00000002227	Mov10	2.40895	non-spurious
360	ENSMUSG00000002228	Ppm1j	0.0339762	non-spurious
361	ENSMUSG00000002233	Rhoc	5.14469	non-spurious
362	ENSMUSG00000002249	Tead3	3.57164	non-spurious
363	ENSMUSG00000002250	Ppard	2.99922	non-spurious
364	ENSMUSG00000002257	Def6	1.79038	non-spurious
365	ENSMUSG00000002265	Peg3	2.38739	non-spurious
366	ENSMUSG00000002266	Zim1	-2.16849	non-spurious
367	ENSMUSG00000002274	Metrn	-1.36628	non-spurious
368	ENSMUSG00000002279	Lmf1	2.66117	non-spurious
369	ENSMUSG00000002280	Narfl	2.28068	non-spurious
370	ENSMUSG00000002289	Angptl4	4.38036	non-spurious
371	ENSMUSG00000002297	Dbf4	1.24648	non-spurious
372	ENSMUSG00000002307	Daxx	3.35909	non-spurious
373	ENSMUSG00000002308	Cd320	1.3539	non-spurious
374	ENSMUSG00000002319	Ipo4	3.47938	non-spurious
375	ENSMUSG00000002320	Tm9sf1	4.65037	non-spurious
376	ENSMUSG00000002324	Rec8	0.950404	non-spurious
377	ENSMUSG00000002325	Irf9	4.14973	non-spurious
378	ENSMUSG00000002326	Gmpr2	3.32634	non-spurious
379	ENSMUSG00000002329	Mdp1	3.24189	non-spurious
380	ENSMUSG00000002332	Dhrs1	4.16626	non-spurious
381	ENSMUSG00000002341	Ncan	-5.1424	non-spurious
382	ENSMUSG00000002342	Tmem161a	2.73579	non-spurious
383	ENSMUSG00000002343	Armc6	1.23144	non-spurious
384	ENSMUSG00000002345	Borcs8	2.9002	non-spurious
385	ENSMUSG00000002346	Slc25a42	2.42766	non-spurious
386	ENSMUSG00000002365	Snx9	5.07087	non-spurious
387	ENSMUSG00000002372	Ranbp3	4.19772	non-spurious
388	ENSMUSG00000002379	Ndufa11	2.80318	non-spurious
389	ENSMUSG00000002384	Bmp8b	-2.5288	non-spurious
390	ENSMUSG00000002393	Nr2f6	3.42408	non-spurious
391	ENSMUSG00000002395	Use1	5.44039	non-spurious
392	ENSMUSG00000002396	Ocel1	1.76854	non-spurious
393	ENSMUSG00000002409	Dyrk1b	3.56782	non-spurious
394	ENSMUSG00000002413	Braf	3.17675	non-spurious
395	ENSMUSG00000002416	Ndufb2	0.56699	non-spurious
396	ENSMUSG00000002428	Hltf	3.2329	non-spurious
397	ENSMUSG00000002455	Prpf6	4.88433	non-spurious
398	ENSMUSG00000002458	Rgs19	2.57081	non-spurious
399	ENSMUSG00000002459	Rgs20	-3.44688	non-spurious
400	ENSMUSG00000002475	Abhd3	0.783269	non-spurious
401	ENSMUSG00000002477	Snrpd1	3.69555	non-spurious
402	ENSMUSG00000002486	Tchp	2.01714	spurious
403	ENSMUSG00000002489	Tiam1	3.69617	non-spurious
404	ENSMUSG00000002496	Tsc2	4.38853	non-spurious
405	ENSMUSG00000002500	Rpl3l	-3.7491	non-spurious
406	ENSMUSG00000002504	Slc9a3r2	6.1953	non-spurious
407	ENSMUSG00000002524	Puf60	5.71852	non-spurious
408	ENSMUSG00000002546	Golga2	5.0163	non-spurious
409	ENSMUSG00000002550	Uck1	2.75195	non-spurious
410	ENSMUSG00000002565	Scin	-0.798023	non-spurious
411	ENSMUSG00000002578	Ikzf4	0.014121	non-spurious
412	ENSMUSG00000002580	Mien1	1.88774	non-spurious
413	ENSMUSG00000002588	Pon1	2.75563	non-spurious
414	ENSMUSG00000002602	Axl	5.8197	non-spurious
415	ENSMUSG00000002603	Tgfb1	4.74885	non-spurious
416	ENSMUSG00000002608	Ccdc97	3.72615	spurious
417	ENSMUSG00000002617	Zfp40	2.04954	non-spurious
418	ENSMUSG00000002625	Akap8l	4.99784	non-spurious
419	ENSMUSG00000002633	Shh	0.537375	non-spurious
420	ENSMUSG00000002635	Pdcd2l	2.64405	non-spurious
421	ENSMUSG00000002658	Gtf2f1	4.21375	non-spurious
422	ENSMUSG00000002660	Clpp	3.67428	non-spurious
423	ENSMUSG00000002661	Alkbh7	2.27072	non-spurious
424	ENSMUSG00000002664	Pspn	0.257301	non-spurious
425	ENSMUSG00000002668	Dennd1c	2.0473	non-spurious
426	ENSMUSG00000002679	Med6	3.83053	non-spurious
427	ENSMUSG00000002688	Prkd1	2.04077	non-spurious
428	ENSMUSG00000002699	Lcp2	2.26628	non-spurious
429	ENSMUSG00000002718	Cse1l	3.93734	non-spurious
430	ENSMUSG00000002728	Naa20	2.10505	non-spurious
431	ENSMUSG00000002731	Prkra	3.08746	non-spurious
432	ENSMUSG00000002732	Fkbp7	4.69158	non-spurious
433	ENSMUSG00000002733	Plekha3	3.59775	non-spurious
434	ENSMUSG00000002741	Ykt6	3.91912	non-spurious
435	ENSMUSG00000002748	Baz1b	5.08062	non-spurious
436	ENSMUSG00000002763	Pex6	4.08615	non-spurious
437	ENSMUSG00000002767	Mrpl2	3.31401	non-spurious
438	ENSMUSG00000002768	Mea1	4.50397	non-spurious
439	ENSMUSG00000002769	Gnmt	2.14927	non-spurious
440	ENSMUSG00000002771	Grin2d	-0.478881	non-spurious
441	ENSMUSG00000002778	Kdelr1	4.87323	non-spurious
442	ENSMUSG00000002781	Tmem143	1.223	non-spurious
443	ENSMUSG00000002791	Pdxk-ps	-4.43855	non-spurious
444	ENSMUSG00000002797	Ggct	-0.81657	non-spurious
445	ENSMUSG00000002799	Jag2	2.21521	non-spurious
446	ENSMUSG00000002803	Btbd6	3.47897	non-spurious
447	ENSMUSG00000002804	Nudt14	2.34919	non-spurious
448	ENSMUSG00000002808	Epdr1	2.57807	non-spurious
449	ENSMUSG00000002812	Flii	5.91911	non-spurious
450	ENSMUSG00000002814	Top3a	1.72688	non-spurious
451	ENSMUSG00000002820	Atg4d	1.94764	non-spurious
452	ENSMUSG00000002825	Qtrt1	1.59269	non-spurious
453	ENSMUSG00000002831	Plin4	0.457549	non-spurious
454	ENSMUSG00000002833	Hdgfl2	4.35626	non-spurious
455	ENSMUSG00000002835	Chaf1a	1.05107	non-spurious
456	ENSMUSG00000002844	Adprh	4.51665	non-spurious
457	ENSMUSG00000002845	Tmem39a	2.8568	non-spurious
458	ENSMUSG00000002846	Timmdc1	2.88886	non-spurious
459	ENSMUSG00000002847	Pla1a	1.87173	non-spurious
460	ENSMUSG00000002870	Mcm2	2.76374	non-spurious
461	ENSMUSG00000002871	Tpra1	3.15397	non-spurious
462	ENSMUSG00000002881	Nab1	4.99697	non-spurious
463	ENSMUSG00000002885	Adgre5	6.45614	spurious
464	ENSMUSG00000002897	Il17ra	2.28836	spurious
465	ENSMUSG00000002900	Lamb1	6.32061	non-spurious
466	ENSMUSG00000002908	Kcnn1	-0.225641	non-spurious
467	ENSMUSG00000002910	Arrdc2	2.05178	non-spurious
468	ENSMUSG00000002944	Cd36	7.925	non-spurious
469	ENSMUSG00000002948	Map2k7	2.93938	non-spurious
470	ENSMUSG00000002949	Timm44	4.11614	non-spurious
471	ENSMUSG00000002957	Ap2a2	4.70249	non-spurious
472	ENSMUSG00000002963	Pnkp	3.01236	non-spurious
473	ENSMUSG00000002968	Med25	3.3873	non-spurious
474	ENSMUSG00000002980	Bcam	7.07475	non-spurious
475	ENSMUSG00000002981	Clptm1	4.7956	non-spurious
476	ENSMUSG00000002983	Relb	3.41494	non-spurious
477	ENSMUSG00000002984	Tomm40	3.20018	spurious
478	ENSMUSG00000002985	Apoe	8.15728	non-spurious
479	ENSMUSG00000002996	Hbp1	4.5264	non-spurious
480	ENSMUSG00000002997	Prkar2b	1.91612	spurious
481	ENSMUSG00000003031	Cdkn1b	4.24822	non-spurious
482	ENSMUSG00000003032	Klf4	5.73347	non-spurious
483	ENSMUSG00000003033	Ap1m1	4.6551	non-spurious
484	ENSMUSG00000003037	Rab8a	3.8756	non-spurious
485	ENSMUSG00000003038	Hmgn2	3.08733	non-spurious
486	ENSMUSG00000003039	Fam32a	4.08354	non-spurious
487	ENSMUSG00000003051	Elf3	3.00365	non-spurious
488	ENSMUSG00000003062	Stard3nl	4.13336	non-spurious
489	ENSMUSG00000003068	Stk11	4.76246	non-spurious
490	ENSMUSG00000003070	Efna2	0.465041	non-spurious
491	ENSMUSG00000003072	Atp5d	5.48331	non-spurious
492	ENSMUSG00000003099	Ppp5c	4.58988	non-spurious
493	ENSMUSG00000003119	Cdk12	3.82015	non-spurious
494	ENSMUSG00000003123	Lipe	2.54197	non-spurious
495	ENSMUSG00000003131	Pafah1b2	3.99797	non-spurious
496	ENSMUSG00000003134	Tbc1d8	4.00786	non-spurious
497	ENSMUSG00000003135	Cnot11	2.87557	non-spurious
498	ENSMUSG00000003153	Slc2a3	0.866621	non-spurious
499	ENSMUSG00000003154	Foxj2	3.82213	non-spurious
500	ENSMUSG00000003161	Sri	5.07153	non-spurious
501	ENSMUSG00000003166	Dgcr2	3.60582	non-spurious
502	ENSMUSG00000003184	Irf3	4.22478	non-spurious
503	ENSMUSG00000003190	Bcl2l12	1.58036	non-spurious
504	ENSMUSG00000003198	Zfp959	1.26934	non-spurious
505	ENSMUSG00000003199	Mpnd	4.32581	non-spurious
506	ENSMUSG00000003200	Sh3gl1	4.33965	non-spurious
507	ENSMUSG00000003206	Ebi3	0.35795	non-spurious
508	ENSMUSG00000003208	Ccdc94	2.74476	non-spurious
509	ENSMUSG00000003226	Ranbp2	5.33414	non-spurious
510	ENSMUSG00000003227	Edar	-2.15337	non-spurious
511	ENSMUSG00000003228	Grk5	5.26361	non-spurious
512	ENSMUSG00000003233	Dvl3	4.30665	non-spurious
513	ENSMUSG00000003234	Abcf3	3.65379	non-spurious
514	ENSMUSG00000003235	Eif2b5	4.17294	non-spurious
515	ENSMUSG00000003269	Cyth2	3.62798	non-spurious
516	ENSMUSG00000003271	Sult2b1	-0.338402	non-spurious
517	ENSMUSG00000003273	Car11	-0.120698	non-spurious
518	ENSMUSG00000003279	Dlgap1	-5.47026	non-spurious
519	ENSMUSG00000003282	Plag1	0.336978	non-spurious
520	ENSMUSG00000003283	Hck	3.04684	non-spurious
521	ENSMUSG00000003299	Mrpl4	4.14352	non-spurious
522	ENSMUSG00000003308	Keap1	3.37177	non-spurious
523	ENSMUSG00000003309	Ap1m2	2.4763	non-spurious
524	ENSMUSG00000003316	Glg1	5.3817	non-spurious
525	ENSMUSG00000003341	Atp8b3	-6.32741	non-spurious
526	ENSMUSG00000003344	Btbd2	3.81491	non-spurious
527	ENSMUSG00000003345	Csnk1g2	5.67959	non-spurious
528	ENSMUSG00000003346	Abhd17a	3.86395	non-spurious
529	ENSMUSG00000003348	Mob3a	2.75764	non-spurious
530	ENSMUSG00000003352	Cacnb3	2.69729	non-spurious
531	ENSMUSG00000003354	Ccdc65	0.667178	non-spurious
532	ENSMUSG00000003355	Fkbp11	2.21011	non-spurious
533	ENSMUSG00000003360	Ddx23	4.54837	non-spurious
534	ENSMUSG00000003363	Pld3	4.75806	non-spurious
535	ENSMUSG00000003378	Grik5	2.45053	non-spurious
536	ENSMUSG00000003379	Cd79a	0.855267	non-spurious
537	ENSMUSG00000003380	Rabac1	5.35783	non-spurious
538	ENSMUSG00000003382	Etv3	3.4775	non-spurious
539	ENSMUSG00000003402	Prkcsh	5.56813	non-spurious
540	ENSMUSG00000003410	Elavl3	-5.58546	non-spurious
541	ENSMUSG00000003411	Rab3b	-3.29362	non-spurious
542	ENSMUSG00000003418	St8sia6	0.914562	spurious
543	ENSMUSG00000003420	Fcgrt	6.13054	non-spurious
544	ENSMUSG00000003421	Nosip	4.07116	non-spurious
545	ENSMUSG00000003423	Pih1d1	3.23964	non-spurious
546	ENSMUSG00000003429	Rps11	6.66721	non-spurious
547	ENSMUSG00000003435	Supt5	4.7983	non-spurious
548	ENSMUSG00000003437	Paf1	4.97813	non-spurious
549	ENSMUSG00000003438	Timm50	2.93769	non-spurious
550	ENSMUSG00000003444	Med29	1.83097	non-spurious
551	ENSMUSG00000003452	Bicd1	-0.727687	non-spurious
552	ENSMUSG00000003458	Ncstn	4.85853	non-spurious
553	ENSMUSG00000003464	Pex19	3.88211	non-spurious
554	ENSMUSG00000003469	Phyhip	-3.7284	non-spurious
555	ENSMUSG00000003476	Crhr2	-3.52029	non-spurious
556	ENSMUSG00000003477	Inmt	10.4167	non-spurious
557	ENSMUSG00000003484	Cyp4f18	1.72268	non-spurious
558	ENSMUSG00000003500	Impdh1	5.23203	non-spurious
559	ENSMUSG00000003518	Dusp3	4.3424	non-spurious
560	ENSMUSG00000003526	Prodh	2.7971	non-spurious
561	ENSMUSG00000003527	Dgcr14	2.79534	non-spurious
562	ENSMUSG00000003528	Slc25a1	4.69953	non-spurious
563	ENSMUSG00000003531	Dgcr6	2.56344	non-spurious
564	ENSMUSG00000003534	Ddr1	3.8633	non-spurious
565	ENSMUSG00000003541	Ier3	4.34473	non-spurious
566	ENSMUSG00000003545	Fosb	3.39023	non-spurious
567	ENSMUSG00000003546	Klc4	3.15188	non-spurious
568	ENSMUSG00000003549	Ercc1	2.07776	non-spurious
569	ENSMUSG00000003555	Cyp17a1	-5.33282	non-spurious
570	ENSMUSG00000003559	As3mt	3.00491	non-spurious
571	ENSMUSG00000003573	Homer3	3.25951	non-spurious
572	ENSMUSG00000003575	Crtc1	1.93017	non-spurious
573	ENSMUSG00000003581	Rnf215	3.74568	non-spurious
574	ENSMUSG00000003585	Sec14l2	2.82961	non-spurious
575	ENSMUSG00000003604	Aven	2.80743	non-spurious
576	ENSMUSG00000003617	Cp	6.29914	non-spurious
577	ENSMUSG00000003623	Crot	3.76865	non-spurious
578	ENSMUSG00000003644	Rps6ka1	3.76702	non-spurious
579	ENSMUSG00000003660	Snrnp200	5.23281	non-spurious
580	ENSMUSG00000003662	Ciao1	3.51121	non-spurious
581	ENSMUSG00000003665	Has1	0.930301	non-spurious
582	ENSMUSG00000003680	Taf6l	2.46249	non-spurious
583	ENSMUSG00000003721	Insig2	3.42136	non-spurious
584	ENSMUSG00000003731	Kpna6	3.52168	non-spurious
585	ENSMUSG00000003746	Man1a	4.71873	non-spurious
586	ENSMUSG00000003752	Itpkc	1.52801	non-spurious
587	ENSMUSG00000003762	Coq8b	2.19317	non-spurious
588	ENSMUSG00000003778	Brd8	3.77329	non-spurious
589	ENSMUSG00000003779	Kif20a	0.012888	non-spurious
590	ENSMUSG00000003808	Farsa	3.33213	non-spurious
591	ENSMUSG00000003809	Gcdh	3.09749	non-spurious
592	ENSMUSG00000003810	Mast2	3.43202	non-spurious
593	ENSMUSG00000003812	Dnase2a	2.91252	non-spurious
594	ENSMUSG00000003813	Rad23a	4.44261	non-spurious
595	ENSMUSG00000003814	Calr	8.56439	non-spurious
596	ENSMUSG00000003824	Syce2	0.024999	non-spurious
597	ENSMUSG00000003847	Nfat5	4.49269	non-spurious
598	ENSMUSG00000003848	Nob1	2.62035	non-spurious
599	ENSMUSG00000003849	Nqo1	0.862098	non-spurious
600	ENSMUSG00000003863	Ppfia3	-2.2873	non-spurious
601	ENSMUSG00000003865	Gys1	3.08942	non-spurious
602	ENSMUSG00000003868	Ruvbl2	3.11114	non-spurious
603	ENSMUSG00000003872	Lin7b	-2.33028	non-spurious
604	ENSMUSG00000003873	Bax	2.60462	non-spurious
605	ENSMUSG00000003882	Il7r	1.4951	non-spurious
606	ENSMUSG00000003923	Tfam	2.51346	non-spurious
607	ENSMUSG00000003929	Zfp81	1.74519	non-spurious
608	ENSMUSG00000003934	Efnb3	-2.56836	non-spurious
609	ENSMUSG00000003948	Mmd	2.91678	non-spurious
610	ENSMUSG00000003949	Hlf	2.6661	non-spurious
611	ENSMUSG00000003955	Fam162a	5.30037	non-spurious
612	ENSMUSG00000003970	Rpl8	8.25592	non-spurious
613	ENSMUSG00000003974	Grm3	-4.93825	non-spurious
614	ENSMUSG00000003992	Ssbp2	1.79195	non-spurious
615	ENSMUSG00000004018	Fancl	1.10279	spurious
616	ENSMUSG00000004031	Brinp2	-1.64924	non-spurious
617	ENSMUSG00000004032	Gstm5	2.7635	non-spurious
618	ENSMUSG00000004035	Gstm7	1.59625	non-spurious
619	ENSMUSG00000004038	Gstm3	-4.44216	non-spurious
620	ENSMUSG00000004040	Stat3	5.3856	non-spurious
621	ENSMUSG00000004043	Stat5a	2.69284	non-spurious
622	ENSMUSG00000004044	Cavin1	7.52922	non-spurious
623	ENSMUSG00000004054	Map3k11	3.96255	non-spurious
624	ENSMUSG00000004056	Akt2	4.35082	non-spurious
625	ENSMUSG00000004069	Dnaja3	4.042	non-spurious
626	ENSMUSG00000004070	Hmox2	4.28334	non-spurious
627	ENSMUSG00000004071	Cdip1	3.16855	non-spurious
628	ENSMUSG00000004085	Map3k20	4.82216	non-spurious
629	ENSMUSG00000004096	Cwc15	5.68046	non-spurious
630	ENSMUSG00000004098	Col5a3	2.41025	non-spurious
631	ENSMUSG00000004099	Dnmt1	3.71821	non-spurious
632	ENSMUSG00000004100	Ppan	3.11757	non-spurious
633	ENSMUSG00000004105	Angptl2	5.79405	non-spurious
634	ENSMUSG00000004110	Cacna1e	-1.07264	non-spurious
635	ENSMUSG00000004113	Cacna1b	-2.93043	non-spurious
636	ENSMUSG00000004127	Trmt10a	-0.383596	non-spurious
637	ENSMUSG00000004151	Etv1	1.42335	non-spurious
638	ENSMUSG00000004187	Kifc2	1.92569	non-spurious
639	ENSMUSG00000004207	Psap	8.03555	non-spurious
640	ENSMUSG00000004221	Ikbkg	2.50797	non-spurious
641	ENSMUSG00000004233	Wars2	1.27498	non-spurious
642	ENSMUSG00000004263	Atn1	1.09039	non-spurious
643	ENSMUSG00000004264	Phb2	4.6931	non-spurious
644	ENSMUSG00000004266	Ptpn6	4.34732	non-spurious
645	ENSMUSG00000004267	Eno2	1.20238	non-spurious
646	ENSMUSG00000004268	Emg1	3.94437	non-spurious
647	ENSMUSG00000004270	Lpcat3	3.86848	non-spurious
648	ENSMUSG00000004285	Atp6v1f	5.20641	non-spurious
649	ENSMUSG00000004296	Il12b	-0.526383	non-spurious
650	ENSMUSG00000004317	Clcn5	1.96426	non-spurious
651	ENSMUSG00000004319	Clcn3	2.96168	non-spurious
652	ENSMUSG00000004328	Hif3a	-0.0612294	non-spurious
653	ENSMUSG00000004347	Pde1c	-4.1614	non-spurious
654	ENSMUSG00000004356	Utp20	2.79243	non-spurious
655	ENSMUSG00000004359	Spic	-1.05178	non-spurious
656	ENSMUSG00000004360	9330159F19Rik	0.682972	non-spurious
657	ENSMUSG00000004364	Cul3	5.05169	non-spurious
658	ENSMUSG00000004371	Il11	-1.16859	non-spurious
659	ENSMUSG00000004383	Large1	3.53286	non-spurious
660	ENSMUSG00000004393	Ddx56	2.9147	non-spurious
661	ENSMUSG00000004394	Tmed4	5.24492	non-spurious
662	ENSMUSG00000004415	Col26a1	-3.63513	non-spurious
663	ENSMUSG00000004446	Bid	1.11555	non-spurious
664	ENSMUSG00000004451	Ralb	5.11862	non-spurious
665	ENSMUSG00000004455	Ppp1cc	2.89154	non-spurious
666	ENSMUSG00000004460	Dnajb11	4.2813	non-spurious
667	ENSMUSG00000004462	Tbccd1	2.33586	non-spurious
668	ENSMUSG00000004473	Clec11a	3.01948	non-spurious
669	ENSMUSG00000004500	Zfp324	2.30182	non-spurious
670	ENSMUSG00000004508	Gab2	3.45005	spurious
671	ENSMUSG00000004530	Coro1c	5.07117	non-spurious
672	ENSMUSG00000004535	Tax1bp1	6.43554	non-spurious
673	ENSMUSG00000004540	Psg17	-2.43716	non-spurious
674	ENSMUSG00000004552	Ctse	-0.870787	non-spurious
675	ENSMUSG00000004558	Ndrg2	5.06156	non-spurious
676	ENSMUSG00000004561	Mettl17	2.00896	non-spurious
677	ENSMUSG00000004562	Arhgef40	4.21041	non-spurious
678	ENSMUSG00000004565	Pnpla6	3.03192	non-spurious
679	ENSMUSG00000004567	Mcoln1	3.54816	non-spurious
680	ENSMUSG00000004568	Arhgef18	3.91025	non-spurious
681	ENSMUSG00000004591	Pkn2	4.50946	non-spurious
682	ENSMUSG00000004609	Cd33	2.62531	non-spurious
683	ENSMUSG00000004610	Etfb	-0.507169	non-spurious
684	ENSMUSG00000004612	Nkg7	-0.632794	non-spurious
685	ENSMUSG00000004626	Stxbp2	4.03086	non-spurious
686	ENSMUSG00000004630	Pcp2	-3.03427	non-spurious
687	ENSMUSG00000004631	Sgce	5.15608	non-spurious
688	ENSMUSG00000004633	Chn2	1.76229	non-spurious
689	ENSMUSG00000004637	Wwox	1.56073	non-spurious
690	ENSMUSG00000004642	Slbp	2.71515	non-spurious
691	ENSMUSG00000004655	Aqp1	7.15646	non-spurious
692	ENSMUSG00000004661	Arid3b	1.40583	non-spurious
693	ENSMUSG00000004665	Cnn2	6.41342	non-spurious
694	ENSMUSG00000004667	Polr2e	4.37422	non-spurious
695	ENSMUSG00000004668	Abca13	-4.07396	non-spurious
696	ENSMUSG00000004677	Myo9b	4.20188	non-spurious
697	ENSMUSG00000004698	Hdac9	0.677191	non-spurious
698	ENSMUSG00000004707	Ly9	1.32214	non-spurious
699	ENSMUSG00000004709	Cd244	1.20132	non-spurious
700	ENSMUSG00000004730	Adgre1	4.0654	spurious
701	ENSMUSG00000004748	Mtfp1	0.693691	non-spurious
702	ENSMUSG00000004768	Rab23	2.70097	non-spurious
703	ENSMUSG00000004771	Rab11a	4.9961	non-spurious
704	ENSMUSG00000004788	Eif2b2	3.39415	non-spurious
705	ENSMUSG00000004789	Dlst	4.86953	non-spurious
706	ENSMUSG00000004791	Pgf	1.4615	non-spurious
707	ENSMUSG00000004798	Ulk2	3.80496	non-spurious
708	ENSMUSG00000004814	Ccl24	1.54499	non-spurious
709	ENSMUSG00000004815	Dgkq	1.70606	non-spurious
710	ENSMUSG00000004837	Grap	4.06295	non-spurious
711	ENSMUSG00000004842	Pou1f1	-4.10229	non-spurious
712	ENSMUSG00000004843	Chmp2b	5.10493	non-spurious
713	ENSMUSG00000004846	Plod3	4.03196	non-spurious
714	ENSMUSG00000004849	Ap1s1	3.64463	non-spurious
715	ENSMUSG00000004864	Mapk13	2.84274	non-spurious
716	ENSMUSG00000004865	Srpk1	3.39281	non-spurious
717	ENSMUSG00000004880	Lbr	4.26575	non-spurious
718	ENSMUSG00000004891	Nes	3.92128	non-spurious
719	ENSMUSG00000004892	Bcan	2.25376	non-spurious
720	ENSMUSG00000004894	Hapln2	-3.32407	non-spurious
721	ENSMUSG00000004895	Prcc	3.83765	non-spurious
722	ENSMUSG00000004896	Rrnad1	2.12695	non-spurious
723	ENSMUSG00000004897	Hdgf	5.7495	non-spurious
724	ENSMUSG00000004902	Slc25a18	0.624469	non-spurious
725	ENSMUSG00000004929	Thop1	2.40797	non-spurious
726	ENSMUSG00000004931	Apba3	3.13668	non-spurious
727	ENSMUSG00000004933	Matk	0.500948	non-spurious
728	ENSMUSG00000004934	Pias4	3.24193	non-spurious
729	ENSMUSG00000004936	Map2k1	4.65935	non-spurious
730	ENSMUSG00000004937	Sgta	4.77444	non-spurious
731	ENSMUSG00000004939	Nmrk2	-3.88544	non-spurious
732	ENSMUSG00000004945	Tmem242	3.23953	non-spurious
733	ENSMUSG00000004947	Dtx2	2.69882	non-spurious
734	ENSMUSG00000004951	Hspb1	4.1138	non-spurious
735	ENSMUSG00000004952	Rasa4	2.24417	non-spurious
736	ENSMUSG00000004961	Syt5	1.23642	spurious
737	ENSMUSG00000004980	Hnrnpa2b1	6.9552	non-spurious
738	ENSMUSG00000004988	Fxyd4	-1.02809	non-spurious
739	ENSMUSG00000004994	Ccdc130	2.55334	non-spurious
740	ENSMUSG00000004996	Mri1	2.19918	non-spurious
741	ENSMUSG00000005034	Prkacb	4.62714	non-spurious
742	ENSMUSG00000005043	Sgsh	3.0667	non-spurious
743	ENSMUSG00000005045	Chd5	-1.25678	non-spurious
744	ENSMUSG00000005054	Cstb	4.22009	non-spurious
745	ENSMUSG00000005057	Sh2b2	0.216742	non-spurious
746	ENSMUSG00000005069	Pex5	3.3937	non-spurious
747	ENSMUSG00000005078	Jkamp	2.77802	non-spurious
748	ENSMUSG00000005087	Cd44	5.72936	non-spurious
749	ENSMUSG00000005089	Slc1a2	1.37829	non-spurious
750	ENSMUSG00000005102	Eif2ak4	3.07019	non-spurious
751	ENSMUSG00000005103	Wdr1	5.86629	non-spurious
752	ENSMUSG00000005107	Slc2a9	0.54525	non-spurious
753	ENSMUSG00000005124	Wisp1	0.976559	non-spurious
754	ENSMUSG00000005125	Ndrg1	3.903	non-spurious
755	ENSMUSG00000005131	4930550C14Rik	-0.489056	non-spurious
756	ENSMUSG00000005142	Man2b1	4.97068	non-spurious
757	ENSMUSG00000005148	Klf5	4.08485	non-spurious
758	ENSMUSG00000005150	Wdr83	2.38185	non-spurious
759	ENSMUSG00000005161	Prdx2	4.70428	non-spurious
760	ENSMUSG00000005198	Polr2a	5.52747	non-spurious
761	ENSMUSG00000005204	Senp3	4.12915	non-spurious
762	ENSMUSG00000005220	Corin	-0.899134	non-spurious
763	ENSMUSG00000005225	Plekha8	1.38041	non-spurious
764	ENSMUSG00000005233	Spc25	0.943538	non-spurious
765	ENSMUSG00000005237	Dnah2	0.0843092	non-spurious
766	ENSMUSG00000005251	Ripk4	1.85696	non-spurious
767	ENSMUSG00000005262	Ufd1	4.3107	non-spurious
768	ENSMUSG00000005267	Zfp287	1.15656	non-spurious
769	ENSMUSG00000005268	Prlr	-4.80593	non-spurious
770	ENSMUSG00000005299	Letm1	2.81222	non-spurious
771	ENSMUSG00000005312	Ubqln1	5.26064	non-spurious
772	ENSMUSG00000005320	Fgfr4	5.40092	non-spurious
773	ENSMUSG00000005338	Cadm3	1.21704	non-spurious
774	ENSMUSG00000005339	Fcer1a	-2.94712	non-spurious
775	ENSMUSG00000005354	Txn2	3.46724	non-spurious
776	ENSMUSG00000005357	Slc1a6	-2.87081	non-spurious
777	ENSMUSG00000005360	Slc1a3	4.87112	non-spurious
778	ENSMUSG00000005362	Crbn	3.87516	non-spurious
779	ENSMUSG00000005364	Il5ra	-2.89401	non-spurious
780	ENSMUSG00000005370	Msh6	3.45877	non-spurious
781	ENSMUSG00000005371	Fbxo11	5.19217	non-spurious
782	ENSMUSG00000005373	Mlxipl	-0.175985	non-spurious
783	ENSMUSG00000005374	Tbl2	2.29671	non-spurious
784	ENSMUSG00000005378	Wbscr22	2.75481	non-spurious
785	ENSMUSG00000005397	Nid1	5.97334	non-spurious
786	ENSMUSG00000005410	Mcm5	2.13379	non-spurious
787	ENSMUSG00000005413	Hmox1	4.77297	non-spurious
788	ENSMUSG00000005417	Mprip	5.42886	non-spurious
789	ENSMUSG00000005442	Cic	4.57992	non-spurious
790	ENSMUSG00000005447	Pafah1b3	3.4365	non-spurious
791	ENSMUSG00000005465	Il27ra	0.137065	non-spurious
792	ENSMUSG00000005469	Prkaca	5.20237	non-spurious
793	ENSMUSG00000005470	Asf1b	-0.488827	non-spurious
794	ENSMUSG00000005481	Ddx39	2.87397	non-spurious
795	ENSMUSG00000005483	Dnajb1	3.91572	non-spurious
796	ENSMUSG00000005493	Msh4	-4.42944	non-spurious
797	ENSMUSG00000005501	Usp40	3.27593	non-spurious
798	ENSMUSG00000005505	Kbtbd4	1.41802	non-spurious
799	ENSMUSG00000005506	Celf1	3.59807	non-spurious
800	ENSMUSG00000005510	Ndufs3	3.70979	non-spurious
801	ENSMUSG00000005514	Por	7.00773	non-spurious
802	ENSMUSG00000005533	Igf1r	3.92479	non-spurious
803	ENSMUSG00000005534	Insr	4.11849	non-spurious
804	ENSMUSG00000005540	Fcer2a	0.41061	non-spurious
805	ENSMUSG00000005547	Cyp2a5	1.65547	non-spurious
806	ENSMUSG00000005553	Atp4a	-2.58718	non-spurious
807	ENSMUSG00000005566	Trim28	4.91535	non-spurious
808	ENSMUSG00000005575	Ube2m	4.35424	non-spurious
809	ENSMUSG00000005580	Adcy9	3.88619	non-spurious
810	ENSMUSG00000005583	Mef2c	2.95764	non-spurious
811	ENSMUSG00000005609	Ctr9	3.71944	non-spurious
812	ENSMUSG00000005610	Eif4g2	6.32359	non-spurious
813	ENSMUSG00000005611	Mrvi1	1.21493	non-spurious
814	ENSMUSG00000005615	Pcyt1a	4.36817	non-spurious
815	ENSMUSG00000005621	Zfp592	3.93088	non-spurious
816	ENSMUSG00000005625	Psmd4	5.57273	non-spurious
817	ENSMUSG00000005628	Tmod4	-0.0610067	non-spurious
818	ENSMUSG00000005640	Insrr	-2.91161	non-spurious
819	ENSMUSG00000005656	Snx6	4.60781	non-spurious
820	ENSMUSG00000005667	Mthfd2	1.60052	non-spurious
821	ENSMUSG00000005672	Kit	5.03238	non-spurious
822	ENSMUSG00000005674	Tomm40l	0.583827	non-spurious
823	ENSMUSG00000005677	Nr1i3	-3.86226	non-spurious
824	ENSMUSG00000005681	Apoa2	-2.07925	non-spurious
825	ENSMUSG00000005682	Pan2	3.04982	non-spurious
826	ENSMUSG00000005683	Cs	4.97419	non-spurious
827	ENSMUSG00000005686	Ampd3	2.81929	non-spurious
828	ENSMUSG00000005687	Bcas2	4.03858	non-spurious
829	ENSMUSG00000005696	Sh2d1a	-3.83803	non-spurious
830	ENSMUSG00000005698	Ctcf	4.15865	non-spurious
831	ENSMUSG00000005699	Pard6a	0.942854	non-spurious
832	ENSMUSG00000005705	Agrp	0.611317	non-spurious
833	ENSMUSG00000005716	Pvalb	-3.30259	non-spurious
834	ENSMUSG00000005718	Tfap4	2.12305	non-spurious
835	ENSMUSG00000005732	Ranbp1	4.42933	spurious
836	ENSMUSG00000005763	Cd247	-0.574483	non-spurious
837	ENSMUSG00000005774	Rfx5	2.05252	non-spurious
838	ENSMUSG00000005779	Psmb4	5.12535	non-spurious
839	ENSMUSG00000005800	Mmp8	-0.0606972	non-spurious
840	ENSMUSG00000005802	Slc30a4	3.00759	non-spurious
841	ENSMUSG00000005803	Sqor	4.68107	non-spurious
842	ENSMUSG00000005804	Bloc1s6	3.0786	non-spurious
843	ENSMUSG00000005813	Metap1	2.34379	non-spurious
844	ENSMUSG00000005823	Gpr108	4.51131	non-spurious
845	ENSMUSG00000005824	Tnfsf14	-0.972917	non-spurious
846	ENSMUSG00000005836	Gata6	3.30964	spurious
847	ENSMUSG00000005846	Rsl1d1	4.50791	non-spurious
848	ENSMUSG00000005864	Cnga2	-2.0682	non-spurious
849	ENSMUSG00000005871	Apc	4.56595	non-spurious
850	ENSMUSG00000005873	Reep5	6.01508	non-spurious
851	ENSMUSG00000005881	Ergic3	5.60599	non-spurious
852	ENSMUSG00000005882	Uqcc1	3.19107	non-spurious
853	ENSMUSG00000005886	Ncoa2	3.69718	non-spurious
854	ENSMUSG00000005893	Nr2c2	2.99457	non-spurious
855	ENSMUSG00000005897	Nr2c1	2.27957	non-spurious
856	ENSMUSG00000005899	Smpd4	2.3991	spurious
857	ENSMUSG00000005907	Pex1	2.16662	non-spurious
858	ENSMUSG00000005917	Otx1	-4.61209	non-spurious
859	ENSMUSG00000005936	Kctd20	3.70907	non-spurious
860	ENSMUSG00000005947	Itgae	1.89346	non-spurious
861	ENSMUSG00000005949	Ctns	3.43612	non-spurious
862	ENSMUSG00000005950	P2rx5	1.79543	non-spurious
863	ENSMUSG00000005951	Shpk	0.759698	spurious
864	ENSMUSG00000005952	Trpv1	-5.14593	non-spurious
865	ENSMUSG00000005958	Ephb3	3.93903	non-spurious
866	ENSMUSG00000005968	Tuft1	2.41669	non-spurious
867	ENSMUSG00000005973	Rcn1	5.01958	non-spurious
868	ENSMUSG00000005980	Dnase1	0.581441	non-spurious
869	ENSMUSG00000005981	Trap1	4.92324	non-spurious
870	ENSMUSG00000005982	Naa60	2.92276	non-spurious
871	ENSMUSG00000005983	1700037C18Rik	0.233446	non-spurious
872	ENSMUSG00000005986	Ankrd13d	0.674813	non-spurious
873	ENSMUSG00000006005	Tpr	5.3373	non-spurious
874	ENSMUSG00000006010	BC003331	3.91287	non-spurious
875	ENSMUSG00000006014	Prg4	0.329	non-spurious
876	ENSMUSG00000006019	Dhx34	2.43938	non-spurious
877	ENSMUSG00000006021	Kptn	1.86789	non-spurious
878	ENSMUSG00000006024	Napa	4.46289	non-spurious
879	ENSMUSG00000006050	Sra1	2.93399	non-spurious
880	ENSMUSG00000006056	Calcoco2	-2.28951	non-spurious
881	ENSMUSG00000006057	Atp5g1	0.688541	non-spurious
882	ENSMUSG00000006058	Snf8	4.83896	spurious
883	ENSMUSG00000006095	Tbcb	4.01323	non-spurious
884	ENSMUSG00000006127	Inpp5k	4.23983	non-spurious
885	ENSMUSG00000006134	Crkl	3.52481	non-spurious
886	ENSMUSG00000006154	Eps8l1	2.89122	non-spurious
887	ENSMUSG00000006169	Clint1	5.15708	non-spurious
888	ENSMUSG00000006179	Prss16	-4.38288	non-spurious
889	ENSMUSG00000006191	Cdkal1	3.17399	non-spurious
890	ENSMUSG00000006205	Htra1	4.95978	non-spurious
891	ENSMUSG00000006215	Zbtb17	3.13425	spurious
892	ENSMUSG00000006216	Clcnkb	-4.5402	non-spurious
893	ENSMUSG00000006218	Fam131c	-2.28203	non-spurious
894	ENSMUSG00000006219	Fblim1	5.05043	non-spurious
895	ENSMUSG00000006221	Hspb7	1.05415	non-spurious
896	ENSMUSG00000006235	Epor	-0.0610082	non-spurious
897	ENSMUSG00000006241	Ccdc159	1.87342	non-spurious
898	ENSMUSG00000006262	Mob1b	2.67655	non-spurious
899	ENSMUSG00000006269	Atp6v1b1	-2.09909	non-spurious
900	ENSMUSG00000006273	Atp6v1b2	5.26664	non-spurious
901	ENSMUSG00000006276	Eps15l1	3.91232	non-spurious
902	ENSMUSG00000006281	Tep1	3.53643	non-spurious
903	ENSMUSG00000006288	Ttc5	4.01065	non-spurious
904	ENSMUSG00000006289	Osgep	2.95915	non-spurious
905	ENSMUSG00000006299	Aamp	5.2993	non-spurious
906	ENSMUSG00000006301	Tmbim1	3.4869	non-spurious
907	ENSMUSG00000006304	Arpc2	6.96519	non-spurious
908	ENSMUSG00000006307	Kmt2b	3.83846	non-spurious
909	ENSMUSG00000006310	Zbtb32	-0.119351	non-spurious
910	ENSMUSG00000006313	Upk1a	-2.94643	non-spurious
911	ENSMUSG00000006315	Tmem147	3.72733	non-spurious
912	ENSMUSG00000006333	Rps9	6.63592	non-spurious
913	ENSMUSG00000006335	Tfpt	2.60849	non-spurious
914	ENSMUSG00000006342	Susd2	1.77435	non-spurious
915	ENSMUSG00000006344	Ggt5	2.51935	non-spurious
916	ENSMUSG00000006345	Ggt1	-0.115443	non-spurious
917	ENSMUSG00000006356	Crip2	6.7794	non-spurious
918	ENSMUSG00000006360	Crip1	6.03762	non-spurious
919	ENSMUSG00000006362	Cbfa2t3	3.9337	non-spurious
920	ENSMUSG00000006369	Fbln1	6.61098	non-spurious
921	ENSMUSG00000006373	Pgrmc1	5.86728	non-spurious
922	ENSMUSG00000006378	Gcat	1.31689	non-spurious
923	ENSMUSG00000006386	Tek	5.97528	spurious
924	ENSMUSG00000006389	Mpl	-2.61974	non-spurious
925	ENSMUSG00000006390	Elovl1	7.07541	non-spurious
926	ENSMUSG00000006392	Med8	4.03718	non-spurious
927	ENSMUSG00000006395	Hyi	3.67986	non-spurious
928	ENSMUSG00000006398	Cdc20	1.27597	non-spurious
929	ENSMUSG00000006403	Adamts4	-0.610595	non-spurious
930	ENSMUSG00000006411	Nectin4	2.24964	non-spurious
931	ENSMUSG00000006412	Pfdn2	3.31464	non-spurious
932	ENSMUSG00000006418	Rnf114	4.17696	non-spurious
933	ENSMUSG00000006423	C330007P06Rik	3.30022	non-spurious
934	ENSMUSG00000006435	Neurl1a	0.921797	spurious
935	ENSMUSG00000006442	Srm	2.58037	non-spurious
936	ENSMUSG00000006445	Epha2	3.66626	spurious
937	ENSMUSG00000006456	Rbm14	2.22197	non-spurious
938	ENSMUSG00000006457	Actn3	-0.732397	non-spurious
939	ENSMUSG00000006462	A530013C23Rik	-1.74976	non-spurious
940	ENSMUSG00000006463	Zdhhc24	1.67418	non-spurious
941	ENSMUSG00000006464	Bbs1	1.25607	non-spurious
942	ENSMUSG00000006471	Ndor1	2.36698	non-spurious
943	ENSMUSG00000006476	Nsmf	3.47861	non-spurious
944	ENSMUSG00000006494	Pdk1	2.09607	spurious
945	ENSMUSG00000006498	Ptbp1	4.94093	non-spurious
946	ENSMUSG00000006517	Mvd	2.94927	non-spurious
947	ENSMUSG00000006519	Cyba	5.40277	non-spurious
948	ENSMUSG00000006522	Itih3	0.13761	non-spurious
949	ENSMUSG00000006526	Tmem110	4.20787	non-spurious
950	ENSMUSG00000006527	Sfmbt1	1.99176	non-spurious
951	ENSMUSG00000006529	Itih1	1.18097	non-spurious
952	ENSMUSG00000006538	Ihh	-2.24242	non-spurious
953	ENSMUSG00000006542	Prkag3	-1.36142	non-spurious
954	ENSMUSG00000006567	Atp7b	3.74593	non-spurious
955	ENSMUSG00000006574	Slc4a1	-2.53752	non-spurious
956	ENSMUSG00000006575	Rundc3a	0.144336	non-spurious
957	ENSMUSG00000006576	Slc4a3	1.8593	non-spurious
958	ENSMUSG00000006585	Cdt1	1.34584	non-spurious
959	ENSMUSG00000006586	Runx1t1	2.87977	non-spurious
960	ENSMUSG00000006587	Snai3	-4.76076	non-spurious
961	ENSMUSG00000006589	Aprt	3.90776	non-spurious
962	ENSMUSG00000006599	Gtf2h1	3.58437	non-spurious
963	ENSMUSG00000006611	Hfe	3.676	non-spurious
964	ENSMUSG00000006638	Abhd1	-2.87634	non-spurious
965	ENSMUSG00000006641	Slc5a6	0.534198	non-spurious
966	ENSMUSG00000006642	Tcf23	-1.27391	non-spurious
967	ENSMUSG00000006649	Nphs1	-8.2856	non-spurious
968	ENSMUSG00000006651	Aplp1	1.17454	non-spurious
969	ENSMUSG00000006673	Qrich1	4.7975	non-spurious
970	ENSMUSG00000006675	P4htm	1.70925	non-spurious
971	ENSMUSG00000006676	Usp19	4.60469	non-spurious
972	ENSMUSG00000006678	Pola1	1.72436	non-spurious
973	ENSMUSG00000006699	Cdc42	6.23846	non-spurious
974	ENSMUSG00000006705	Pknox1	2.97894	non-spurious
975	ENSMUSG00000006711	D130043K22Rik	-0.953963	non-spurious
976	ENSMUSG00000006715	Gmnn	0.211796	non-spurious
977	ENSMUSG00000006717	Acot13	4.74022	non-spurious
978	ENSMUSG00000006720	Zfp184	0.134213	non-spurious
979	ENSMUSG00000006724	Cyp27b1	-3.16362	non-spurious
980	ENSMUSG00000006728	Cdk4	3.96264	non-spurious
981	ENSMUSG00000006731	B4galnt1	3.6916	non-spurious
982	ENSMUSG00000006732	Mettl1	1.95181	non-spurious
983	ENSMUSG00000006736	Tspan31	3.90133	non-spurious
984	ENSMUSG00000006740	Kif5b	5.57559	non-spurious
985	ENSMUSG00000006763	Saal1	1.70815	non-spurious
986	ENSMUSG00000006777	Krt23	4.21028	spurious
987	ENSMUSG00000006782	Cnp	3.8115	non-spurious
988	ENSMUSG00000006784	Ttc25	0.754232	non-spurious
989	ENSMUSG00000006800	Sulf2	4.22578	spurious
990	ENSMUSG00000006818	Sod2	3.73965	non-spurious
991	ENSMUSG00000006850	Tmco6	2.6934	non-spurious
992	ENSMUSG00000006906	Stambp	2.55842	non-spurious
993	ENSMUSG00000006920	Ezh1	4.08583	non-spurious
994	ENSMUSG00000006930	Hap1	2.27599	non-spurious
995	ENSMUSG00000006931	P3h4	3.64793	non-spurious
996	ENSMUSG00000006932	Ctnnb1	7.44355	non-spurious
997	ENSMUSG00000006941	Eif1b	4.94054	non-spurious
998	ENSMUSG00000006958	Chrd	0.533543	non-spurious
999	ENSMUSG00000006998	Psmd2	5.18049	non-spurious
1000	ENSMUSG00000007021	Syngr3	-1.75705	non-spurious
1001	ENSMUSG00000007029	Vars	3.99987	non-spurious
1002	ENSMUSG00000007030	Vwa7	-0.211155	non-spurious
1003	ENSMUSG00000007033	Hspa1l	-3.36327	non-spurious
1004	ENSMUSG00000007034	Slc44a4	1.54274	non-spurious
1005	ENSMUSG00000007035	Msh5	-0.785077	non-spurious
1006	ENSMUSG00000007036	Abhd16a	5.09394	non-spurious
1007	ENSMUSG00000007038	Neu1	3.65368	non-spurious
1008	ENSMUSG00000007039	Ddah2	5.09109	non-spurious
1009	ENSMUSG00000007041	Clic1	6.26525	non-spurious
1010	ENSMUSG00000007050	Lsm2	1.99374	non-spurious
1011	ENSMUSG00000007080	Pole	0.10844	non-spurious
1012	ENSMUSG00000007097	Atp1a2	5.92459	non-spurious
1013	ENSMUSG00000007107	Atp1a4	0.776042	non-spurious
1014	ENSMUSG00000007122	Casq1	-0.379378	non-spurious
1015	ENSMUSG00000007207	Stx1a	1.04386	spurious
1016	ENSMUSG00000007216	Zfp775	0.321182	non-spurious
1017	ENSMUSG00000007279	Scube2	5.71027	non-spurious
1018	ENSMUSG00000007338	Mrpl49	3.15507	non-spurious
1019	ENSMUSG00000007379	Dennd2c	0.617565	non-spurious
1020	ENSMUSG00000007411	Mark3	4.57864	non-spurious
1021	ENSMUSG00000007415	Gatad1	3.84757	non-spurious
1022	ENSMUSG00000007440	Pcdha11	-3.51454	non-spurious
1023	ENSMUSG00000007458	M6pr	5.68931	non-spurious
1024	ENSMUSG00000007476	Lrrc8a	1.9161	non-spurious
1025	ENSMUSG00000007480	Mc5r	-3.05167	non-spurious
1026	ENSMUSG00000007564	Ppp2r1a	5.58218	non-spurious
1027	ENSMUSG00000007570	Fance	2.64817	non-spurious
1028	ENSMUSG00000007589	Tinf2	3.45618	non-spurious
1029	ENSMUSG00000007591	Tssk4	-1.11204	non-spurious
1030	ENSMUSG00000007594	Hapln4	-7.89281	non-spurious
1031	ENSMUSG00000007603	Dus3l	3.23528	non-spurious
1032	ENSMUSG00000007610	Gtpbp3	2.69685	non-spurious
1033	ENSMUSG00000007613	Tgfbr1	4.08019	non-spurious
1034	ENSMUSG00000007617	Homer1	0.403612	non-spurious
1035	ENSMUSG00000007646	Rad51c	-1.19003	non-spurious
1036	ENSMUSG00000007653	Gabrb2	-3.2228	non-spurious
1037	ENSMUSG00000007655	Cav1	6.66858	non-spurious
1038	ENSMUSG00000007656	Arpp19	3.61384	non-spurious
1039	ENSMUSG00000007659	Bcl2l1	4.34799	non-spurious
1040	ENSMUSG00000007670	Khsrp	5.37196	non-spurious
1041	ENSMUSG00000007682	Dio2	1.78656	non-spurious
1042	ENSMUSG00000007721	Ccdc124	3.41575	non-spurious
1043	ENSMUSG00000007739	Cct4	4.80784	spurious
1044	ENSMUSG00000007777	0610009B22Rik	1.88018	non-spurious
1045	ENSMUSG00000007783	Cpt1c	1.79176	non-spurious
1046	ENSMUSG00000007805	Twist2	-1.48851	non-spurious
1047	ENSMUSG00000007812	Zfp655	3.12903	non-spurious
1048	ENSMUSG00000007815	Rhoa	7.11172	non-spurious
1049	ENSMUSG00000007817	Zmiz1	4.83721	non-spurious
1050	ENSMUSG00000007827	Ankrd26	1.75312	non-spurious
1051	ENSMUSG00000007833	Aldh16a1	2.26299	non-spurious
1052	ENSMUSG00000007836	Hnrnpa0	4.85865	non-spurious
1053	ENSMUSG00000007837	Prrg2	2.6818	non-spurious
1054	ENSMUSG00000007850	Hnrnph1	6.31748	non-spurious
1055	ENSMUSG00000007867	Ift43	3.20059	non-spurious
1056	ENSMUSG00000007872	Id3	5.6431	non-spurious
1057	ENSMUSG00000007877	Tcap	-0.0644231	non-spurious
1058	ENSMUSG00000007880	Arid1a	5.16636	non-spurious
1059	ENSMUSG00000007888	Crlf1	2.29994	non-spurious
1060	ENSMUSG00000007891	Ctsd	6.35688	non-spurious
1061	ENSMUSG00000007892	Rplp1	9.1116	non-spurious
1062	ENSMUSG00000007908	Hmgcll1	0.717397	non-spurious
1063	ENSMUSG00000007944	Ttc9b	-2.87065	non-spurious
1064	ENSMUSG00000007946	Phox2a	-3.79233	non-spurious
1065	ENSMUSG00000007950	Abhd8	2.73856	non-spurious
1066	ENSMUSG00000007987	Ift22	1.74476	non-spurious
1067	ENSMUSG00000007989	Fzd3	0.892168	non-spurious
1068	ENSMUSG00000008028	1700008O03Rik	-2.48766	non-spurious
1069	ENSMUSG00000008035	Mid1ip1	6.61152	non-spurious
1070	ENSMUSG00000008036	Ap2s1	5.15073	non-spurious
1071	ENSMUSG00000008090	Fgfrl1	3.04554	non-spurious
1072	ENSMUSG00000008129	4930432K21Rik	-0.266568	non-spurious
1073	ENSMUSG00000008136	Fhl2	-0.238818	non-spurious
1074	ENSMUSG00000008140	Emc10	4.69499	non-spurious
1075	ENSMUSG00000008153	Clstn3	-1.31098	non-spurious
1076	ENSMUSG00000008167	Fbxw9	1.93204	non-spurious
1077	ENSMUSG00000008193	Spib	-0.694033	non-spurious
1078	ENSMUSG00000008200	Fnbp4	3.98842	non-spurious
1079	ENSMUSG00000008206	Cers4	2.46877	non-spurious
1080	ENSMUSG00000008226	Scrn3	1.5158	non-spurious
1081	ENSMUSG00000008301	Phax	3.97438	non-spurious
1082	ENSMUSG00000008305	Tle1	3.70281	non-spurious
1083	ENSMUSG00000008307	1700109H08Rik	1.43422	non-spurious
1084	ENSMUSG00000008318	Relt	0.70023	non-spurious
1085	ENSMUSG00000008333	Snrpb2	3.27228	non-spurious
1086	ENSMUSG00000008348	Ubc	5.10377	non-spurious
1087	ENSMUSG00000008373	Prpf31	2.94574	non-spurious
1088	ENSMUSG00000008384	Sertad1	3.72456	non-spurious
1089	ENSMUSG00000008393	Carhsp1	4.11408	non-spurious
1090	ENSMUSG00000008398	Elk3	4.42474	spurious
1091	ENSMUSG00000008429	Herpud2	4.528	non-spurious
1092	ENSMUSG00000008435	Rdh13	2.03143	spurious
1093	ENSMUSG00000008438	Adam21	-3.13655	non-spurious
1094	ENSMUSG00000008450	Nutf2	1.20741	non-spurious
1095	ENSMUSG00000008461	Fut1	-5.1293	non-spurious
1096	ENSMUSG00000008475	Arpc5	5.07962	non-spurious
1097	ENSMUSG00000008489	Elavl2	-4.75015	non-spurious
1098	ENSMUSG00000008496	Pou2f2	0.622168	non-spurious
1099	ENSMUSG00000008540	Mgst1	5.53212	non-spurious
1100	ENSMUSG00000008575	Nfib	6.00783	non-spurious
1101	ENSMUSG00000008601	Rab25	2.87981	non-spurious
1102	ENSMUSG00000008604	Ubqln4	3.47774	non-spurious
1103	ENSMUSG00000008658	Rbfox1	-2.2551	non-spurious
1104	ENSMUSG00000008668	Rps18	5.90876	non-spurious
1105	ENSMUSG00000008682	Rpl10	7.99063	non-spurious
1106	ENSMUSG00000008683	Rps15a	3.63719	non-spurious
1107	ENSMUSG00000008690	Ncaph2	4.08287	non-spurious
1108	ENSMUSG00000008730	Hipk1	5.13134	non-spurious
1109	ENSMUSG00000008734	Gprc5b	4.16954	non-spurious
1110	ENSMUSG00000008763	Man1a2	3.57759	non-spurious
1111	ENSMUSG00000008822	Acyp1	0.702601	non-spurious
1112	ENSMUSG00000008845	Cd163	3.94264	non-spurious
1113	ENSMUSG00000008855	Hdac5	4.66336	non-spurious
1114	ENSMUSG00000008859	Rala	4.20729	non-spurious
1115	ENSMUSG00000008892	Vdac3	4.0162	non-spurious
1116	ENSMUSG00000008932	Slc1a7	-2.15645	non-spurious
1117	ENSMUSG00000008958	Vps72	4.88565	non-spurious
1118	ENSMUSG00000008976	Gabpa	3.64069	non-spurious
1119	ENSMUSG00000008999	Bmp7	1.10283	non-spurious
1120	ENSMUSG00000009013	Dynll1	5.0239	non-spurious
1121	ENSMUSG00000009030	Pdcl	3.6681	non-spurious
1122	ENSMUSG00000009035	Tmem184b	4.83628	non-spurious
1123	ENSMUSG00000009070	Rsph14	-1.38013	non-spurious
1124	ENSMUSG00000009073	Nf2	3.88081	non-spurious
1125	ENSMUSG00000009075	Cabp7	-2.34821	non-spurious
1126	ENSMUSG00000009076	Zmat5	2.41839	non-spurious
1127	ENSMUSG00000009079	Ewsr1	4.77123	non-spurious
1128	ENSMUSG00000009090	Ap1b1	4.44671	spurious
1129	ENSMUSG00000009092	Derl3	0.318269	non-spurious
1130	ENSMUSG00000009097	Tbx1	1.55908	non-spurious
1131	ENSMUSG00000009108	Gnat2	-2.20511	non-spurious
1132	ENSMUSG00000009112	Bcl2l13	2.51763	non-spurious
1133	ENSMUSG00000009114	2610028H24Rik	4.136	non-spurious
1134	ENSMUSG00000009145	Dqx1	-0.253089	non-spurious
1135	ENSMUSG00000009185	Ccl8	3.78282	non-spurious
1136	ENSMUSG00000009207	Lnpk	3.36772	non-spurious
1137	ENSMUSG00000009210	Prr29	1.44677	non-spurious
1138	ENSMUSG00000009214	Mymk	-3.0973	non-spurious
1139	ENSMUSG00000009216	Fam163b	-0.189995	non-spurious
1140	ENSMUSG00000009246	Trpm5	-2.99269	non-spurious
1141	ENSMUSG00000009248	Ascl2	-2.89554	non-spurious
1142	ENSMUSG00000009281	Rarres2	6.70684	non-spurious
1143	ENSMUSG00000009291	Pttg1ip	6.27639	non-spurious
1144	ENSMUSG00000009292	Trpm2	-0.697078	non-spurious
1145	ENSMUSG00000009293	Ube2g2	3.53924	non-spurious
1146	ENSMUSG00000009350	Mpo	-2.74449	non-spurious
1147	ENSMUSG00000009376	Met	4.54323	non-spurious
1148	ENSMUSG00000009378	Slc16a12	-0.92416	non-spurious
1149	ENSMUSG00000009394	Syn2	2.61464	non-spurious
1150	ENSMUSG00000009406	Elk1	2.11587	non-spurious
1151	ENSMUSG00000009418	Nav1	3.54379	spurious
1152	ENSMUSG00000009470	Tnpo1	4.15284	non-spurious
1153	ENSMUSG00000009535	Rnmt	1.99739	non-spurious
1154	ENSMUSG00000009545	Kcnq1	2.88853	non-spurious
1155	ENSMUSG00000009549	Srp14	5.06994	non-spurious
1156	ENSMUSG00000009551	6330409D20Rik	0.946277	non-spurious
1157	ENSMUSG00000009555	Cdk9	4.37503	spurious
1158	ENSMUSG00000009563	Tor2a	3.42248	non-spurious
1159	ENSMUSG00000009566	Fpgs	2.66565	non-spurious
1160	ENSMUSG00000009569	Mkl2	3.66813	non-spurious
1161	ENSMUSG00000009575	Cbx5	4.53998	non-spurious
1162	ENSMUSG00000009585	Apobec3	3.54242	non-spurious
1163	ENSMUSG00000009588	St6galnac1	-7.39289	non-spurious
1164	ENSMUSG00000009614	Sardh	2.12376	non-spurious
1165	ENSMUSG00000009621	Vav2	4.28603	non-spurious
1166	ENSMUSG00000009628	Tex15	2.58071	non-spurious
1167	ENSMUSG00000009630	Ppp2cb	6.13935	non-spurious
1168	ENSMUSG00000009633	G0s2	7.0659	non-spurious
1169	ENSMUSG00000009640	Dmap1	2.95597	non-spurious
1170	ENSMUSG00000009646	Pla2g12b	-2.82506	non-spurious
1171	ENSMUSG00000009647	Mcu	3.1032	spurious
1172	ENSMUSG00000009654	Oit3	-1.67032	non-spurious
1173	ENSMUSG00000009670	Tex11	0.605921	non-spurious
1174	ENSMUSG00000009681	Bcr	4.60574	non-spurious
1175	ENSMUSG00000009687	Fxyd5	3.02514	spurious
1176	ENSMUSG00000009731	Kcnd1	-1.15682	non-spurious
1177	ENSMUSG00000009733	Tfcp2	2.35721	non-spurious
1178	ENSMUSG00000009739	Pou6f1	2.52681	non-spurious
1179	ENSMUSG00000009741	Ubp1	3.80462	non-spurious
1180	ENSMUSG00000009772	Nuak2	2.39523	non-spurious
1181	ENSMUSG00000009828	Ick	2.87601	non-spurious
1182	ENSMUSG00000009863	Sdhb	4.99558	non-spurious
1183	ENSMUSG00000009876	Cox4i2	3.62248	non-spurious
1184	ENSMUSG00000009894	Snap47	4.45763	non-spurious
1185	ENSMUSG00000009900	Wnt3a	0.240533	non-spurious
1186	ENSMUSG00000009905	Kdsr	3.45142	non-spurious
1187	ENSMUSG00000009907	Vps4b	3.28257	non-spurious
1188	ENSMUSG00000009927	Rps25	4.81859	non-spurious
1189	ENSMUSG00000009941	Nxf2	-2.82591	non-spurious
1190	ENSMUSG00000009995	Taz	4.22486	non-spurious
1191	ENSMUSG00000010021	Kif19a	1.14582	non-spurious
1192	ENSMUSG00000010025	Aldh3a2	4.13149	non-spurious
1193	ENSMUSG00000010044	Zmynd10	0.627635	non-spurious
1194	ENSMUSG00000010045	Tmem115	3.67447	non-spurious
1195	ENSMUSG00000010047	Hyal2	3.39396	non-spurious
1196	ENSMUSG00000010048	Ifrd2	2.34	non-spurious
1197	ENSMUSG00000010051	Hyal1	2.93773	non-spurious
1198	ENSMUSG00000010054	Tusc2	3.49121	non-spurious
1199	ENSMUSG00000010057	Nprl2	2.81542	non-spurious
1200	ENSMUSG00000010066	Cacna2d2	-3.67222	non-spurious
1201	ENSMUSG00000010067	Rassf1	2.66552	non-spurious
1202	ENSMUSG00000010080	Epn3	4.2437	non-spurious
1203	ENSMUSG00000010086	Rnf112	-4.7767	non-spurious
1204	ENSMUSG00000010095	Slc3a2	5.6233	non-spurious
1205	ENSMUSG00000010097	Nxf1	4.11051	non-spurious
1206	ENSMUSG00000010110	Stx5a	4.1434	non-spurious
1207	ENSMUSG00000010122	Slc47a1	0.0732051	non-spurious
1208	ENSMUSG00000010136	Pifo	1.56347	non-spurious
1209	ENSMUSG00000010142	Tnfrsf13b	1.80402	non-spurious
1210	ENSMUSG00000010154	Spire2	0.621809	non-spurious
1211	ENSMUSG00000010175	Prox1	0.447342	spurious
1212	ENSMUSG00000010205	Raver1	1.16066	non-spurious
1213	ENSMUSG00000010277	2610507B11Rik	5.35537	non-spurious
1214	ENSMUSG00000010290	AI597479	2.76561	non-spurious
1215	ENSMUSG00000010307	Tmem86a	2.57851	non-spurious
1216	ENSMUSG00000010311	Optc	-1.60965	non-spurious
1217	ENSMUSG00000010342	Tex14	-2.654	non-spurious
1218	ENSMUSG00000010358	Ifi35	4.10504	non-spurious
1219	ENSMUSG00000010362	Rdm1	2.81837	non-spurious
1220	ENSMUSG00000010376	Nedd8	5.16889	non-spurious
1221	ENSMUSG00000010392	Gosr1	3.60865	non-spurious
1222	ENSMUSG00000010406	Mrpl52	6.43085	non-spurious
1223	ENSMUSG00000010453	Kansl3	3.95074	non-spurious
1224	ENSMUSG00000010461	Eya4	-1.22414	non-spurious
1225	ENSMUSG00000010476	Ebf3	-2.55702	non-spurious
1226	ENSMUSG00000010492	Uckl1os	1.59013	non-spurious
1227	ENSMUSG00000010505	Myt1	-5.15204	non-spurious
1228	ENSMUSG00000010517	Faf1	3.35574	non-spurious
1229	ENSMUSG00000010529	Gm266	-3.59992	non-spurious
1230	ENSMUSG00000010538	Tsacc	-1.83569	non-spurious
1231	ENSMUSG00000010554	Mettl16	1.22916	non-spurious
1232	ENSMUSG00000010601	Apol7a	-5.42905	non-spurious
1233	ENSMUSG00000010607	Pigyl	4.03604	non-spurious
1234	ENSMUSG00000010608	Rbm25	4.56007	non-spurious
1235	ENSMUSG00000010609	Psen2	3.5082	non-spurious
1236	ENSMUSG00000010651	Acaa1b	-1.4275	non-spurious
1237	ENSMUSG00000010660	Plcd1	2.71837	non-spurious
1238	ENSMUSG00000010663	Fads1	6.20599	non-spurious
1239	ENSMUSG00000010721	Lmbr1	2.14601	non-spurious
1240	ENSMUSG00000010751	Tnfrsf22	-0.320806	non-spurious
1241	ENSMUSG00000010755	Cars	3.3053	non-spurious
1242	ENSMUSG00000010760	Phlda2	0.326016	non-spurious
1243	ENSMUSG00000010796	Asz1	-5.26415	non-spurious
1244	ENSMUSG00000010797	Wnt2	4.22923	non-spurious
1245	ENSMUSG00000010803	Gabra1	-6.33425	non-spurious
1246	ENSMUSG00000010830	Kdelr3	3.6019	non-spurious
1247	ENSMUSG00000010841	1700006E09Rik	0.0919643	non-spurious
1248	ENSMUSG00000010911	Apip	3.35574	non-spurious
1249	ENSMUSG00000010914	Pdhx	2.62702	non-spurious
1250	ENSMUSG00000010936	Vac14	3.32639	non-spurious
1251	ENSMUSG00000011008	Mcoln2	-0.827944	non-spurious
1252	ENSMUSG00000011034	Slc5a1	0.0199282	non-spurious
1253	ENSMUSG00000011052	1700049J03Rik	#DIV/0!	non-spurious
1254	ENSMUSG00000011096	Akt1s1	3.25865	non-spurious
1255	ENSMUSG00000011114	Tbrg1	4.29936	non-spurious
1256	ENSMUSG00000011148	Adssl1	4.56875	non-spurious
1257	ENSMUSG00000011154	Cfap161	0.153939	non-spurious
1258	ENSMUSG00000011158	Brf1	3.8613	non-spurious
1259	ENSMUSG00000011171	Vipr2	4.33434	non-spurious
1260	ENSMUSG00000011179	Odc1	3.73765	non-spurious
1261	ENSMUSG00000011254	Thg1l	1.08958	spurious
1262	ENSMUSG00000011256	Adam19	4.48663	spurious
1263	ENSMUSG00000011257	Pabpc4	2.55324	non-spurious
1264	ENSMUSG00000011263	Exoc3l2	-0.356035	non-spurious
1265	ENSMUSG00000011267	Zfp296	0.832296	non-spurious
1266	ENSMUSG00000011305	Plin5	0.300284	non-spurious
1267	ENSMUSG00000011306	Sugp1	3.30992	non-spurious
1268	ENSMUSG00000011382	Dhdh	2.52958	non-spurious
1269	ENSMUSG00000011427	Zfp790	3.04464	non-spurious
1270	ENSMUSG00000011463	Cpb1	0.225654	non-spurious
1271	ENSMUSG00000011589	Fsd1	-2.09216	non-spurious
1272	ENSMUSG00000011658	Fuz	1.92361	non-spurious
1273	ENSMUSG00000011751	Sptbn4	-4.46107	non-spurious
1274	ENSMUSG00000011752	Pgam1	3.02362	non-spurious
1275	ENSMUSG00000011831	Evi5	4.12659	non-spurious
1276	ENSMUSG00000011832	Evi5l	2.51141	non-spurious
1277	ENSMUSG00000011837	Snapc2	2.88004	non-spurious
1278	ENSMUSG00000011877	Git1	4.56928	non-spurious
1279	ENSMUSG00000011884	Gltp	4.34034	non-spurious
1280	ENSMUSG00000011958	Bnip2	4.28462	non-spurious
1281	ENSMUSG00000011960	Ccnt1	3.57365	non-spurious
1282	ENSMUSG00000012017	Scarf2	6.37143	non-spurious
1283	ENSMUSG00000012076	Brms1l	3.04996	non-spurious
1284	ENSMUSG00000012114	Med15	4.44761	non-spurious
1285	ENSMUSG00000012117	Dhdds	3.1062	non-spurious
1286	ENSMUSG00000012123	Crybg2	-1.74094	non-spurious
1287	ENSMUSG00000012126	Ubxn11	0.783518	spurious
1288	ENSMUSG00000012211	Tex22	-1.36997	non-spurious
1289	ENSMUSG00000012296	Tjap1	3.01808	non-spurious
1290	ENSMUSG00000012350	Ehf	4.04014	non-spurious
1291	ENSMUSG00000012396	Nanog	-3.77165	non-spurious
1292	ENSMUSG00000012405	Rpl15	3.93669	non-spurious
1293	ENSMUSG00000012422	Tmem167	1.79907	non-spurious
1294	ENSMUSG00000012428	Steap4	3.84122	non-spurious
1295	ENSMUSG00000012429	Mplkip	2.44958	non-spurious
1296	ENSMUSG00000012443	Kif11	0.853304	non-spurious
1297	ENSMUSG00000012483	Rpa3	2.18518	non-spurious
1298	ENSMUSG00000012519	Mlkl	2.50486	non-spurious
1299	ENSMUSG00000012535	Tnpo3	3.65163	non-spurious
1300	ENSMUSG00000012609	Ttll5	1.79775	non-spurious
1301	ENSMUSG00000012640	Zfp715	2.78387	non-spurious
1302	ENSMUSG00000012705	Retn	-4.42659	non-spurious
1303	ENSMUSG00000012777	Acpt	-1.35212	non-spurious
1304	ENSMUSG00000012819	Cdh23	-1.81745	non-spurious
1305	ENSMUSG00000012848	Rps5	7.34844	non-spurious
1306	ENSMUSG00000012889	Podnl1	-0.94604	non-spurious
1307	ENSMUSG00000013033	Adgrl1	3.00447	non-spurious
1308	ENSMUSG00000013076	Amotl1	4.43814	non-spurious
1309	ENSMUSG00000013089	Etv5	5.97638	non-spurious
1310	ENSMUSG00000013091	Tmem190	0.882161	non-spurious
1311	ENSMUSG00000013150	Gfod2	1.6794	non-spurious
1312	ENSMUSG00000013155	Enkd1	1.11456	non-spurious
1313	ENSMUSG00000013158	4933405L10Rik	-2.71366	non-spurious
1314	ENSMUSG00000013160	Atp6v0d1	5.50032	non-spurious
1315	ENSMUSG00000013236	Ptprs	5.25381	non-spurious
1316	ENSMUSG00000013275	Slc41a1	3.59404	non-spurious
1317	ENSMUSG00000013338	Fer1l4	-4.84794	non-spurious
1318	ENSMUSG00000013367	Iglon5	-0.12646	non-spurious
1319	ENSMUSG00000013415	Igf2bp1	-5.20212	non-spurious
1320	ENSMUSG00000013418	B4galnt2	-3.61525	non-spurious
1321	ENSMUSG00000013419	Zfp651	2.96392	non-spurious
1322	ENSMUSG00000013465	Nelfb	4.47843	non-spurious
1323	ENSMUSG00000013483	Card14	-3.8586	non-spurious
1324	ENSMUSG00000013495	Tmem175	1.7364	non-spurious
1325	ENSMUSG00000013523	Bcas1	-1.26907	non-spurious
1326	ENSMUSG00000013539	Tango2	2.76744	non-spurious
1327	ENSMUSG00000013562	4833413E03Rik	-4.49238	non-spurious
1328	ENSMUSG00000013584	Aldh1a2	3.47368	non-spurious
1329	ENSMUSG00000013593	Ndufs2	5.82033	non-spurious
1330	ENSMUSG00000013622	Atraid	4.1218	non-spurious
1331	ENSMUSG00000013629	Cad	2.77923	non-spurious
1332	ENSMUSG00000013646	Sh3bp5l	3.25569	non-spurious
1333	ENSMUSG00000013662	Atad1	4.1398	non-spurious
1334	ENSMUSG00000013663	Pten	4.49628	non-spurious
1335	ENSMUSG00000013698	Pea15a	6.05673	non-spurious
1336	ENSMUSG00000013701	Timm23	0.830396	non-spurious
1337	ENSMUSG00000013707	Tnfaip8l2	2.73778	non-spurious
1338	ENSMUSG00000013736	Trnt1	3.03672	non-spurious
1339	ENSMUSG00000013766	Ly6g6e	0.782439	non-spurious
1340	ENSMUSG00000013787	Ehmt2	5.10208	non-spurious
1341	ENSMUSG00000013822	Elof1	3.83901	non-spurious
1342	ENSMUSG00000013833	Med16	3.73661	non-spurious
1343	ENSMUSG00000013846	St3gal1	4.84211	non-spurious
1344	ENSMUSG00000013858	Tmem259	5.24056	non-spurious
1345	ENSMUSG00000013878	Rnf170	0.698533	non-spurious
1346	ENSMUSG00000013921	Clip3	2.22216	non-spurious
1347	ENSMUSG00000013936	Myl2	-3.34028	non-spurious
1348	ENSMUSG00000013973	Dedd	0.756238	non-spurious
1349	ENSMUSG00000013974	Mcemp1	2.7243	non-spurious
1350	ENSMUSG00000013997	Nit1	2.14043	non-spurious
1351	ENSMUSG00000014030	Pax5	-1.10878	non-spurious
1352	ENSMUSG00000014039	Prdm15	1.71528	non-spurious
1353	ENSMUSG00000014074	Rnf168	3.17562	non-spurious
1354	ENSMUSG00000014075	Tctex1d2	1.38378	non-spurious
1355	ENSMUSG00000014077	Chp1	4.40732	non-spurious
1356	ENSMUSG00000014158	Trpv4	1.48958	non-spurious
1357	ENSMUSG00000014164	Klhl3	0.666651	non-spurious
1358	ENSMUSG00000014177	Tvp23b	3.9314	non-spurious
1359	ENSMUSG00000014195	Dnajc7	4.29791	non-spurious
1360	ENSMUSG00000014198	Zfp385c	-1.10452	non-spurious
1361	ENSMUSG00000014226	Cacybp	3.85335	non-spurious
1362	ENSMUSG00000014232	Cluap1	2.47059	non-spurious
1363	ENSMUSG00000014243	Zswim7	1.56076	non-spurious
1364	ENSMUSG00000014245	Pigl	1.54048	non-spurious
1365	ENSMUSG00000014294	Ndufa2	5.62855	non-spurious
1366	ENSMUSG00000014301	Pam16	3.66648	non-spurious
1367	ENSMUSG00000014303	Glis2	3.82307	non-spurious
1368	ENSMUSG00000014313	Cox6c	6.15145	non-spurious
1369	ENSMUSG00000014329	Bicc1	5.11831	non-spurious
1370	ENSMUSG00000014349	Ube2z	4.03606	non-spurious
1371	ENSMUSG00000014353	Tmem87b	3.62854	non-spurious
1372	ENSMUSG00000014355	Anapc1	4.30886	non-spurious
1373	ENSMUSG00000014361	Mertk	4.21935	non-spurious
1374	ENSMUSG00000014402	Tsg101	3.46245	non-spurious
1375	ENSMUSG00000014418	Hps5	3.57938	non-spurious
1376	ENSMUSG00000014426	Map3k4	3.64034	non-spurious
1377	ENSMUSG00000014444	Piezo1	4.63838	non-spurious
1378	ENSMUSG00000014453	Blk	-0.984593	non-spurious
1379	ENSMUSG00000014470	Rnf166	3.92428	non-spurious
1380	ENSMUSG00000014496	Ankrd28	2.34652	spurious
1381	ENSMUSG00000014498	Ankrd52	3.22117	non-spurious
1382	ENSMUSG00000014503	Pkd2l2	0.252507	non-spurious
1383	ENSMUSG00000014504	Srp19	4.23503	non-spurious
1384	ENSMUSG00000014542	Clec4f	#DIV/0!	non-spurious
1385	ENSMUSG00000014543	Klra17	-2.88912	non-spurious
1386	ENSMUSG00000014547	Wdfy2	2.79786	non-spurious
1387	ENSMUSG00000014550	Rbsn	3.50982	non-spurious
1388	ENSMUSG00000014551	Mrps25	1.87353	non-spurious
1389	ENSMUSG00000014554	Dguok	3.76085	non-spurious
1390	ENSMUSG00000014592	Camta1	0.548953	non-spurious
1391	ENSMUSG00000014599	Csf1	3.89345	non-spurious
1392	ENSMUSG00000014601	Strip1	3.50789	non-spurious
1393	ENSMUSG00000014602	Kif1a	0.233104	non-spurious
1394	ENSMUSG00000014606	Slc25a11	4.38443	non-spurious
1395	ENSMUSG00000014609	Chrne	-2.48149	non-spurious
1396	ENSMUSG00000014633	Cmc2	1.37728	non-spurious
1397	ENSMUSG00000014668	Chfr	2.95535	non-spurious
1398	ENSMUSG00000014686	Ceacam16	-4.65151	non-spurious
1399	ENSMUSG00000014704	Hoxa2	1.93045	non-spurious
1400	ENSMUSG00000014725	Adam28	0.0466177	non-spurious
1401	ENSMUSG00000014747	Ankrd53	-1.73047	non-spurious
1402	ENSMUSG00000014748	Tex261	4.39168	non-spurious
1403	ENSMUSG00000014763	Fam120b	3.16559	non-spurious
1404	ENSMUSG00000014767	Tbp	1.04803	non-spurious
1405	ENSMUSG00000014769	Psmb1	6.31988	non-spurious
1406	ENSMUSG00000014773	Dll1	3.10756	non-spurious
1407	ENSMUSG00000014776	Nol3	2.18947	non-spurious
1408	ENSMUSG00000014778	Fhod1	5.55052	non-spurious
1409	ENSMUSG00000014782	Plekhg4	-3.5581	non-spurious
1410	ENSMUSG00000014786	Slc9a5	1.58715	non-spurious
1411	ENSMUSG00000014791	Elmo3	2.94344	non-spurious
1412	ENSMUSG00000014813	Stc1	0.403858	non-spurious
1413	ENSMUSG00000014837	4931428F04Rik	0.181828	non-spurious
1414	ENSMUSG00000014846	Tppp3	6.14061	non-spurious
1415	ENSMUSG00000014850	Msh3	1.99553	non-spurious
1416	ENSMUSG00000014852	Adamts13	-4.60963	non-spurious
1417	ENSMUSG00000014856	Tmem208	3.36493	non-spurious
1418	ENSMUSG00000014859	E2f4	4.35476	non-spurious
1419	ENSMUSG00000014867	Surf4	5.37561	non-spurious
1420	ENSMUSG00000014873	Surf2	3.27054	non-spurious
1421	ENSMUSG00000014905	Dnajb9	4.43734	non-spurious
1422	ENSMUSG00000014907	Naf1	2.98653	non-spurious
1423	ENSMUSG00000014932	Yes1	3.18594	non-spurious
1424	ENSMUSG00000014956	Ppp1cb	4.94905	non-spurious
1425	ENSMUSG00000014959	Gorasp2	4.68404	non-spurious
1426	ENSMUSG00000014980	Tsen15	2.69494	non-spurious
1427	ENSMUSG00000015001	Oc90	-3.83841	non-spurious
1428	ENSMUSG00000015002	Efr3a	4.1092	non-spurious
1429	ENSMUSG00000015013	Trappc2l	2.61774	non-spurious
1430	ENSMUSG00000015016	Acsf3	2.3231	non-spurious
1431	ENSMUSG00000015023	Ddx19a	3.7882	non-spurious
1432	ENSMUSG00000015027	Galns	3.2079	non-spurious
1433	ENSMUSG00000015053	Gata2	4.41341	non-spurious
1434	ENSMUSG00000015083	C8g	0.101189	non-spurious
1435	ENSMUSG00000015085	Entpd2	3.19204	non-spurious
1436	ENSMUSG00000015087	Rabl6	4.50742	non-spurious
1437	ENSMUSG00000015092	Edf1	5.07909	non-spurious
1438	ENSMUSG00000015093	Clic3	5.1855	non-spurious
1439	ENSMUSG00000015094	Npdc1	4.80837	non-spurious
1440	ENSMUSG00000015095	Fbxw5	4.03327	non-spurious
1441	ENSMUSG00000015112	Slc25a13	0.961648	non-spurious
1442	ENSMUSG00000015120	Ube2i	3.99963	non-spurious
1443	ENSMUSG00000015126	Tsr3	2.99446	non-spurious
1444	ENSMUSG00000015127	Unkl	1.99141	non-spurious
1445	ENSMUSG00000015133	Lrrk1	4.36883	non-spurious
1446	ENSMUSG00000015134	Aldh1a3	0.650374	non-spurious
1447	ENSMUSG00000015143	Actn1	5.55805	non-spurious
1448	ENSMUSG00000015149	Sirt2	4.27513	non-spurious
1449	ENSMUSG00000015165	Hnrnpl	5.81889	non-spurious
1450	ENSMUSG00000015176	Nolc1	3.44028	non-spurious
1451	ENSMUSG00000015189	Casd1	3.53774	non-spurious
1452	ENSMUSG00000015202	Cnksr3	2.90981	non-spurious
1453	ENSMUSG00000015214	Mtmr1	2.68041	non-spurious
1454	ENSMUSG00000015217	Hmgb3	2.27324	non-spurious
1455	ENSMUSG00000015222	Map2	-0.526284	non-spurious
1456	ENSMUSG00000015224	Cyp2j9	3.26703	non-spurious
1457	ENSMUSG00000015243	Abca1	4.67172	non-spurious
1458	ENSMUSG00000015247	Nipsnap3b	2.71055	non-spurious
1459	ENSMUSG00000015289	Lage3	1.1532	non-spurious
1460	ENSMUSG00000015290	Ubl4a	2.28043	non-spurious
1461	ENSMUSG00000015291	Gdi1	4.87703	non-spurious
1462	ENSMUSG00000015305	Sash1	4.89518	non-spurious
1463	ENSMUSG00000015312	Gadd45b	4.28156	non-spurious
1464	ENSMUSG00000015314	Slamf6	-1.23478	non-spurious
1465	ENSMUSG00000015316	Slamf1	-1.27387	non-spurious
1466	ENSMUSG00000015335	Zdhhc12	1.71494	non-spurious
1467	ENSMUSG00000015337	Endog	1.51807	non-spurious
1468	ENSMUSG00000015340	Cybb	4.95665	non-spurious
1469	ENSMUSG00000015341	Golga7	3.33049	non-spurious
1470	ENSMUSG00000015342	Xk	-0.894512	non-spurious
1471	ENSMUSG00000015354	Pcolce2	6.54237	non-spurious
1472	ENSMUSG00000015355	Cd48	3.06009	non-spurious
1473	ENSMUSG00000015357	Clpx	3.76534	non-spurious
1474	ENSMUSG00000015363	Trabd	3.57359	non-spurious
1475	ENSMUSG00000015377	Dennd6b	0.610681	non-spurious
1476	ENSMUSG00000015396	Cd83	3.28666	spurious
1477	ENSMUSG00000015405	Ace2	0.841758	non-spurious
1478	ENSMUSG00000015437	Gzmb	-0.176024	non-spurious
1479	ENSMUSG00000015451	C4a	-2.17259	non-spurious
1480	ENSMUSG00000015452	Ager	8.20508	non-spurious
1481	ENSMUSG00000015461	Atf6b	4.15163	non-spurious
1482	ENSMUSG00000015467	Egfl8	-0.582632	non-spurious
1483	ENSMUSG00000015468	Notch4	3.63751	non-spurious
1484	ENSMUSG00000015474	Ppt2	1.24262	non-spurious
1485	ENSMUSG00000015476	Prrt1	0.37887	non-spurious
1486	ENSMUSG00000015478	Rnf5	2.62015	non-spurious
1487	ENSMUSG00000015484	Fam163a	-4.24196	non-spurious
1488	ENSMUSG00000015488	Cacfd1	2.71083	non-spurious
1489	ENSMUSG00000015501	Hivep2	3.56111	non-spurious
1490	ENSMUSG00000015522	Arnt	4.50816	non-spurious
1491	ENSMUSG00000015533	Itga2	2.2194	spurious
1492	ENSMUSG00000015536	Mocs2	1.68807	non-spurious
1493	ENSMUSG00000015542	Nat9	3.32696	non-spurious
1494	ENSMUSG00000015568	Lpl	4.9934	non-spurious
1495	ENSMUSG00000015575	Atp6v0e	3.59353	non-spurious
1496	ENSMUSG00000015579	Nkx2-5	#DIV/0!	non-spurious
1497	ENSMUSG00000015597	Zfp318	2.76598	non-spurious
1498	ENSMUSG00000015599	Ttbk1	-5.06255	non-spurious
1499	ENSMUSG00000015605	Srf	3.94479	non-spurious
1500	ENSMUSG00000015619	Gata3	1.51544	non-spurious
1501	ENSMUSG00000015627	Gata5	3.24611	non-spurious
1502	ENSMUSG00000015647	Lama5	4.09971	non-spurious
1503	ENSMUSG00000015652	Steap1	-1.65342	non-spurious
1504	ENSMUSG00000015653	Steap2	1.5778	non-spurious
1505	ENSMUSG00000015656	Hspa8	7.73632	non-spurious
1506	ENSMUSG00000015659	Serac1	1.44489	non-spurious
1507	ENSMUSG00000015665	Awat1	-4.79115	non-spurious
1508	ENSMUSG00000015668	Pdzd11	2.70026	non-spurious
1509	ENSMUSG00000015671	Psma2	3.40125	non-spurious
1510	ENSMUSG00000015672	Mrpl32	1.66158	non-spurious
1511	ENSMUSG00000015697	Setdb1	3.16791	non-spurious
1512	ENSMUSG00000015702	Anxa9	1.07548	non-spurious
1513	ENSMUSG00000015709	Arnt2	-2.11091	non-spurious
1514	ENSMUSG00000015711	Prune1	2.8501	non-spurious
1515	ENSMUSG00000015714	Cers2	5.71475	non-spurious
1516	ENSMUSG00000015733	Capza2	5.72129	non-spurious
1517	ENSMUSG00000015745	Plekho1	4.37715	non-spurious
1518	ENSMUSG00000015747	Vps45	2.26724	non-spurious
1519	ENSMUSG00000015748	Prpf3	3.13906	non-spurious
1520	ENSMUSG00000015749	Anp32e	4.51796	non-spurious
1521	ENSMUSG00000015750	Aph1a	2.14794	non-spurious
1522	ENSMUSG00000015755	Tab2	4.86539	non-spurious
1523	ENSMUSG00000015757	Ppil4	3.97583	non-spurious
1524	ENSMUSG00000015759	Cnih1	4.39995	non-spurious
1525	ENSMUSG00000015766	Eps8	4.87482	non-spurious
1526	ENSMUSG00000015776	Med22	3.27665	non-spurious
1527	ENSMUSG00000015790	Surf1	3.93523	non-spurious
1528	ENSMUSG00000015804	Med28	2.61398	non-spurious
1529	ENSMUSG00000015806	Qdpr	3.62962	non-spurious
1530	ENSMUSG00000015812	Gnrh1	-0.0201844	non-spurious
1531	ENSMUSG00000015829	Tnr	-3.32233	non-spurious
1532	ENSMUSG00000015837	Sqstm1	7.08232	non-spurious
1533	ENSMUSG00000015839	Nfe2l2	5.51118	non-spurious
1534	ENSMUSG00000015843	Rxrg	-0.530254	non-spurious
1535	ENSMUSG00000015846	Rxra	4.2848	non-spurious
1536	ENSMUSG00000015850	Adamtsl4	3.29543	non-spurious
1537	ENSMUSG00000015852	Fcrls	3.43679	spurious
1538	ENSMUSG00000015854	Cd5l	-0.37468	non-spurious
1539	ENSMUSG00000015869	Prpsap1	4.04064	non-spurious
1540	ENSMUSG00000015879	Fam184b	-3.39993	non-spurious
1541	ENSMUSG00000015880	Ncapg	-0.926936	non-spurious
1542	ENSMUSG00000015882	Lcorl	0.583965	non-spurious
1543	ENSMUSG00000015889	Lta4h	5.18221	non-spurious
1544	ENSMUSG00000015890	Amdhd1	-3.53445	non-spurious
1545	ENSMUSG00000015932	Dstn	7.15781	non-spurious
1546	ENSMUSG00000015937	H2afy	4.95557	non-spurious
1547	ENSMUSG00000015942	Gtf2ird2	1.9225	non-spurious
1548	ENSMUSG00000015943	Bola1	2.23624	non-spurious
1549	ENSMUSG00000015944	Gatsl2	2.33552	non-spurious
1550	ENSMUSG00000015947	Fcgr1	1.6558	non-spurious
1551	ENSMUSG00000015950	Ncf1	3.97305	non-spurious
1552	ENSMUSG00000015957	Wnt11	1.30026	non-spurious
1553	ENSMUSG00000015961	Adss	4.16773	non-spurious
1554	ENSMUSG00000015966	Il17rb	0.230186	non-spurious
1555	ENSMUSG00000015968	Cacna1d	4.6361	non-spurious
1556	ENSMUSG00000015970	Chdh	0.0723834	non-spurious
1557	ENSMUSG00000015971	Actr8	3.37412	non-spurious
1558	ENSMUSG00000015980	Lrrc27	1.05737	non-spurious
1559	ENSMUSG00000015981	Stk32c	-0.54794	non-spurious
1560	ENSMUSG00000015994	Fnta	4.50092	non-spurious
1561	ENSMUSG00000016018	Skiv2l2	4.03559	non-spurious
1562	ENSMUSG00000016024	Lbp	4.50724	non-spurious
1563	ENSMUSG00000016028	Celsr1	3.26098	spurious
1564	ENSMUSG00000016087	Fli1	3.89976	non-spurious
1565	ENSMUSG00000016128	Stard13	5.49599	non-spurious
1566	ENSMUSG00000016179	Camk1g	-2.10927	non-spurious
1567	ENSMUSG00000016181	Diexf	1.58978	non-spurious
1568	ENSMUSG00000016194	Hsd11b1	7.01797	non-spurious
1569	ENSMUSG00000016200	Syt14	-4.81927	non-spurious
1570	ENSMUSG00000016206	H2-M3	3.08377	spurious
1571	ENSMUSG00000016239	Lonrf3	1.8392	non-spurious
1572	ENSMUSG00000016252	Atp5e	5.51875	non-spurious
1573	ENSMUSG00000016253	Nelfcd	3.79065	non-spurious
1574	ENSMUSG00000016255	Tubb1	1.81549	non-spurious
1575	ENSMUSG00000016256	Ctsz	6.36344	non-spurious
1576	ENSMUSG00000016257	Prelid3b	3.66356	non-spurious
1577	ENSMUSG00000016262	Sertad4	1.92751	non-spurious
1578	ENSMUSG00000016283	H2-M2	1.72827	non-spurious
1579	ENSMUSG00000016308	Ube2a	3.16272	non-spurious
1580	ENSMUSG00000016319	Slc25a5	6.51183	non-spurious
1581	ENSMUSG00000016327	Atp1b4	-6.77269	non-spurious
1582	ENSMUSG00000016344	Ppdpf	2.93703	non-spurious
1583	ENSMUSG00000016346	Kcnq2	-7.40708	non-spurious
1584	ENSMUSG00000016349	Eef1a2	-1.32302	non-spurious
1585	ENSMUSG00000016356	Col20a1	0.468921	non-spurious
1586	ENSMUSG00000016382	Pls3	5.86998	non-spurious
1587	ENSMUSG00000016386	Mpped2	-0.164671	non-spurious
1588	ENSMUSG00000016409	Nkap	2.85456	non-spurious
1589	ENSMUSG00000016427	Ndufa1	4.31575	non-spurious
1590	ENSMUSG00000016458	Wt1	-1.54827	non-spurious
1591	ENSMUSG00000016477	E2f3	1.70833	non-spurious
1592	ENSMUSG00000016481	Cr1l	3.5159	non-spurious
1593	ENSMUSG00000016487	Ppfibp1	4.91661	non-spurious
1594	ENSMUSG00000016493	Cd46	0.332298	non-spurious
1595	ENSMUSG00000016494	Cd34	6.15211	non-spurious
1596	ENSMUSG00000016495	Plgrkt	3.32422	non-spurious
1597	ENSMUSG00000016496	Cd274	2.1336	non-spurious
1598	ENSMUSG00000016498	Pdcd1lg2	-2.06435	non-spurious
1599	ENSMUSG00000016503	Gtf3a	1.72161	non-spurious
1600	ENSMUSG00000016510	Mtif3	1.57684	non-spurious
1601	ENSMUSG00000016520	Lnx2	3.88331	non-spurious
1602	ENSMUSG00000016526	Dyrk3	0.323002	non-spurious
1603	ENSMUSG00000016528	Mapkapk2	5.7481	non-spurious
1604	ENSMUSG00000016529	Il10	-1.97379	non-spurious
1605	ENSMUSG00000016534	Lamp2	6.1558	non-spurious
1606	ENSMUSG00000016541	Atxn10	5.75707	non-spurious
1607	ENSMUSG00000016552	Foxred2	0.360372	non-spurious
1608	ENSMUSG00000016554	Eif3d	5.17085	non-spurious
1609	ENSMUSG00000016559	H3f3b	6.41614	non-spurious
1610	ENSMUSG00000016619	Nup50	3.60066	non-spurious
1611	ENSMUSG00000016624	Phf21b	-1.02531	non-spurious
1612	ENSMUSG00000016637	Ift27	2.43105	non-spurious
1613	ENSMUSG00000016664	Pacsin2	4.9539	non-spurious
1614	ENSMUSG00000016756	Cmah	0.973281	non-spurious
1615	ENSMUSG00000016757	Ttll12	2.67511	non-spurious
1616	ENSMUSG00000016758	Bik	1.76445	non-spurious
1617	ENSMUSG00000016763	Scube1	2.23063	non-spurious
1618	ENSMUSG00000016831	Tox4	3.05295	non-spurious
1619	ENSMUSG00000016833	Mrps18c	1.51603	non-spurious
1620	ENSMUSG00000016918	Sulf1	3.35686	non-spurious
1621	ENSMUSG00000016921	Srsf6	4.83823	non-spurious
1622	ENSMUSG00000016933	Plcg1	5.36935	non-spurious
1623	ENSMUSG00000016940	Kctd2	3.86342	non-spurious
1624	ENSMUSG00000016942	Tmprss6	-0.719092	non-spurious
1625	ENSMUSG00000016946	Kctd5	3.02526	non-spurious
1626	ENSMUSG00000016982	Pom121l2	#DIV/0!	non-spurious
1627	ENSMUSG00000016984	Etaa1	2.19758	non-spurious
1628	ENSMUSG00000016995	Matn4	4.50327	non-spurious
1629	ENSMUSG00000017002	Slpi	3.04139	non-spurious
1630	ENSMUSG00000017007	Rbpjl	4.01187	non-spurious
1631	ENSMUSG00000017009	Sdc4	7.38826	non-spurious
1632	ENSMUSG00000017057	Il13ra1	3.89738	non-spurious
1633	ENSMUSG00000017119	Nbr1	5.0311	non-spurious
1634	ENSMUSG00000017132	Cyth1	3.85311	non-spurious
1635	ENSMUSG00000017144	Rnd3	4.05797	non-spurious
1636	ENSMUSG00000017146	Brca1	-0.659094	non-spurious
1637	ENSMUSG00000017167	Cntnap1	0.303811	non-spurious
1638	ENSMUSG00000017176	Nt5c3b	3.33021	non-spurious
1639	ENSMUSG00000017188	Coa3	3.18372	non-spurious
1640	ENSMUSG00000017195	Zpbp2	-3.70689	non-spurious
1641	ENSMUSG00000017210	Med24	3.45154	non-spurious
1642	ENSMUSG00000017221	Psmd3	4.80218	non-spurious
1643	ENSMUSG00000017264	Exosc10	4.28021	non-spurious
1644	ENSMUSG00000017286	Glod4	3.58323	non-spurious
1645	ENSMUSG00000017288	Vps53	3.50295	non-spurious
1646	ENSMUSG00000017291	Taok1	4.80358	non-spurious
1647	ENSMUSG00000017299	Dnttip1	2.87923	non-spurious
1648	ENSMUSG00000017307	Acot8	2.29237	non-spurious
1649	ENSMUSG00000017309	Cd300lg	2.05088	non-spurious
1650	ENSMUSG00000017314	Mpp2	0.72747	non-spurious
1651	ENSMUSG00000017344	Vtn	1.20286	non-spurious
1652	ENSMUSG00000017376	Nlk	3.04172	non-spurious
1653	ENSMUSG00000017386	Traf4	3.08873	non-spurious
1654	ENSMUSG00000017390	Aldoc	1.93069	non-spurious
1655	ENSMUSG00000017400	Stac2	-1.41583	non-spurious
1656	ENSMUSG00000017404	Rpl19	7.00718	non-spurious
1657	ENSMUSG00000017405	Nek8	2.07874	non-spurious
1658	ENSMUSG00000017412	Cacnb4	-1.93182	non-spurious
1659	ENSMUSG00000017417	Plxdc1	1.55202	non-spurious
1660	ENSMUSG00000017418	Arl5b	2.8247	non-spurious
1661	ENSMUSG00000017421	Zfp207	4.7568	non-spurious
1662	ENSMUSG00000017428	Psmd11	4.14743	non-spurious
1663	ENSMUSG00000017446	C1qtnf1	4.12721	non-spurious
1664	ENSMUSG00000017453	Pipox	-0.805983	non-spurious
1665	ENSMUSG00000017466	Timp2	7.69227	non-spurious
1666	ENSMUSG00000017478	Zc3h18	4.13739	non-spurious
1667	ENSMUSG00000017485	Top2b	4.31631	non-spurious
1668	ENSMUSG00000017491	Rarb	-0.199195	non-spurious
1669	ENSMUSG00000017493	Igfbp4	7.12091	non-spurious
1670	ENSMUSG00000017499	Cdc6	-0.916341	non-spurious
1671	ENSMUSG00000017548	Suz12	3.65904	non-spurious
1672	ENSMUSG00000017550	Atad5	0.477353	non-spurious
1673	ENSMUSG00000017561	Crlf3	3.2784	non-spurious
1674	ENSMUSG00000017607	Tns4	-0.726365	non-spurious
1675	ENSMUSG00000017615	Tnfaip1	5.34204	non-spurious
1676	ENSMUSG00000017631	Abr	3.73432	non-spurious
1677	ENSMUSG00000017639	Rab11fip4	0.446881	non-spurious
1678	ENSMUSG00000017652	Cd40	3.02092	non-spurious
1679	ENSMUSG00000017664	Slc35c2	3.26827	non-spurious
1680	ENSMUSG00000017667	Zfp334	1.99782	non-spurious
1681	ENSMUSG00000017670	Elmo2	3.8417	non-spurious
1682	ENSMUSG00000017677	Wsb1	4.86275	non-spurious
1683	ENSMUSG00000017679	Ttpal	3.10924	non-spurious
1684	ENSMUSG00000017686	Rhot1	3.80651	non-spurious
1685	ENSMUSG00000017692	Rhbdl3	0.735282	non-spurious
1686	ENSMUSG00000017697	Ada	1.69496	non-spurious
1687	ENSMUSG00000017707	Serinc3	7.53497	non-spurious
1688	ENSMUSG00000017713	Tha1	0.641549	non-spurious
1689	ENSMUSG00000017715	Pgs1	4.1969	non-spurious
1690	ENSMUSG00000017716	Birc5	-0.430651	non-spurious
1691	ENSMUSG00000017718	Afmid	-0.872052	non-spurious
1692	ENSMUSG00000017720	Trp53tg5	-1.09471	non-spurious
1693	ENSMUSG00000017721	Pigt	3.78811	non-spurious
1694	ENSMUSG00000017723	Wfdc2	7.88673	non-spurious
1695	ENSMUSG00000017724	Etv4	-2.60824	non-spurious
1696	ENSMUSG00000017733	Eppin	-5.65809	non-spurious
1697	ENSMUSG00000017734	Dbndd2	0.1387	non-spurious
1698	ENSMUSG00000017737	Mmp9	3.11975	non-spurious
1699	ENSMUSG00000017740	Slc12a5	-0.74831	non-spurious
1700	ENSMUSG00000017747	Ghdc	3.68985	non-spurious
1701	ENSMUSG00000017754	Pltp	6.4765	non-spurious
1702	ENSMUSG00000017756	Slc12a7	3.99777	non-spurious
1703	ENSMUSG00000017760	Ctsa	5.01656	non-spurious
1704	ENSMUSG00000017764	Zswim1	1.31924	non-spurious
1705	ENSMUSG00000017765	Slc12a4	4.4821	non-spurious
1706	ENSMUSG00000017767	Spata25	-1.7219	non-spurious
1707	ENSMUSG00000017774	Myo1c	5.80286	non-spurious
1708	ENSMUSG00000017776	Crk	4.58001	non-spurious
1709	ENSMUSG00000017778	Cox7c	3.04152	non-spurious
1710	ENSMUSG00000017781	Pitpna	5.09161	non-spurious
1711	ENSMUSG00000017801	Mlx	3.40825	non-spurious
1712	ENSMUSG00000017802	Retreg3	3.72476	non-spurious
1713	ENSMUSG00000017817	Jph2	3.14487	non-spurious
1714	ENSMUSG00000017830	Dhx58	2.25002	non-spurious
1715	ENSMUSG00000017831	Rab5a	4.35212	non-spurious
1716	ENSMUSG00000017832	Hspb9	-0.995733	non-spurious
1717	ENSMUSG00000017837	Nkiras2	3.03136	non-spurious
1718	ENSMUSG00000017843	Ppp2r5c	4.27763	non-spurious
1719	ENSMUSG00000017858	Ift52	3.2699	non-spurious
1720	ENSMUSG00000017861	Mybl2	-1.6019	non-spurious
1721	ENSMUSG00000017868	Sgk2	-5.81336	non-spurious
1722	ENSMUSG00000017897	Eya2	2.21909	non-spurious
1723	ENSMUSG00000017929	B4galt5	3.63844	non-spurious
1724	ENSMUSG00000017943	Gdap1l1	-4.44388	non-spurious
1725	ENSMUSG00000017969	Ptgis	6.04111	non-spurious
1726	ENSMUSG00000017978	Cadps2	3.01642	non-spurious
1727	ENSMUSG00000017999	Ddx27	3.20963	non-spurious
1728	ENSMUSG00000018001	Cyth3	5.15207	spurious
1729	ENSMUSG00000018008	Cyth4	4.35884	non-spurious
1730	ENSMUSG00000018012	Rac3	3.19294	non-spurious
1731	ENSMUSG00000018040	Rrp7a	2.76241	non-spurious
1732	ENSMUSG00000018042	Cyb5r3	5.57911	non-spurious
1733	ENSMUSG00000018068	Ints2	1.84287	non-spurious
1734	ENSMUSG00000018076	Med13l	4.1581	non-spurious
1735	ENSMUSG00000018102	Hist1h2bc	4.02983	non-spurious
1736	ENSMUSG00000018126	Baiap2l2	-3.39811	non-spurious
1737	ENSMUSG00000018143	Mafk	3.79597	non-spurious
1738	ENSMUSG00000018160	Med1	3.7075	non-spurious
1739	ENSMUSG00000018166	Erbb3	3.68455	non-spurious
1740	ENSMUSG00000018167	Stard3	3.78425	non-spurious
1741	ENSMUSG00000018168	Ikzf3	1.15722	non-spurious
1742	ENSMUSG00000018169	Mfng	2.50428	spurious
1743	ENSMUSG00000018171	Vmp1	4.81862	non-spurious
1744	ENSMUSG00000018189	Uchl5	2.25054	non-spurious
1745	ENSMUSG00000018196	Glrx2	2.04918	non-spurious
1746	ENSMUSG00000018199	Trove2	3.58034	non-spurious
1747	ENSMUSG00000018209	Stk4	4.60026	non-spurious
1748	ENSMUSG00000018217	Pmp22	6.77906	non-spurious
1749	ENSMUSG00000018238	Gdf9	-0.531504	non-spurious
1750	ENSMUSG00000018239	Zcchc10	1.68366	non-spurious
1751	ENSMUSG00000018263	Tbx5	4.48118	non-spurious
1752	ENSMUSG00000018286	Psmb6	6.30282	non-spurious
1753	ENSMUSG00000018287	Spag7	4.09165	non-spurious
1754	ENSMUSG00000018293	Pfn1	7.38344	non-spurious
1755	ENSMUSG00000018322	Tomm34	3.54231	non-spurious
1756	ENSMUSG00000018326	Ywhab	6.25591	non-spurious
1757	ENSMUSG00000018334	Ksr1	3.31899	non-spurious
1758	ENSMUSG00000018339	Gpx3	9.13683	non-spurious
1759	ENSMUSG00000018340	Anxa6	6.75316	non-spurious
1760	ENSMUSG00000018341	Il12rb2	-0.937703	non-spurious
1761	ENSMUSG00000018347	Zkscan6	2.4999	non-spurious
1762	ENSMUSG00000018362	Kpna2	2.17863	non-spurious
1763	ENSMUSG00000018363	Smurf2	4.72783	non-spurious
1764	ENSMUSG00000018372	Cep95	2.22566	non-spurious
1765	ENSMUSG00000018377	Vezf1	5.00136	non-spurious
1766	ENSMUSG00000018378	Cuedc1	3.23811	non-spurious
1767	ENSMUSG00000018379	Srsf1	4.43895	non-spurious
1768	ENSMUSG00000018381	Abi3	2.42031	non-spurious
1769	ENSMUSG00000018387	Shroom1	0.641958	non-spurious
1770	ENSMUSG00000018395	Kif3a	3.05261	non-spurious
1771	ENSMUSG00000018398	Sept8	4.47602	non-spurious
1772	ENSMUSG00000018401	Mtmr4	3.9711	non-spurious
1773	ENSMUSG00000018405	Mrm1	0.733114	non-spurious
1774	ENSMUSG00000018411	Mapt	3.78727	non-spurious
1775	ENSMUSG00000018412	Kansl1	4.13861	non-spurious
1776	ENSMUSG00000018415	Gid4	3.03377	non-spurious
1777	ENSMUSG00000018417	Myo1b	5.51367	non-spurious
1778	ENSMUSG00000018425	Dhx40	4.21991	spurious
1779	ENSMUSG00000018427	Ypel2	2.40577	non-spurious
1780	ENSMUSG00000018428	Akap1	3.21977	non-spurious
1781	ENSMUSG00000018433	Nol11	3.30674	non-spurious
1782	ENSMUSG00000018442	Derl2	2.97608	non-spurious
1783	ENSMUSG00000018446	C1qbp	4.69413	non-spurious
1784	ENSMUSG00000018449	Rpain	3.17145	non-spurious
1785	ENSMUSG00000018451	6330403K07Rik	1.63376	non-spurious
1786	ENSMUSG00000018459	Slc13a3	0.670411	non-spurious
1787	ENSMUSG00000018470	Kcnab3	-1.20419	non-spurious
1788	ENSMUSG00000018474	Chd3	5.23302	non-spurious
1789	ENSMUSG00000018476	Kdm6b	4.24755	non-spurious
1790	ENSMUSG00000018481	Appbp2	3.59887	non-spurious
1791	ENSMUSG00000018486	Wnt9b	-4.87094	non-spurious
1792	ENSMUSG00000018500	Adora2b	2.65424	non-spurious
1793	ENSMUSG00000018501	Ncor1	5.26678	non-spurious
1794	ENSMUSG00000018507	Trpv2	1.96528	non-spurious
1795	ENSMUSG00000018509	Cenpv	2.44286	non-spurious
1796	ENSMUSG00000018537	Pcgf2	3.14682	non-spurious
1797	ENSMUSG00000018541	Cwc25	2.70664	non-spurious
1798	ENSMUSG00000018543	1700001P01Rik	-1.4113	non-spurious
1799	ENSMUSG00000018547	Pip4k2b	3.36698	non-spurious
1800	ENSMUSG00000018548	Trim37	2.66976	non-spurious
1801	ENSMUSG00000018554	Ybx2	-1.97487	non-spurious
1802	ENSMUSG00000018559	Ctdnep1	4.13903	non-spurious
1803	ENSMUSG00000018565	Elp5	2.64477	non-spurious
1804	ENSMUSG00000018566	Slc2a4	-2.01701	non-spurious
1805	ENSMUSG00000018567	Gabarap	6.17425	non-spurious
1806	ENSMUSG00000018569	Cldn7	4.1652	non-spurious
1807	ENSMUSG00000018570	2810408A11Rik	-0.0622755	non-spurious
1808	ENSMUSG00000018572	Phf23	3.81585	non-spurious
1809	ENSMUSG00000018574	Acadvl	4.00021	non-spurious
1810	ENSMUSG00000018581	Dnah11	0.475483	non-spurious
1811	ENSMUSG00000018583	G3bp1	3.84657	non-spurious
1812	ENSMUSG00000018585	Atox1	5.19007	non-spurious
1813	ENSMUSG00000018593	Sparc	8.52972	non-spurious
1814	ENSMUSG00000018595	Glra4	-1.44636	non-spurious
1815	ENSMUSG00000018599	Mief2	1.76284	non-spurious
1816	ENSMUSG00000018604	Tbx3	4.35916	non-spurious
1817	ENSMUSG00000018623	Mmp7	-6.73207	non-spurious
1818	ENSMUSG00000018648	Dusp14	2.18176	non-spurious
1819	ENSMUSG00000018651	Tada2a	2.65329	non-spurious
1820	ENSMUSG00000018654	Ikzf1	2.49522	non-spurious
1821	ENSMUSG00000018656	Tcaf3	-3.94396	non-spurious
1822	ENSMUSG00000018659	Pnpo	2.51852	non-spurious
1823	ENSMUSG00000018661	Cog1	3.56179	non-spurious
1824	ENSMUSG00000018666	Cbx1	3.41579	non-spurious
1825	ENSMUSG00000018669	Cdk5rap3	3.60932	non-spurious
1826	ENSMUSG00000018672	Copz2	4.71608	non-spurious
1827	ENSMUSG00000018677	Slc25a39	4.82141	non-spurious
1828	ENSMUSG00000018678	Sp2	2.60745	non-spurious
1829	ENSMUSG00000018697	Aatf	2.83905	non-spurious
1830	ENSMUSG00000018707	Dync1h1	6.17266	non-spurious
1831	ENSMUSG00000018727	Cpsf4l	-0.746993	non-spurious
1832	ENSMUSG00000018733	Pex12	1.34137	non-spurious
1833	ENSMUSG00000018736	Ndel1	4.40043	non-spurious
1834	ENSMUSG00000018740	Slc25a35	1.66885	non-spurious
1835	ENSMUSG00000018750	Zbtb4	4.81812	non-spurious
1836	ENSMUSG00000018752	Tnfsfm13	-0.039134	non-spurious
1837	ENSMUSG00000018761	Mpdu1	3.61916	spurious
1838	ENSMUSG00000018765	Fxr2	4.30266	non-spurious
1839	ENSMUSG00000018770	Atp5g3	5.37144	non-spurious
1840	ENSMUSG00000018774	Cd68	4.92529	non-spurious
1841	ENSMUSG00000018776	Slc35g3	-0.454637	non-spurious
1842	ENSMUSG00000018796	Acsl1	2.99582	non-spurious
1843	ENSMUSG00000018800	Abca5	1.52777	non-spurious
1844	ENSMUSG00000018809	Smyd4	1.56386	non-spurious
1845	ENSMUSG00000018819	Lsp1	5.73204	non-spurious
1846	ENSMUSG00000018820	Zfyve27	2.59665	non-spurious
1847	ENSMUSG00000018821	Avpi1	4.25474	non-spurious
1848	ENSMUSG00000018822	Sfrp5	-2.0912	non-spurious
1849	ENSMUSG00000018830	Myh11	4.89078	spurious
1850	ENSMUSG00000018841	Rad51d	1.97155	non-spurious
1851	ENSMUSG00000018844	Fndc8	-2.90781	non-spurious
1852	ENSMUSG00000018845	Unc45b	1.36211	non-spurious
1853	ENSMUSG00000018846	Pank3	3.96352	non-spurious
1854	ENSMUSG00000018848	Rars	3.70624	non-spurious
1855	ENSMUSG00000018849	Wwc1	4.95782	non-spurious
1856	ENSMUSG00000018858	Mrpl58	3.18321	non-spurious
1857	ENSMUSG00000018861	Fdxr	1.38063	non-spurious
1858	ENSMUSG00000018865	Sult4a1	-4.55222	non-spurious
1859	ENSMUSG00000018868	Pnpla5	-3.86075	non-spurious
1860	ENSMUSG00000018882	Mrpl45	2.02954	non-spurious
1861	ENSMUSG00000018893	Mb	0.815011	non-spurious
1862	ENSMUSG00000018899	Irf1	4.5617	non-spurious
1863	ENSMUSG00000018900	Slc22a5	2.73009	non-spurious
1864	ENSMUSG00000018906	P4ha2	3.47557	non-spurious
1865	ENSMUSG00000018907	Alox12e	-4.19001	non-spurious
1866	ENSMUSG00000018909	Arrb1	5.60124	non-spurious
1867	ENSMUSG00000018916	Csf2	1.49664	non-spurious
1868	ENSMUSG00000018919	Tm4sf5	-3.05599	non-spurious
1869	ENSMUSG00000018920	Cxcl16	4.886	non-spurious
1870	ENSMUSG00000018921	Pelp1	3.31854	non-spurious
1871	ENSMUSG00000018923	Med11	3.24895	non-spurious
1872	ENSMUSG00000018924	Alox15	1.61803	non-spurious
1873	ENSMUSG00000018925	Heatr9	-2.25958	non-spurious
1874	ENSMUSG00000018927	Ccl6	5.97501	non-spurious
1875	ENSMUSG00000018930	Ccl4	-0.658386	non-spurious
1876	ENSMUSG00000018931	Natd1	2.22338	non-spurious
1877	ENSMUSG00000018932	Map2k3	3.76976	non-spurious
1878	ENSMUSG00000018965	Ywhah	5.27447	non-spurious
1879	ENSMUSG00000018974	Sart3	3.26384	non-spurious
1880	ENSMUSG00000018983	E2f2	2.0198	non-spurious
1881	ENSMUSG00000018986	Slfn3	0.765676	non-spurious
1882	ENSMUSG00000018995	Nars2	0.842493	non-spurious
1883	ENSMUSG00000018999	Slc35b4	3.05359	non-spurious
1884	ENSMUSG00000019027	Dnah1	0.170148	non-spurious
1885	ENSMUSG00000019039	Dalrd3	2.97719	spurious
1886	ENSMUSG00000019054	Fis1	5.21804	non-spurious
1887	ENSMUSG00000019055	Plod1	3.83803	non-spurious
1888	ENSMUSG00000019066	Rab3d	4.56356	non-spurious
1889	ENSMUSG00000019080	Mfsd3	-0.127157	non-spurious
1890	ENSMUSG00000019082	Slc25a22	2.20985	non-spurious
1891	ENSMUSG00000019087	Atp6ap1	5.64583	non-spurious
1892	ENSMUSG00000019088	Dnase1l1	3.08059	non-spurious
1893	ENSMUSG00000019102	Aldh3a1	0.865531	non-spurious
1894	ENSMUSG00000019122	Ccl9	3.57915	non-spurious
1895	ENSMUSG00000019124	Scrn1	1.98794	non-spurious
1896	ENSMUSG00000019132	BC005537	4.82611	non-spurious
1897	ENSMUSG00000019139	Isyna1	3.60668	spurious
1898	ENSMUSG00000019143	Hars2	2.64177	non-spurious
1899	ENSMUSG00000019158	Tmem160	2.89102	non-spurious
1900	ENSMUSG00000019173	Rab5c	5.95219	non-spurious
1901	ENSMUSG00000019178	Styxl1	-1.63344	non-spurious
1902	ENSMUSG00000019179	Mdh2	6.01473	non-spurious
1903	ENSMUSG00000019188	H13	4.68801	non-spurious
1904	ENSMUSG00000019189	Rnf145	3.601	non-spurious
1905	ENSMUSG00000019194	Scn1b	2.91007	non-spurious
1906	ENSMUSG00000019210	Atp6v1e1	5.88921	non-spurious
1907	ENSMUSG00000019214	Chtf18	-0.683389	non-spurious
1908	ENSMUSG00000019235	Rps6kl1	-0.60679	non-spurious
1909	ENSMUSG00000019254	Ppp1r12c	5.17192	non-spurious
1910	ENSMUSG00000019256	Ahr	4.34727	non-spurious
1911	ENSMUSG00000019261	Map1s	3.14295	non-spurious
1912	ENSMUSG00000019278	Dpep1	6.90384	non-spurious
1913	ENSMUSG00000019295	Tmem129	2.62249	non-spurious
1914	ENSMUSG00000019297	Nop9	1.80121	non-spurious
1915	ENSMUSG00000019301	Hsd17b1	-2.53768	non-spurious
1916	ENSMUSG00000019302	Atp6v0a1	5.38856	non-spurious
1917	ENSMUSG00000019303	Psmc3ip	1.8061	non-spurious
1918	ENSMUSG00000019312	Grb7	3.51423	non-spurious
1919	ENSMUSG00000019320	Noxo1	-0.474073	non-spurious
1920	ENSMUSG00000019326	Aoc3	1.1948	non-spurious
1921	ENSMUSG00000019338	Zfp687	3.10094	non-spurious
1922	ENSMUSG00000019359	Gdpd2	-2.60054	non-spurious
1923	ENSMUSG00000019362	D8Ertd738e	5.19974	non-spurious
1924	ENSMUSG00000019368	Sec14l4	5.22837	non-spurious
1925	ENSMUSG00000019370	Calm3	6.91063	non-spurious
1926	ENSMUSG00000019373	Cops3	4.40942	non-spurious
1927	ENSMUSG00000019428	Fkbp8	5.39739	non-spurious
1928	ENSMUSG00000019432	Ddx39b	5.02104	non-spurious
1929	ENSMUSG00000019433	Gipc1	4.35438	non-spurious
1930	ENSMUSG00000019437	Tlcd1	1.1571	non-spurious
1931	ENSMUSG00000019461	Plscr3	4.28013	non-spurious
1932	ENSMUSG00000019464	Ptger1	-0.0752687	non-spurious
1933	ENSMUSG00000019467	Arhgef25	4.2384	non-spurious
1934	ENSMUSG00000019470	Xab2	4.39356	non-spurious
1935	ENSMUSG00000019471	Cdc37	3.91513	non-spurious
1936	ENSMUSG00000019478	Rab4a	1.59472	non-spurious
1937	ENSMUSG00000019487	Trip10	4.85794	non-spurious
1938	ENSMUSG00000019494	Cops6	4.55385	non-spurious
1939	ENSMUSG00000019505	Ubb	7.22724	non-spurious
1940	ENSMUSG00000019518	Ap4m1	2.07478	non-spurious
1941	ENSMUSG00000019528	Gyg	6.12957	non-spurious
1942	ENSMUSG00000019539	Rcn3	5.90405	non-spurious
1943	ENSMUSG00000019558	Slc6a8	3.10924	non-spurious
1944	ENSMUSG00000019564	Arid3a	2.15708	non-spurious
1945	ENSMUSG00000019577	Pdk4	2.19875	non-spurious
1946	ENSMUSG00000019578	Ubxn6	3.73447	spurious
1947	ENSMUSG00000019579	Mydgf	3.90769	non-spurious
1948	ENSMUSG00000019590	Cyb561	3.81877	non-spurious
1949	ENSMUSG00000019647	Sema6a	4.05432	non-spurious
1950	ENSMUSG00000019659	Ccdc12	4.32914	non-spurious
1951	ENSMUSG00000019689	Fmc1	3.84813	non-spurious
1952	ENSMUSG00000019699	Akt3	4.17457	non-spurious
1953	ENSMUSG00000019710	Mrpl24	3.34555	non-spurious
1954	ENSMUSG00000019715	Gle1	3.95413	non-spurious
1955	ENSMUSG00000019718	L3hypdh	1.99651	non-spurious
1956	ENSMUSG00000019726	Lyst	3.92593	non-spurious
1957	ENSMUSG00000019731	Slc35e1	3.80201	non-spurious
1958	ENSMUSG00000019732	Calr3	-0.873154	non-spurious
1959	ENSMUSG00000019734	Tmc4	3.6122	non-spurious
1960	ENSMUSG00000019737	Syne4	-0.634708	non-spurious
1961	ENSMUSG00000019738	Polr2i	2.04218	non-spurious
1962	ENSMUSG00000019761	Krt10	-0.236703	non-spurious
1963	ENSMUSG00000019762	Iyd	2.03738	non-spurious
1964	ENSMUSG00000019763	Rmnd1	0.864255	non-spurious
1965	ENSMUSG00000019767	Ccdc170	1.42826	non-spurious
1966	ENSMUSG00000019768	Esr1	0.531665	non-spurious
1967	ENSMUSG00000019773	Fbxo5	0.883384	non-spurious
1968	ENSMUSG00000019774	Mtrf1l	1.54764	non-spurious
1969	ENSMUSG00000019775	Rgs17	-1.69354	non-spurious
1970	ENSMUSG00000019777	Hdac2	4.19747	non-spurious
1971	ENSMUSG00000019779	Frk	1.24084	non-spurious
1972	ENSMUSG00000019782	Rwdd1	3.32275	non-spurious
1973	ENSMUSG00000019787	Trdn	-4.06504	non-spurious
1974	ENSMUSG00000019789	Hey2	1.54207	non-spurious
1975	ENSMUSG00000019790	Stxbp5	2.5183	non-spurious
1976	ENSMUSG00000019791	Hint3	4.13578	non-spurious
1977	ENSMUSG00000019792	Trmt11	1.8523	non-spurious
1978	ENSMUSG00000019794	Katna1	3.12615	non-spurious
1979	ENSMUSG00000019795	Pcmt1	3.42845	non-spurious
1980	ENSMUSG00000019796	Lrp11	-0.626041	non-spurious
1981	ENSMUSG00000019797	1700021F05Rik	2.98239	non-spurious
1982	ENSMUSG00000019802	Sec63	4.667	non-spurious
1983	ENSMUSG00000019804	Snx3	5.84829	non-spurious
1984	ENSMUSG00000019806	Aig1	3.5871	non-spurious
1985	ENSMUSG00000019808	Adat2	1.44949	non-spurious
1986	ENSMUSG00000019809	Pex3	2.79516	non-spurious
1987	ENSMUSG00000019810	Fuca2	2.84318	non-spurious
1988	ENSMUSG00000019813	Cep57l1	0.898959	non-spurious
1989	ENSMUSG00000019814	Ltv1	3.10174	spurious
1990	ENSMUSG00000019815	Zc2hc1b	-5.07447	non-spurious
1991	ENSMUSG00000019817	Plagl1	1.75183	non-spurious
1992	ENSMUSG00000019818	Cd164	6.55796	non-spurious
1993	ENSMUSG00000019820	Utrn	5.47884	non-spurious
1994	ENSMUSG00000019822	Smpd2	2.9721	non-spurious
1995	ENSMUSG00000019823	Mical1	3.95412	non-spurious
1996	ENSMUSG00000019826	Zbtb24	2.51409	non-spurious
1997	ENSMUSG00000019828	Grm1	-7.96895	non-spurious
1998	ENSMUSG00000019831	Wasf1	-0.00249224	non-spurious
1999	ENSMUSG00000019832	Rab32	2.86289	non-spurious
[truncated: 24,340 more rows]

## Sheet: Fig 4 d, f
Fig. 4d
Category	Term	Count	%	PValue	-log Pvalue	Genes	List Total	Pop Hits	Pop Total	Fold Enrichment	Bonferroni	Benjamini	FDR
KEGG_PATHWAY	mmu04510:Focal adhesion	16	3.16206e+16	5.6e-05	4.25181	FLT1, VWF, ITGA2, FLT4, ITGA2B, PDGFB, VEGFC, PIK3CD, LAMC2, ACTN4, DIAPH1, PAK1, PARVG, COL4A4, KDR, DOCK1	206	201	8941	3454958218615650	0.015120828794516927	0.015235884270854178	0.014502304657813051
KEGG_PATHWAY	mmu04666:Fc gamma R-mediated phagocytosis	10	1.97628e+16	0.00025	3.60206	LYN, PAK1, SYK, PRKCE, INPP5D, PLCG2, PIK3CD, ARPC4, GAB2, DOCK1	206	92	8941	4717707893626000	0.06431449164536696	0.024957205029525805	0.02375556182440049
KEGG_PATHWAY	mmu04010:MAPK signaling pathway	18	3557312252964420	0.00041	3.38722	CSF1R, FLT1, FLT4, RASGRF2, PDGFB, VEGFC, TGFA, ARRB2, IRAK4, PPP3CA, PAK1, TAOK3, MECOM, RPS6KA2, KDR, TEK, MAP2K5, EPHA2	206	294	8941	2.65732e+16	0.10473786326614176	0.02765401202558826	0.026322522557689566
KEGG_PATHWAY	mmu00562:Inositol phosphate metabolism	8	1.58103e+16	0.00125423	2.90162	ITPKB, ISYNA1, INPP5D, PLCG2, PIK3CD, PIP4K2A, PLCB1, PLCB2	206	72	8941	4.82255e+16	0.287414789451937	0.05644053892255737	0.05372303149295275
KEGG_PATHWAY	mmu04810:Regulation of actin cytoskeleton	14	2766798418972330	0.00162655	2.78873	CYFIP2, ITGA2, ITGA2B, PDGFB, PIK3CD, ARPC4, ACTN4, BAIAP2, SLC9A1, DIAPH1, PAK1, PIP4K2A, MYH11, DOCK1	206	220	8941	2.762e+16	0.35565884386684843	0.06273848480095837	0.05971774294017149
KEGG_PATHWAY	mmu04380:Osteoclast differentiation	10	1.97628e+16	0.00266181	2.57482	CSF1R, PPP3CA, FCGR3, SPI1, SYK, IFNGR2, PLCG2, PIK3CD, PPARG, GAB2	206	128	8941	3.39085e+16	0.5130759406765175	0.07985432178637046	0.07600948407073041
KEGG_PATHWAY	mmu04020:Calcium signaling pathway	14	2766798418972330	0.00348191	2.45818	FLT1, FLT4, PDGFB, VEGFC, ITPKB, PPP3CA, GNA14, STIM2, GNAQ, PLCG2, KDR, PLCB1, PLCB2, MCU	206	240	8941	2531836569579280	0.6100573615931574	0.08426244587091541	0.08020536514379727
Fig. 4f
Motif Name	Consensus	P-value	Log P-value	q-value (Benjamini)	# of Target Sequences with Motif(of 56424)	% of Target Sequences with Motif	# of Background Sequences with Motif(of 54008)	% of Background Sequences with Motif
Elk4(ETS)/Hela-Elk4-ChIP-Seq(GSE31477)/Homer	NRYTTCCGGY	1,00E-529	-1218	0.0000	2398.0	4.25%	696.7	1.29%
ELF1(ETS)/Jurkat-ELF1-ChIP-Seq(SRA014231)/Homer	AVCCGGAAGT	1,00E-516	-1189	0.0000	2236.0	3.96%	627.3	1.16%
Sp2(Zf)/HEK293-Sp2.eGFP-ChIP-Seq(Encode)/Homer	YGGCCCCGCCCC	1e-161	-372	0.0000	3316.0	5.87%	1924.5	3.56%
YY1(Zf)/Promoter/Homer	CAAGATGGCGGC	1e-136	-314	0.0000	279.0	0.49%	37.2	0.07%
PU.1-IRF(ETS:IRF)/Bcell-PU.1-ChIP-Seq(GSE21512)/Homer	MGGAAGTGAAAC	1e-103	-238	0.0000	1014.0	1.80%	452.1	0.84%
