# Supplementary material for: Spurious transcription causing innate immune responses is prevented by 5-hydroxymethylcytosine
Source: Nat Genet. 2022 Dec 20;55(1):100–11. doi: 10.1038/s41588-022-01252-3 (PMC9839451; doi:10.1038/s41588-022-01252-3)
Supplement: Source Data Fig. 5 — Numerical source data and statistics. [file 41588_2022_1252_MOESM11_ESM.xlsx]

## Sheet: Tabelle1
Fig. 5a
Category	Term	Count	%	PValue	-log Pvalue	Genes	List Total	Pop Hits	Pop Total	Fold Enrichment	Bonferroni	Benjamini	FDR
KEGG_PATHWAY	mmu04062:Chemokine signaling pathway	11	3133903133903130	0.00054	3.26761	CCR1, CX3CR1, CXCL9, CCL9, SHC2, XCR1, CCL22, CXCR2, CXCL13, CCR5, CCL17	113	196	7691	3.8198e+16	0.08133552876290084	0.08481126263248172	0.08481126263248172
KEGG_PATHWAY	mmu05016:Huntington's disease	10	2849002849002840	0.00231108	2.63618	DNAH3, DNAH12, DNAH1, DNAIC2, DNAH10, DNAH5, DNAH6, DNAH9, DNAH7C, DNALI1	113	198	7691	3.43747e+16	0.3029832587568432	0.1320629612241612	0.1320629612241612
KEGG_PATHWAY	mmu04060:Cytokine-cytokine receptor interaction	11	3133903133903130	0.00268098	2.57171	CCR1, CX3CR1, CXCL9, CCL9, XCR1, CSF3R, CCL22, CXCR2, CXCL13, CCR5, CCL17	113	242	7691	3093724859211580	0.3421603466996507	0.1320629612241612	0.1320629612241612
KEGG_PATHWAY	mmu04145:Phagosome	9	2564102564102560	0.00338623	2.47028	COMP, MSR1, CD209E, FCGR3, CD209B, TUBB2B, H2-M2, H2-OA, THBS2	113	171	7691	3582207731718670	0.41089347846347046	0.1320629612241612	0.1320629612241612
KEGG_PATHWAY	mmu04512:ECM-receptor interaction	6	1.7094e+16	0.00899879	2.04582	COMP, ITGA11, COL4A6, ITGB8, COL6A6, THBS2	113	88	7691	4640587288817370	0.7558971397824139	0.280762226726719	0.280762226726719
KEGG_PATHWAY	mmu04510:Focal adhesion	8	2.2792e+16	0.00506655	2.29529	COMP, SHC2, ITGA11, COL4A6, ITGB8, COL6A6, THBS2, PGF	113	207	7691	2.63041e+16	0.9927606402547848	0.8007098230574257	0.8007098230574257
KEGG_PATHWAY	mmu05150:Staphylococcus aureus infection	4	1.1396e+16	0.00682409	2.16596	FCGR3, C5AR1, C3AR1, H2-OA	113	50	7691	5.44496e+16	0.9966811561281878	0.8007098230574257	0.8007098230574257
KEGG_PATHWAY	mmu05152:Tuberculosis	7	1.9943e+16	0.0122217	1.91287	CD209E, FCGR3, CD209B, FCER1G, ITGAX, H2-OA, CAMP	113	176	7691	2.70701e+16	0.9989677493872439	0.8408348555733548	0.8408348555733548
KEGG_PATHWAY	mmu04080:Neuroactive ligand-receptor interaction	9	2564102564102560	0.0127313	1.89513	GABRQ, P2RY13, ADCYAP1R1, CYSLTR1, C5AR1, GABRA3, C3AR1, PTH1R, GRIA4	113	285	7691	2149324639031200	0.999868562582034	0.9650896265624056	0.9650896265624056
KEGG_PATHWAY	mmu05202:Transcriptional misregulation in cancer	6	1.7094e+16	0.0128618	1.8907	CD86, PLAU, ZBTB16, MMP3, MMP9, MLF1	113	165	7691	2474979887369260	0.9999997368392713	1.0	1.0
KEGG_PATHWAY	mmu05142:Chagas disease (American trypanosomiasis)	8	2711864406779660	0.00092	3.03621	PIK3CG, C1QA, CCL12, C1QB, GNA15, CCL5, C1QC, AKT3	118	103	7720	5.08145e+16	0.13633483898030052	0.013236178368407625	1.10004e+16
KEGG_PATHWAY	mmu05140:Leishmaniasis	6	2.0339e+16	0.00274474	2.5615	PTPN6, NCF2, NCF1, H2-OB, ITGAM, FCGR3	118	64	7720	6133474576271180	0.35581018348260296	0.03326207089382016	3.26433e+16
KEGG_PATHWAY	mmu04810:Regulation of actin cytoskeleton	10	3389830508474570	0.0310974	1.50728	PIK3CG, RAC2, ARHGEF6, ITGAE, NCKAP1L, IQGAP2, VAV1, WAS, ITGAM, FGD3	118	214	7720	305718358941866	0.5563451756064062	0.056397802835345345	5949045251462190
KEGG_PATHWAY	mmu05322:Systemic lupus erythematosus	8	2711864406779660	0.0359293	1.44455	C1QA, C1QB, CD86, HIST1H4A, HIST1H2BL, H2-OB, HIST1H4I, C1QC	118	147	7720	3.56048e+16	0.6656600032881972	0.0704361580270022	7935659538198540
KEGG_PATHWAY	mmu05020:Prion diseases	4	1.35593e+16	0.0431197	1.36532	C1QA, C1QB, CCL5, C1QC	118	32	7720	8177966101694910	0.8601970882206812	0.115709898733244	1.37987e+16
Fig. 5c
Ctrl	Tet3smKO:T
0.456522	4.08333	Pvalue <0,0001
0.0444444	4.43243
0.0238095	4.25926
0.558824	4.21053
Fig. 5d
	Mock			Ctrl			Tet3smKO:T			Tlr7in			Ctrl+Tlr7in			Tet3smKO:T+Tlr7in
irf	1.06877	1.09438	0.836845	1.08193	1.47465	1.11867	2.78945	3.80891	2.25874	0.493718	0.331409	0.461875	0.776099	1.09298	1.13348	0.940325	0.61775	0.611542		a-c 0,0003	b-c 0,0008	c-f <0,0001
il1b	0.896442	1.33171	0.771853	1.78426	1.47833	1.5213	5.49375	6.6202	6.71049	0.497548	0.180699	0.258455	0.807963	0.791771	0.755684	0.764691	0.692124	1.00459		a-c <0,0001	b-c <0,0001	c-f <0,0001
ccl5	0.937505	1.19366	0.868833	12.7145	11.3267	9.19316	29.6844	47.0602	48.2078	0.640964	0.961132	0.729358	1.33707	1.06182	0.995114	1.06566	1.39421	1.1482		a-c <0,0001	b-c <0,0001	c-f <0,0001
cd86	1.09077	0.80898	1.10025	3.94174	5.81169	2.21935	12.8749	11.6419	14.3451	0.679629	0.192519	0.106307	1.23903	0.706844	0.65151	0.803938	0.889984	0.862059		a-c <0,0001	b-c <0,0001	c-f <0,0001
ifnb	0.852782	0.900677	1.24654	1.50931	0.901211	2.27274	3.81626	5.37988	4.14786	0.557218	0.400069	0.77246	0.878161	0.816482	1.12754	0.836718	0.851537	0.764148		a-c <0,0001	b-c <0,0001	c-f <0,0001
cxcl9	0.750635	1.01238	1.23698	0.935956	1.72014	1.90184	6.54469	9.27802	4.6052	0.3502	0.560842	0.702175	0.953618	1.53474	0.456517	0.612227	0.620226	1.23192		a-c 0,0002	b-c 0,0004	c-f 0,0001
