# Supplementary material for: Spurious transcription causing innate immune responses is prevented by 5-hydroxymethylcytosine
Source: Nat Genet. 2022 Dec 20;55(1):100–11. doi: 10.1038/s41588-022-01252-3 (PMC9839451; doi:10.1038/s41588-022-01252-3)
Supplement: Source Data Fig. 6 — Numerical source data and statistics. [file 41588_2022_1252_MOESM12_ESM.xlsx]

## Sheet: Tabelle1
Fig. 6a
scramble	Tet3KD	Tet3KD+Tet3WT	Tet3KD+Tet3CD	Column A vs. Column B		0.0003
0.948918	0.473672	0.949206	0.614866	Column A vs. Column D		0.0011
0.95353	0.484887	0.889823	0.649908	Column B vs. Column C		0.0018
1.09755	0.449569	0.773854	0.436456	Column C vs. Column D		0.0097
Fig. 6b
	scramble				Tet3KD				Tet3KD+Tet3WT				Tet3KD+Tet3CD
Tlr7	0.929929	1.18962	0.913288	0.96716	2.37567	3.06445	2.3885	2.42011	0.844911	1.20646	1.17943	1.19215	4.17622	2.24616	2.07773	3.73304	a-b 0,0094	a-d 0,0012	b-c 0,0150	c-d 0,0018
irf7	1.11966	1.02902	0.915199	0.936121	1.35317	1.25631	1.50956	1.20307	0.927016	0.978674	0.821898	1.09588	1.41077	1.58161	1.45773	1.72475	a-b 0,0111	a-d 0,0002	b-c 0,0046	c-d <0,0001
il1b	0.907622	1.49382	0.646346	0.952209	2.36749	3.08149	2.91588	2.54297	1.17995	1.14878	1.22485	1.05175	1.51845	1.59062	2.74727	1.99686	a-b 0,0001	a-d 0,0153	b-c 0,0003	c-d 0,0416
Cd80	0.965796	1.03551	1.0078	0.990898	2.35872	1.87676	1.52781	1.40539	1.13467	1.08727	1.09885	0.543251	2.78739	2.26338	1.57495	1.72642	a-b 0,0496	a-d 0,0071	b-c 0,0398	c-d 0,0057
Cd86	0.889484	1.08648	1.04284	0.981193	2.56886	2.54276	2.24351	2.47916	1.05454	0.896887	1.02021	1.16994	3.28892	2.4559	1.4207	1.95221	a-b 0,0015	a-d 0,0041	b-c 0,0018	c-d 0,0050
Cxcl9	1.14598	0.95349	0.936984	0.96355	1.80446	2.35281	1.7482	1.95895	0.845077	0.915097	0.773905	1.06842	1.45337	1.60135	2.533	1.39114	a-b 0,0041	a-d 0,0236	b-c 0,0019	c-d 0,0107
Fig. 6c
	scramble			Tet3KD			Tet3KD+Tet3WT			Tet3KD+Tet3CD			scramble+Tlr7in			Tet3KD+Tlr7in			Tet3KD+Tet3WT+Tlr7in			Tet3KD+Tet3CD+Tlr7in
Irf7	0.608962	1.33124	1.0598	2.04383	3.42741	2.52659	0.837433	1.70944	1.39154	2.55105	3.32199	3.52015	0.276206	0.67365	0.550144	0.61763	0.607558	0.96573	0.505235	1.29122	1.01785	0.688138	0.496846	1.48284	a-b 0,0060	a-d 0,0005	b-c 0,0314	c-d 0,0026	b-f 0,0014
Il1b	0.838539	1.19356	0.967902	3.18564	2.7391	2.35212	0.696239	0.754573	0.256791	3.69205	2.16036	1.86405	0.482874	0.501275	0.515852	0.526546	0.82902	0.540799	0.442272	0.891829	0.651445	1.05017	0.567992	0.2495	a-b 0,0026	a-d 0,0072	b-c 0,0003	c-d 0,0007	b-f 0,0004
Ccl5	1.1755	0.701864	1.12263	2.45756	2.02522	2.30762	1.04004	1.36325	0.726031	2.46088	1.79087	2.69189	0.500457	0.629122	0.370421	0.895098	0.581225	0.914683	0.776933	0.610219	0.58662	0.733398	0.555725	1.18248	a-b 0,0008	a-d 0,0005	b-c 0,0011	c-d 0,0007	b-f 0,0001
Cd86	1.14623	0.875122	0.978653	1.69387	2.15191	2.37972	0.375512	0.976345	0.396111	3.67616	3.34557	4.34517	0.471621	0.587614	0.440765	0.736624	0.565852	0.501539	0.325399	0.181744	0.634843	0.874927	0.819428	0.373214	a-b 0,0060	a-d <0,0001	b-c 0,0002	c-d <0,0001	b-f 0,0002
Ifnb	0.951946	0.903225	1.14483	2.1063	2.36599	1.96633	0.666761	0.194798	0.181758	3.11504	3.19339	2.05325	0.471621	0.587614	0.440765	0.736624	0.565852	0.501539	0.325399	0.181744	0.634843	0.373214	0.874927	0.819428	a-b 0,0039	a-d <0,0001	b-c <0,0001	c-d <0,0001	b-f 0,0002
Cxcl9	0.801377	1.06181	1.13681	2.42097	1.92779	1.75839	0.532455	0.207769	0.148515	2.3398	2.88422	1.63349	0.441929	0.548666	0.509405	0.378534	0.572695	0.453914	0.398445	0.218547	0.700983	0.351636	0.771098	0.805286	a-b 0,0116	a-d 0,0016	b-c <0,0001	c-d <0,0001	b-f 0,0002
