# Supplementary material for: Spurious transcription causing innate immune responses is prevented by 5-hydroxymethylcytosine
Source: Nat Genet. 2022 Dec 20;55(1):100–11. doi: 10.1038/s41588-022-01252-3 (PMC9839451; doi:10.1038/s41588-022-01252-3)
Supplement: Source Data Fig. 7 — Numerical source data and statistics. [file 41588_2022_1252_MOESM13_ESM.xlsx]

## Sheet: Tabelle1
Fig. 7c
	scramble			Tet3KD			Tet3KD+Tet3WT			Tet3KD+Tet3CD
⍺-SMA	0.968782	1.09364	1.15188	0.427756	0.507862	0.589642	0.727243	0.980216	0.746459	0.411792	0.219401	0.276656	a-b 0,0008	a-d <0,0001	b-c 0,0296	c-d 0,0015
CNN1	1.14581	0.757876	1.09631	0.166967	0.0418542	0.0634563	1.32239	1.28609	0.829697	0.0333033	0.0247525	0.111611	a-b 0,0011	a-d 0,0009	b-c 0,0004	c-d 0,0003
MYH11	0.950697	0.864066	1.18524	0.150876	0.217136	0.172254	0.534333	0.566904	0.603839	0.0748783	0.0895405	0.0111926	a-b <0,0001	a-d <0,0001	b-c 0,0031	c-d 0,0005
VIM	1.9052	0.666667	0.428137	3.75722	4.56579	5.00425	1.11547	1.73503	0.902765	4.22698	3.543	2.26922	a-b 0,0021	a-d 0,0198	b-c 0,0034	c-d 0,0350
TPM4	1.07279	1.09979	0.827424	2.29397	1.65907	2.4008	1.26696	1.02348	1.38014	2.04978	1.78962	2.01808	a-b 0,0022	a-d 0,0059	b-c 0,0086	c-d 0,0261
Fig. 7d
	scramble				Tet3KD				Tet3KD+Tet3WT				Tet3KD+Tet3CD
Acta2 exon6	1.01494	1.24657	0.980318	0.758167	1.34366	1.33797	1.61521	1.51213	0.998784	1.0893	1.09224	0.958903	1.29237	1.80076	1.72557	1.71831	a-b 0,0127	a-d 0,0010	b-c 0,0210	c-d 0,0016
Myh11 exon22	0.914029	1.27687	0.854161	0.954942	2.23766	2.37519	1.8267	1.35827	0.902789	0.937047	0.991151	1.03176	1.30133	1.92257	1.48407	2.10277	a-b 0,0048	a-d 0,0340	b-c 0,0037	c-d 0,0259
Cnn1 exon5	0.884297	0.934757	1.131	1.04995	2.65699	2.38951	1.62207	2.08179	0.994874	0.987833	1.30882	1.10227	2.03655	1.83445	1.50526	1.40613	a-b 0,0003	a-d 0,0201	b-c 0,0007	c-d 0,0476
Vim	0.851372	0.856194	1.09138	1.20105	0.907034	1.27317	0.604349	1.29431	1.00475	1.38777	1.37033	1.00137	1.33718	1.38643	1.36311	1.61337
Tpm4	1.08834	1.03884	0.809541	1.06328	0.764217	0.669552	1.30293	0.925566	0.810888	0.972116	0.690372	0.963693	0.543181	0.670994	0.443009	0.69636
Fig. 7e
	scramble				Tet3KD				Tet3KD+Tet3WT				Tet3KD+Tet3CD
Gapdh	16.5177	21.6093	20.4936	22.7634	23.0222	26.7033	11.8764	18.5728	14.286	15.2634	12.7261	18.8044	18.7125	12.5677	9.7272	14.5986
Acta2exon6	4.10704	4.73186	5.4901	2.66592	8.17346	6.67283	8.91598	6.89664	2.42637	4.13475	3.53063	3.9144	13.9735	8.91996	8.5503	8.34151	a-b 0,0478	a-d 0,0015	b-c 0,0152	c-d 0,0005
Myh11exon22	6.64344	4.14524	6.72871	5.8348	14.3221	21.7771	48.2594	38.5374	5.23918	8.62574	6.70635	7.09028	28.7229	34.5073	14.6217	26.126	a-b 0,0085	a-d 0,0320	b-c 0,0115	c-d 0,0432
Cnn1exon5	1.66292	1.58998	1.74349	2.53724	6.11593	3.51033	5.11348	5.95223	3.50776	2.86261	3.72388	3.87599	6.16584	5.57319	5.24491	4.56966	a-b 0,0002	a-d 0,0001	b-c 0,0357	c-d 0,0175
Vimexon6	3.56727	6.41108	4.32702	3.78517	4.94544	4.22314	6.28738	4.22707	2.75464	4.28705	4.93433	4.62812	6.23643	11.0487	5.84007	6.39728
Tpm4exon3	4.10673	6.46254	6.17788	4.16736	3.0979	3.85182	4.97054	4.21651	2.37292	4.28948	4.49548	3.99507	5.5333	4.09932	8.17407	5.31992
Fig. 7f
	scramble			Tet3KD			Tet3KD+Tet3WT			Tet3KD+Tet3CD
Acta2	1.04827	0.947931	1.0038	0.253881	0.494893	0.206203	1.12542	0.646228	0.768881	0.228941	0.0825151	0.315758	a-b 0,0035	a-d 0,0014	b-c 0,0156	c-d 0,0053
Cnn1	1.3513	0.91781	0.730893	0.424273	0.418218	0.356401	0.836687	0.812194	0.901307	0.173452	0.164745	0.345979	a-b 0,0107	a-d 0,0024	b-c 0,0468	c-d 0,0088
Dbn1	1.11435	0.866462	1.01919	0.359759	0.314922	0.451238	1.08323	1.00909	1.07791	0.343394	0.533884	0.335296	a-b 0,0002	a-d 0,0002	b-c <0,0001	c-d 0,0001
Vim	1.0717	0.941625	0.986676	1.25465	0.937121	0.941655	1.11848	0.650848	0.897755	1.22041	0.79676	0.80289
Tpm4	1.12616	0.937174	0.936665	1.03078	0.996403	0.863078	0.993947	0.680527	0.826308	0.909166	0.846304	0.81765
