# Supplementary material for: Spurious transcription causing innate immune responses is prevented by 5-hydroxymethylcytosine
Source: Nat Genet. 2022 Dec 20;55(1):100–11. doi: 10.1038/s41588-022-01252-3 (PMC9839451; doi:10.1038/s41588-022-01252-3)
Supplement: Source Data Fig. 8 — Numerical source data and statistics. [file 41588_2022_1252_MOESM15_ESM.xlsx]

## Sheet: Tabelle1
Fig. 8b
	Ctrl					Tet3smKO
T cell	304	167	346	184	217	482	488	431	293	360	Pvalue 0,0113
B cell	242	108	175	155	311	261	208	176	293	200
eosinophil	79	38	15	9.8	11.2	55	68	58	53	30
alveola macrophage	18.8	16.1	12.1	64.2	30	22.8	25	28.8	54.4	43.6
intestitial macrophage	80	43	114	66	35.5	168	120	104	82	72
neutrophil	72	51	74	87	112	79	163	135	123	111	0.0359
dendritic cell	17	23	20.6	13.6	3.7	32	54	29	25	7.1
Fig. 8d
	Ctrl			Tet3smKO
Th1	7.1	4.1	4.6	7.7	5.6	3.8
Th2	26.9	29.6	26.5	31.3	30.5	32.6	Pvalue 0,0298
Th9	9.9	7.3	8.4	9.6	6.5	6.3
Th17	48.6	52.2	47.8	50	41.7	45.1
Fig. 8f					Fig. 8h
Donor	Asthma				PBS	HDM
78.943	23.734				113.784	74.661
111.544	37.702				108.768	130.287
88.397	27.126				107.342	71.348
45.88	24.785				149.176	65.932
	33.331				144.579	31.431
Pvalue 0,0040						Pvalue 0,0259
