# Supplementary material for: Spurious transcription causing innate immune responses is prevented by 5-hydroxymethylcytosine
Source: Nat Genet. 2022 Dec 20;55(1):100–11. doi: 10.1038/s41588-022-01252-3 (PMC9839451; doi:10.1038/s41588-022-01252-3)
Supplement: Extended Data Fig. 1 — Numerical source data and statistics. [file 41588_2022_1252_MOESM16_ESM.xlsx]

## Sheet: Tabelle1
Extended data Fig. 1e
	mESC				mESC-SMCs
Sox2	0.617868	0.84459	1.48449	1.05305	0.0112743	0.0111404	0.00963669	0.00329075	Pvalue 0,0017
Nanog	1.11509	0.879041	0.991056	1.01481	0.00405455	0.00529696	0.00187477	0.00202637	<0,0001
smactin	0.120454	1.41954	1.13829	1.32171	6.88017	6.8433	6.21877	5.76478	<0,0001
Myh11 promoter	0.105214	1.39517	1.57755	0.922064	78.6149	92.6647	87.8492	47.8035	0.0003
tet1	1.05402	0.806783	1.12477	1.01443	0.0312633	0.0339946	0.0291381	0.0327856	<0,0001
tet2	1.23892	0.843724	1.08287	0.83449	0.435624	0.439549	0.577302	0.307789	0.0025
tet3	0.472423	1.15846	1.54806	0.821051	19.2798	13.8154	19.7921	3.83076	0.0121
Extended data Fig. 1g			Extended data Fig. 1i
Ctrl	Tet3smKO		(weeks)	Ctrl						Tet3smKO
1	0.664716		1	23.2	23.3	27.2	26.8	26.2	25.7	22.7	22.5	24.2	26.3	28.2	24.7
1.00479	0.445403		2	22.9	24.2	26.7	26	26.7	25.8	23.2	23.1	23.5	26.4	27.4	24.9
0.895843	0.600507		3	22.5	22.6	28.4	26.1	27.7	25.7	23.4	23.7	23.6	26	29.4	24.4
1.5884	0.358555		4	23	23.8	27.2	26.5	28.6	27	23.1	23	23.1	25.8	28.4	24.7
1.03844	0.155397		5	22.7	23.3	29.3	26.2	26.7	26.8	23.1	22.4	22.9	25.6	28.3	24.7
1.59487	0.359892		6	23.5	23.9	26.6	26	26.8	26.2	23.4	22.8	23	25.4	30.3	24.8
	0.34359		7	23.3	23.7	27.7	26	26.6	26.4	23.4	23.3	24.6	26.7	27.9	24.9
	0.455006		8	24	24.9	29.8	26.3	27.7	26.3	24.1	23.7	23.7	26.2	29.8	24.1
	0.467697		9	25.3	25.6	28.1	26.4	27	25.9	24.8	23.9	24.1	26	28.8	24.2
<0,0001			10	24.2	25	29.5	26	26.6	25.6	24.5	23.7	23.6	25.8	30.4	23.5
Extended data Fig. 1n			11	24.7	25.4	29.9	27.3	26.9	24.5	25.6	24.7	24.6	26.4	29.3	23.6
Ctrl	Tet3smKO:T		12	25	25.1	30.6	27.7	28.3	25	25.9	25.2	24.4	27	30.3	23.1
0.841782	0.30318		13	26	25.3	28.8	26.9	27.1	23.6	26.4	24.7	23.9	26.6	30.6	22.9
0.845809	0.289447		14	25.2	25.4	30	27.1	27.5	22.9	25.6	24.8	25.1	27.4	30.5	23
0.754104	0.383306		15	25.1	26.8	31	28	27.9	23.5	25.6	25.2	25.3	26.4	30.3	24.6
1.33709	0.302053		16	25.6	26	31.4	28.2	28.3	24.5	26.8	25	25.7	26.3	30.1	23.7
0.87414	0.13091		17	25.9	26.5	31.5	29	28.7	25	26.5	25.3	25.3	26.5	29.3	24.1
1.34253	0.393997		18	26.2	27.1	32	30	29.4	25.2	26.9	25.2	25.2	27.1	29.6	23.6
Pvalue 0,0001			19	27.6	27.2	33	30.2	30	26	27.2	25.8	25.4	27	29.7	24.6
			20	28	27.5	33.3	30.5	31	27	27	25	25.3	26.7	28.2	24.4	Pvalue 0,0141
Extended data Fig. 1p
Ctrl	Tet3smKO:T
1.01957	0.099969	Pvalue 0,0017
0.778983	0.052505
1.20145	0.055241
												c
