# Supplementary material for: Spurious transcription causing innate immune responses is prevented by 5-hydroxymethylcytosine
Source: Nat Genet. 2022 Dec 20;55(1):100–11. doi: 10.1038/s41588-022-01252-3 (PMC9839451; doi:10.1038/s41588-022-01252-3)
Supplement: Extended Data Fig. 2 — Numerical source data and statistics. [file 41588_2022_1252_MOESM18_ESM.xlsx]

## Sheet: Tabelle1
Extended data Fig. 2a
Ensembl gene id	Ensembl gene	WT_1	WT_2	WT_3
ENSMUSG00000034832	Tet3	13.3607	10.0395	12.5078	Column A vs. Column B		0.0017
ENSMUSG00000040943	Tet2	12.9132	8.07709	10.0661	Column A vs. Column C		0.0007
ENSMUSG00000047146	Tet1	1.72885	1.16434	0.858846
Extended data Fig. 2b			Extended data Fig. 2h			Extended data Fig. 2m
Ctrl	Tet3smKO:T		Ctrl	Tet2cKO			Tet3smKO			Tet2/Tet3smKO
0.89979016	0.673164		0.692308	0.0612981		BSMC	0.452215	0.569439	0.474482	0.621513	0.358675	0.314401
1.10473	1.12628		0.816707	0.0685096		VSMC	0.450363	0.547452	0.446941	0.244372	0.363444	0.24273	Pvalue 0,0187
0.995477	0.819492		1.49099	0.030649
			Pvalue 0,0189
