# Supplementary material for: Spurious transcription causing innate immune responses is prevented by 5-hydroxymethylcytosine
Source: Nat Genet. 2022 Dec 20;55(1):100–11. doi: 10.1038/s41588-022-01252-3 (PMC9839451; doi:10.1038/s41588-022-01252-3)
Supplement: Extended Data Fig. 3 — Numerical source data and statistics. [file 41588_2022_1252_MOESM20_ESM.xlsx]

## Sheet: Tabelle1
Extended data Fig. 3d				Extended data Fig. 3e
MOCK	TET3WT	TET3CD		Ctrl	Tet3smKO:T
0.828054	3.74661	0.597285		0.882951	0.204175	p<0,0001
0.570136	6.89593	0.977376		0.959097	0.316657
1.60181	3.39367	1.08597		1.15795	0.274472
a-b 0,0194	b-c 0,0170			0.768853	0.45604
				1.13406	0.332049
Extended data Fig. 3g
	Ctrl			Tet3smKO:T
Acta2 promoter	1.24985	0.69965	1.0505	0.868212	0.886044	1.01977
Acta2 exon7	1.11323	1.04621	0.840563	0.646348	0.654945	0.715497	Pvalue 0,0181
Myh11 promoter	1.093	0.951524	0.955472	0.922655	1.21362	1.36904
Myh11 exon22	0.881044	1.01914	1.09982	0.770535	0.892539	0.730666	Pvalue 0,0656
Myh11 exon29	1.1491	0.941988	0.908908	0.682555	0.825223	0.795369	Pvalue 0,0148
Myh11 exon31	1.01055	1.02203	0.967427	0.832187	0.917209	0.841398	Pvalue 0,0126
Cnn1 promoter	1.12598	0.750218	1.1238	1.02119	1.33186	1.24545
Cnn1 exon5	0.997975	0.881602	1.12042	0.62874	0.751444	0.608042	Pvalue 0,0148
Dbn1 promoter	0.903259	1.04908	1.04766	0.773902	0.801569	1.04903
Dbn1 exon10	1.00463	0.847963	1.1474	0.585174	0.654101	0.704463	Pvalue 0,0194
Arhgap18 promoter	1.12531	0.991864	0.882825	0.833709	1.1112	1.13827
Arhgap18 exon9	0.81211	0.958658	1.22923	0.392662	0.321995	0.538864	Pvalue 0,0134
Lpxn promoter	1.04879	0.913834	1.03737	0.808583	1.30464	1.04159
Lpxn exon9	1.08167	0.892478	1.02585	0.783267	0.601421	0.692207	Pvalue 0,0161
	Ctrl			Tet3smKO:T
Vim promoter	1.09733	0.909939	0.99273	0.707318	1.57124	0.978543
Vim genebody	1.0909	0.859864	1.04924	0.942538	0.909162	0.988506
Tpm4 promoter	1.18887	0.736845	1.07428	1.35765	1.06723	1.33442
Tpm4 genebody	1.4105	0.755215	0.834282	0.715699	0.726889	0.857639
Myh10 promoter	0.924754	0.861746	1.2135	1.50479	1.28489	1.38595
Myh10 exon 30	1.19731	0.946528	0.856163	1.05803	0.740976	0.82723
Rbp1 promoter	1.1662	0.87736	0.956435	1.39748	1.05437	1.40739
Rbp1 genebody	1.05652	0.982216	0.961264	1.1613	0.997049	0.799446
