# Supplementary material for: Spurious transcription causing innate immune responses is prevented by 5-hydroxymethylcytosine
Source: Nat Genet. 2022 Dec 20;55(1):100–11. doi: 10.1038/s41588-022-01252-3 (PMC9839451; doi:10.1038/s41588-022-01252-3)
Supplement: Extended Data Fig. 4 — Numerical source data and statistics. [file 41588_2022_1252_MOESM22_ESM.xlsx]

## Sheet: Extended Fig 4c
	Ensembl_gene	sense_CTSS_RPKM	genotype	log2_sense_CTSS_RPKM
1	Zfp276	0.877075	Ctrl	-0.189229
2	Sgsm3	0.711692	Ctrl	-0.490675
3	Cnn1	1.56678	Ctrl	0.647806
4	Meaf6	1.10825	Ctrl	0.148285
5	Entpd7	0.422442	Ctrl	-1.24318
6	C1rl	0.746569	Ctrl	-0.421653
7	Pepd	0.442331	Ctrl	-1.1768
8	Tango6	0.392427	Ctrl	-1.3495
9	Prkch	1.85041	Ctrl	0.887845
10	Lmln	0.284786	Ctrl	-1.81205
11	Gab2	1.51515	Ctrl	0.599462
12	Tgfa	0.286876	Ctrl	-1.8015
13	Irak4	0.658085	Ctrl	-0.603654
14	Ttll3	3.15432	Ctrl	1.65733
15	Kif26a	1.66945	Ctrl	0.739372
16	Gata6	5.18251	Ctrl	2.37365
17	Slc24a4	0.930422	Ctrl	-0.104043
18	Pak1ip1	1.50836	Ctrl	0.592981
19	Pgm2l1	0.89507	Ctrl	-0.159927
20	Cct4	4.14729	Ctrl	2.05217
21	Pparg	0.271257	Ctrl	-1.88227
22	Ppp1r16b	2.81956	Ctrl	1.49547
23	Ror1	0.708841	Ctrl	-0.496465
24	Wdpcp	0.355154	Ctrl	-1.49348
25	Fam185a	0.521681	Ctrl	-0.938761
26	Gm973	0.70476	Ctrl	-0.504796
27	Ciita	2.15661	Ctrl	1.10876
28	Trpm6	0.519411	Ctrl	-0.945051
29	Osbpl10	0.252704	Ctrl	-1.98448
30	Cpm	3.39818	Ctrl	1.76476
31	Vwf	5.03361	Ctrl	2.33159
32	Grhl2	0.483262	Ctrl	-1.04912
33	Ndfip2	1.0637	Ctrl	0.0890952
34	Psd4	0.646844	Ctrl	-0.62851
35	Tnfrsf13b	0.864477	Ctrl	-0.210101
36	Usf1	9.15347	Ctrl	3.19432
37	Ptprg	1.60388	Ctrl	0.681563
38	Ager	11.5346	Ctrl	3.5279
39	Atp10d	1.11856	Ctrl	0.161638
40	Prkd2	5.26776	Ctrl	2.39719
41	Shpk	0.523539	Ctrl	-0.933631
42	Casc4	2.73697	Ctrl	1.45258
43	Sp100	2.13793	Ctrl	1.09621
44	Itpkb	4.10538	Ctrl	2.03752
45	Mgat5	0.500161	Ctrl	-0.999536
46	Tfcp2l1	1.40189	Ctrl	0.487369
47	Nt5dc3	1.16795	Ctrl	0.223975
48	Cdk17	1.84186	Ctrl	0.881167
49	Zfp827	0.345377	Ctrl	-1.53376
50	Tnfsf10	7.26021	Ctrl	2.86001
51	Kif9	0.363856	Ctrl	-1.45856
52	Lrrc8b	0.903428	Ctrl	-0.146519
53	Taok3	1.92084	Ctrl	0.941739
54	Rilp	6.97425	Ctrl	2.80204
55	Zfp839	0.716003	Ctrl	-0.481963
56	Cep89	0.61465	Ctrl	-0.702162
57	Csf1r	1.76633	Ctrl	0.820755
58	Hpgd	8.64001	Ctrl	3.11103
59	Nlrp3	0.571924	Ctrl	-0.806104
60	Dchs2	0.132003	Ctrl	-2.92135
61	Adcy7	2.88584	Ctrl	1.52899
62	Ddah1	0.762325	Ctrl	-0.391522
63	Ahi1	0.368116	Ctrl	-1.44177
64	Ccdc138	0.505231	Ctrl	-0.984984
65	Pawr	1.45746	Ctrl	0.543456
66	Gcfc2	0.694888	Ctrl	-0.525147
67	Grk4	0.381756	Ctrl	-1.38928
68	Tmem8	1.60008	Ctrl	0.678146
69	Smc4	3.21674	Ctrl	1.6856
70	Tnfrsf11a	0.23082	Ctrl	-2.11516
71	Ckmt1	2.89214	Ctrl	1.53214
72	Crls1	1.19532	Ctrl	0.257397
73	Dnaaf5	0.567097	Ctrl	-0.818332
74	Kank1	1.12081	Ctrl	0.16454
75	Myo5b	0.699066	Ctrl	-0.5165
76	Smoc1	0.175818	Ctrl	-2.50785
77	Tmco3	0.969974	Ctrl	-0.0439817
78	Plekhg1	0.926077	Ctrl	-0.110796
79	Cdipt	4.73613	Ctrl	2.24371
80	Dync2li1	0.930649	Ctrl	-0.10369
81	Lbp	1.82279	Ctrl	0.866146
82	Plekhg3	1.78807	Ctrl	0.838405
83	Arhgap9	2.59585	Ctrl	1.37621
84	H2-Eb1	5.41075	Ctrl	2.43583
85	Lcp1	2.26821	Ctrl	1.18155
86	Irx2	4.40123	Ctrl	2.13791
87	Mmp16	0.373993	Ctrl	-1.41892
88	Nufip1	0.422216	Ctrl	-1.24395
89	Ttc26	0.271421	Ctrl	-1.8814
90	Arhgap30	0.501552	Ctrl	-0.995528
91	Camkk1	0.849821	Ctrl	-0.234769
92	Pdgfc	0.0708271	Ctrl	-3.81955
93	Copz1	1.42979	Ctrl	0.515805
94	Ctsk	1.3465	Ctrl	0.429213
95	Cdca3	5.78533	Ctrl	2.5324
96	Mmp15	3.58082	Ctrl	1.84029
97	Il17ra	0.830117	Ctrl	-0.268614
98	Dll4	5.94506	Ctrl	2.57169
99	Dbt	0.665942	Ctrl	-0.586532
100	Eya2	0.266345	Ctrl	-1.90863
101	Phf6	0.69652	Ctrl	-0.521764
102	Gpc6	0.306892	Ctrl	-1.7042
103	Cd38	1.12126	Ctrl	0.165118
104	Cd84	0.500786	Ctrl	-0.997735
105	Pdlim3	0.856063	Ctrl	-0.224211
106	Itgbl1	0.239521	Ctrl	-2.06177
107	6820408C15Rik	1.99245	Ctrl	0.994543
108	Asb13	0.967069	Ctrl	-0.0483096
109	Tmeff2	0.324621	Ctrl	-1.62317
110	Frmpd2	0.478552	Ctrl	-1.06325
111	Arl15	1.55335	Ctrl	0.63538
112	Togaram2	1.79811	Ctrl	0.846484
113	Cds1	0.659597	Ctrl	-0.600344
114	Spag16	0.0924265	Ctrl	-3.43555
115	Nhsl1	0.827059	Ctrl	-0.273939
116	Map9	0.916516	Ctrl	-0.125768
117	Stx1a	0.636595	Ctrl	-0.651552
118	Snap29	0.735655	Ctrl	-0.442899
119	Exosc7	3.31039	Ctrl	1.727
120	Glp1r	3.65631	Ctrl	1.87039
121	D430036J16Rik	3.37812	Ctrl	1.75622
122	2610028H24Rik	1.99338	Ctrl	0.995219
123	Macrod1	0.237799	Ctrl	-2.07218
124	Kif20a	1.72107	Ctrl	0.783304
125	Arhgap18	1.01728	Ctrl	0.0247192
126	Slc26a9	3.97941	Ctrl	1.99255
127	Lypd6b	0.133477	Ctrl	-2.90533
128	Il1r2	0.411902	Ctrl	-1.27963
129	Ttc29	0.212846	Ctrl	-2.23212
130	Spi1	1.57976	Ctrl	0.659701
131	Ptgs2	3.20674	Ctrl	1.68111
132	Tanc2	0.51909	Ctrl	-0.945944
133	Csf2rb	0.483213	Ctrl	-1.04927
134	Upk3b	1.90764	Ctrl	0.931792
135	Zfr2	0.688523	Ctrl	-0.538424
136	Myo1e	0.822647	Ctrl	-0.281655
137	Met	0.70102	Ctrl	-0.512473
138	Psmb3	1.14885	Ctrl	0.200192
139	Map4k1	0.737568	Ctrl	-0.439151
140	Kif6	0.132408	Ctrl	-2.91694
141	Ccdc180	0.919072	Ctrl	-0.12175
142	Runx3	0.263959	Ctrl	-1.92161
143	Muc5b	0.973509	Ctrl	-0.0387341
144	Ak9	0.505635	Ctrl	-0.983832
145	Anxa8	1.34529	Ctrl	0.427919
146	Tcte1	0.837302	Ctrl	-0.25618
147	Dcdc2a	0.171918	Ctrl	-2.54021
148	Il18	0.68868	Ctrl	-0.538095
149	Mlph	0.417955	Ctrl	-1.25858
150	Itgal	0.582675	Ctrl	-0.779236
151	Cfap44	1.25029	Ctrl	0.322258
152	Megf6	1.60178	Ctrl	0.679678
153	Uhrf1	0.928482	Ctrl	-0.107054
154	Ppil6	1.35221	Ctrl	0.435317
155	Coro2a	0.508631	Ctrl	-0.975308
156	Pold2	1.82967	Ctrl	0.871587
157	Smpdl3b	0.437154	Ctrl	-1.19379
158	Nsun4	1.89521	Ctrl	0.922359
159	Ripk4	0.85668	Ctrl	-0.223172
160	Zc3h8	0.59727	Ctrl	-0.743546
161	Ubxn8	0.673733	Ctrl	-0.56975
162	F730043M19Rik	0.309258	Ctrl	-1.69312
163	Arf3	3.03651	Ctrl	1.60242
164	Kazn	0.497822	Ctrl	-1.0063
165	Itga2b	5.19644	Ctrl	2.37752
166	Ltv1	1.61204	Ctrl	0.688884
167	Sms	0.551509	Ctrl	-0.858544
168	Ftsj3	4.53241	Ctrl	2.18028
169	Ulk4	0.275093	Ctrl	-1.86201
170	Akirin1	1.23465	Ctrl	0.3041
171	Fam162a	0.775921	Ctrl	-0.366018
172	Optn	1.10944	Ctrl	0.149834
173	Palmd	3.42527	Ctrl	1.77622
174	Crlf3	0.831025	Ctrl	-0.267036
175	Pik3cd	1.21022	Ctrl	0.275272
176	Bmp1	4.86637	Ctrl	2.28285
177	Lrrc42	1.1133	Ctrl	0.154848
178	Rfc1	1.1198	Ctrl	0.163239
179	Afap1l1	4.62577	Ctrl	2.20969
180	Tram1	4.07598	Ctrl	2.02715
181	Tspan15	0.89865	Ctrl	-0.154169
182	Serpinf1	3.8108	Ctrl	1.93009
183	Acta2	8.16901	Ctrl	3.03016
184	Slc45a4	0.940209	Ctrl	-0.0889472
185	Cbx6	8.83185	Ctrl	3.14272
186	Afg1l	0.651867	Ctrl	-0.617351
187	Rassf4	0.773652	Ctrl	-0.370244
188	Hacd3	2.27708	Ctrl	1.18718
189	Clstn2	0.0654243	Ctrl	-3.93403
190	Etv5	4.11455	Ctrl	2.04074
191	Rel	1.40395	Ctrl	0.489496
192	Plek	1.08055	Ctrl	0.111771
193	Nbea	0.538746	Ctrl	-0.892323
194	Msi2	1.86113	Ctrl	0.896182
195	Lrch1	1.1027	Ctrl	0.141039
196	Zdhhc3	4.49441	Ctrl	2.16813
197	Rnf144a	3.69293	Ctrl	1.88477
198	St3gal6	5.69653	Ctrl	2.51008
199	Ino80b	8.93407	Ctrl	3.15932
200	Cir1	1.10876	Ctrl	0.148948
201	Ankrd28	0.836127	Ctrl	-0.258206
202	Ccdc15	0.469399	Ctrl	-1.09111
203	Trappc11	1.19202	Ctrl	0.253408
204	Klhl29	0.310789	Ctrl	-1.68599
205	Mad1l1	0.332462	Ctrl	-1.58874
206	Arhgdig	9.26258	Ctrl	3.21141
207	Dpp4	2.30685	Ctrl	1.20593
208	Col4a4	0.307534	Ctrl	-1.70118
209	Cd9	2.97307	Ctrl	1.57195
210	Tpd52	0.945288	Ctrl	-0.0811749
211	Atp13a3	4.3447	Ctrl	2.11926
212	Synpo2	0.592908	Ctrl	-0.754121
213	Pdia5	0.347902	Ctrl	-1.52325
214	Fan1	0.662325	Ctrl	-0.594389
215	Hipk2	0.920572	Ctrl	-0.119398
216	Tbc1d30	1.36473	Ctrl	0.448611
217	Ccdc97	2.56016	Ctrl	1.35624
218	Cd2ap	1.88335	Ctrl	0.913303
219	Rasgrf2	0.227266	Ctrl	-2.13754
220	Gtf2e1	0.652982	Ctrl	-0.614885
221	Rpgrip1l	0.644672	Ctrl	-0.633364
222	Ldb2	2.16514	Ctrl	1.11446
223	Pdgfb	4.20773	Ctrl	2.07304
224	Fbxw4	1.1224	Ctrl	0.166582
225	Zbtb46	0.937142	Ctrl	-0.0936611
226	Elk3	3.19713	Ctrl	1.67678
227	Micu2	0.86385	Ctrl	-0.211147
228	Itga2	0.916038	Ctrl	-0.12652
229	Pgap1	0.319754	Ctrl	-1.64497
230	Ndufv2	1.51469	Ctrl	0.599019
231	Slc7a7	2.65478	Ctrl	1.40859
232	Wdr91	1.83344	Ctrl	0.874551
233	Hdhd5	0.922807	Ctrl	-0.115899
234	Rmnd1	0.708379	Ctrl	-0.497407
235	Aatk	1.16291	Ctrl	0.217737
236	Gsdme	0.287602	Ctrl	-1.79785
237	Pcdh1	8.94686	Ctrl	3.16138
238	Rassf6	0.613235	Ctrl	-0.705488
239	Cep128	0.274795	Ctrl	-1.86357
240	Cpne8	0.563421	Ctrl	-0.827714
241	Rbm28	2.07748	Ctrl	1.05483
242	Ythdf1	2.60624	Ctrl	1.38197
243	Rexo1	1.52394	Ctrl	0.607807
244	Scfd2	0.274569	Ctrl	-1.86476
245	Eps8	1.58225	Ctrl	0.661979
246	Pus7	0.384938	Ctrl	-1.3773
247	Strbp	0.957181	Ctrl	-0.0631365
248	Elk1	0.909358	Ctrl	-0.13708
249	Srbd1	0.405095	Ctrl	-1.30367
250	Scai	0.59095	Ctrl	-0.758892
251	Srgap1	0.608711	Ctrl	-0.71617
252	Myh11	2.21726	Ctrl	1.14878
253	Efna5	0.429879	Ctrl	-1.218
254	Cd55	4.07765	Ctrl	2.02774
255	Hp	11.2056	Ctrl	3.48614
256	Stk39	0.390522	Ctrl	-1.35652
257	Plbd1	0.272771	Ctrl	-1.87424
258	Fxyd5	5.81768	Ctrl	2.54044
259	Ankrd29	0.309865	Ctrl	-1.69029
260	Camk1d	0.260287	Ctrl	-1.94182
261	Slc23a2	4.17766	Ctrl	2.06269
262	Tmem132d	0.242063	Ctrl	-2.04654
263	Zfp330	1.38756	Ctrl	0.47255
264	Cmpk1	1.35722	Ctrl	0.440655
265	Ccdc187	1.08327	Ctrl	0.115399
266	Dok3	2.33957	Ctrl	1.22624
267	Tspan18	1.80361	Ctrl	0.850888
268	Reln	0.110936	Ctrl	-3.17221
269	Polk	0.657073	Ctrl	-0.605875
270	Pik3ap1	0.350862	Ctrl	-1.51103
271	Abcc4	0.358192	Ctrl	-1.4812
272	Tspan14	1.44204	Ctrl	0.528116
273	Rai14	1.59048	Ctrl	0.669458
274	St14	0.794894	Ctrl	-0.331166
275	Kdr	4.98067	Ctrl	2.31634
276	Stk33	0.594888	Ctrl	-0.749311
277	Slc2a3	0.57606	Ctrl	-0.795708
278	Pifo	3.00498	Ctrl	1.58736
279	2410004P03Rik	1.53695	Ctrl	0.620069
280	Tekt1	2.27492	Ctrl	1.18582
281	Thg1l	1.42281	Ctrl	0.508745
282	Ncapd2	0.510834	Ctrl	-0.969074
283	Faah	0.21861	Ctrl	-2.19357
284	Iqcg	0.839698	Ctrl	-0.252057
285	Slc39a4	7.5179	Ctrl	2.91033
286	Glipr1	1.87661	Ctrl	0.908131
287	Cyfip2	0.674303	Ctrl	-0.568531
288	Krt8	1.45833	Ctrl	0.544321
289	Hbegf	1.84992	Ctrl	0.887462
290	Abcc3	0.958125	Ctrl	-0.0617144
291	Sema4f	0.52582	Ctrl	-0.92736
292	Ccdc173	0.557645	Ctrl	-0.842582
293	Epb41l4b	0.298258	Ctrl	-1.74537
294	Susd2	1.95312	Ctrl	0.965784
295	Cyp2s1	8.29004	Ctrl	3.05138
296	Epb41l4a	0.316002	Ctrl	-1.662
297	Myb	1.52401	Ctrl	0.607869
298	Zfhx2	0.740251	Ctrl	-0.433914
299	Lrrc74b	1.38437	Ctrl	0.469234
300	P3h2	0.147333	Ctrl	-2.76285
301	Lman2l	0.536161	Ctrl	-0.899262
302	Cfap46	0.610117	Ctrl	-0.712842
303	Prkar2b	0.210154	Ctrl	-2.25048
304	Kif27	0.506607	Ctrl	-0.981061
305	Krt23	0.850629	Ctrl	-0.233397
306	Spa17	1.26632	Ctrl	0.340637
307	Actc1	3.43025	Ctrl	1.77831
308	Cfap77	0.172056	Ctrl	-2.53905
309	Alox12	2.55829	Ctrl	1.35518
310	Wwc1	0.713423	Ctrl	-0.48717
311	2610203C22Rik	0.263424	Ctrl	-1.92454
312	St8sia6	0.0808021	Ctrl	-3.62946
313	Slc38a1	0.696467	Ctrl	-0.521873
314	Mki67	1.14225	Ctrl	0.191876
315	Rgs22	0.657246	Ctrl	-0.605494
316	Ect2l	0.274873	Ctrl	-1.86316
317	Zfp276	1.14694	TET3_KO	0.197795
318	Sgsm3	0.944081	TET3_KO	-0.0830169
319	Cnn1	2.20329	TET3_KO	1.13966
320	Meaf6	1.48363	TET3_KO	0.569128
321	Entpd7	0.60512	TET3_KO	-0.724708
322	C1rl	1.03371	TET3_KO	0.0478321
323	Pepd	0.612458	TET3_KO	-0.707318
324	Tango6	0.54702	TET3_KO	-0.870335
325	Prkch	2.40839	TET3_KO	1.26807
326	Lmln	0.377149	TET3_KO	-1.40679
327	Gab2	1.99084	TET3_KO	0.993376
328	Tgfa	0.380423	TET3_KO	-1.39433
329	Irak4	0.868673	TET3_KO	-0.203116
330	Ttll3	4.15253	TET3_KO	2.05399
331	Kif26a	2.20707	TET3_KO	1.14213
332	Gata6	6.87018	TET3_KO	2.78035
333	Slc24a4	1.23572	TET3_KO	0.305348
334	Pak1ip1	2.06861	TET3_KO	1.04866
335	Pgm2l1	1.21966	TET3_KO	0.286474
336	Cct4	5.42636	TET3_KO	2.43998
337	Pparg	0.39526	TET3_KO	-1.33913
338	Ppp1r16b	3.70315	TET3_KO	1.88875
339	Ror1	0.941295	TET3_KO	-0.0872807
340	Wdpcp	0.489867	TET3_KO	-1.02954
341	Fam185a	0.73389	TET3_KO	-0.446365
342	Gm973	0.94246	TET3_KO	-0.0854969
343	Ciita	2.86506	TET3_KO	1.51857
344	Trpm6	0.726474	TET3_KO	-0.461017
345	Osbpl10	0.349442	TET3_KO	-1.51688
346	Cpm	4.67791	TET3_KO	2.22586
347	Vwf	6.65308	TET3_KO	2.73402
348	Grhl2	0.740235	TET3_KO	-0.433945
349	Ndfip2	1.4017	TET3_KO	0.48718
350	Psd4	0.880132	TET3_KO	-0.184208
351	Tnfrsf13b	1.21913	TET3_KO	0.285856
352	Usf1	12.1397	TET3_KO	3.60166
353	Ptprg	2.14262	TET3_KO	1.09938
354	Ager	16.0481	TET3_KO	4.00433
355	Atp10d	1.48616	TET3_KO	0.571587
356	Prkd2	7.12697	TET3_KO	2.83329
357	Shpk	0.684628	TET3_KO	-0.546608
358	Casc4	3.65415	TET3_KO	1.86954
359	Sp100	2.84779	TET3_KO	1.50984
360	Itpkb	5.47207	TET3_KO	2.45209
361	Mgat5	0.685733	TET3_KO	-0.544281
362	Tfcp2l1	1.91883	TET3_KO	0.940228
363	Nt5dc3	1.58265	TET3_KO	0.662345
364	Cdk17	2.44637	TET3_KO	1.29064
365	Zfp827	0.469592	TET3_KO	-1.09052
366	Tnfsf10	9.80626	TET3_KO	3.2937
367	Kif9	0.592565	TET3_KO	-0.754955
368	Lrrc8b	1.27424	TET3_KO	0.349634
369	Taok3	2.64398	TET3_KO	1.40271
370	Rilp	10.1931	TET3_KO	3.34953
371	Zfp839	0.971718	TET3_KO	-0.0413906
372	Cep89	0.928002	TET3_KO	-0.107801
373	Csf1r	2.61738	TET3_KO	1.38812
374	Hpgd	11.8302	TET3_KO	3.5644
375	Nlrp3	0.926912	TET3_KO	-0.109496
376	Dchs2	0.191405	TET3_KO	-2.3853
377	Adcy7	3.94078	TET3_KO	1.97848
378	Ddah1	1.02877	TET3_KO	0.0409184
379	Ahi1	0.516929	TET3_KO	-0.951961
380	Ccdc138	0.76744	TET3_KO	-0.381874
381	Pawr	2.08557	TET3_KO	1.06044
382	Gcfc2	1.00064	TET3_KO	0.000922016
383	Grk4	0.593843	TET3_KO	-0.751846
384	Tmem8	2.21947	TET3_KO	1.15021
385	Smc4	4.48651	TET3_KO	2.16559
386	Tnfrsf11a	0.335061	TET3_KO	-1.57751
387	Ckmt1	3.82783	TET3_KO	1.93653
388	Crls1	1.78026	TET3_KO	0.832092
389	Dnaaf5	0.912888	TET3_KO	-0.13149
390	Kank1	1.61021	TET3_KO	0.687251
391	Myo5b	0.995639	TET3_KO	-0.00630512
392	Smoc1	0.257447	TET3_KO	-1.95765
393	Tmco3	1.40429	TET3_KO	0.489842
394	Plekhg1	1.35384	TET3_KO	0.437053
395	Cdipt	7.03654	TET3_KO	2.81487
396	Dync2li1	1.37874	TET3_KO	0.46335
397	Lbp	2.64784	TET3_KO	1.40481
398	Plekhg3	2.41796	TET3_KO	1.27379
399	Arhgap9	3.59425	TET3_KO	1.84569
400	H2-Eb1	7.71619	TET3_KO	2.94789
401	Lcp1	3.19155	TET3_KO	1.67426
402	Irx2	7.57421	TET3_KO	2.92109
403	Mmp16	0.550653	TET3_KO	-0.860786
404	Nufip1	0.690899	TET3_KO	-0.533453
405	Ttc26	0.44513	TET3_KO	-1.1677
406	Arhgap30	0.76427	TET3_KO	-0.387845
407	Camkk1	1.22026	TET3_KO	0.287184
408	Pdgfc	0.127489	TET3_KO	-2.97156
409	Copz1	2.06113	TET3_KO	1.04343
410	Ctsk	1.8452	TET3_KO	0.883779
411	Cdca3	7.7548	TET3_KO	2.95509
412	Mmp15	5.37123	TET3_KO	2.42525
413	Il17ra	1.20367	TET3_KO	0.267439
414	Dll4	9.32759	TET3_KO	3.2215
415	Dbt	1.08725	TET3_KO	0.120686
416	Eya2	0.413684	TET3_KO	-1.2734
417	Phf6	1.04478	TET3_KO	0.0631985
418	Gpc6	0.478656	TET3_KO	-1.06294
419	Cd38	1.81482	TET3_KO	0.859826
420	Cd84	0.765907	TET3_KO	-0.384758
421	Pdlim3	1.1365	TET3_KO	0.184595
422	Itgbl1	0.358489	TET3_KO	-1.48
423	6820408C15Rik	2.93624	TET3_KO	1.55397
424	Asb13	1.32336	TET3_KO	0.404203
425	Tmeff2	0.57594	TET3_KO	-0.796009
426	Frmpd2	0.758916	TET3_KO	-0.397988
427	Arl15	2.43408	TET3_KO	1.28338
428	Togaram2	2.91971	TET3_KO	1.54582
429	Cds1	1.02794	TET3_KO	0.0397601
430	Spag16	0.155343	TET3_KO	-2.68647
431	Nhsl1	1.30699	TET3_KO	0.386243
432	Map9	1.4826	TET3_KO	0.568129
433	Stx1a	0.873045	TET3_KO	-0.195873
434	Snap29	1.14435	TET3_KO	0.194531
435	Exosc7	5.59039	TET3_KO	2.48295
436	Glp1r	5.81919	TET3_KO	2.54082
437	D430036J16Rik	4.89244	TET3_KO	2.29056
438	2610028H24Rik	3.56264	TET3_KO	1.83295
439	Macrod1	0.454303	TET3_KO	-1.13827
440	Kif20a	3.50148	TET3_KO	1.80797
441	Arhgap18	1.64703	TET3_KO	0.719865
442	Slc26a9	6.20642	TET3_KO	2.63376
443	Lypd6b	0.217289	TET3_KO	-2.20231
444	Il1r2	0.774768	TET3_KO	-0.368164
445	Ttc29	0.414635	TET3_KO	-1.27009
446	Spi1	2.58779	TET3_KO	1.37172
447	Ptgs2	5.47032	TET3_KO	2.45163
448	Tanc2	0.926103	TET3_KO	-0.110755
449	Csf2rb	0.787458	TET3_KO	-0.344725
450	Upk3b	3.35482	TET3_KO	1.74624
451	Zfr2	1.16519	TET3_KO	0.220568
452	Myo1e	1.43963	TET3_KO	0.5257
453	Met	1.311	TET3_KO	0.390665
454	Psmb3	2.14785	TET3_KO	1.10289
455	Map4k1	1.23721	TET3_KO	0.307092
456	Kif6	0.256328	TET3_KO	-1.96394
457	Ccdc180	1.69739	TET3_KO	0.763314
458	Runx3	0.527918	TET3_KO	-0.921614
459	Muc5b	1.82902	TET3_KO	0.871068
460	Ak9	0.969133	TET3_KO	-0.045233
461	Anxa8	2.5526	TET3_KO	1.35197
462	Tcte1	1.41295	TET3_KO	0.498707
463	Dcdc2a	0.360055	TET3_KO	-1.47371
464	Il18	1.17262	TET3_KO	0.229731
465	Mlph	0.849843	TET3_KO	-0.234732
466	Itgal	1.23009	TET3_KO	0.298766
467	Cfap44	2.40923	TET3_KO	1.26857
468	Megf6	3.15575	TET3_KO	1.65798
469	Uhrf1	1.78168	TET3_KO	0.833239
470	Ppil6	2.66216	TET3_KO	1.4126
471	Coro2a	0.693588	TET3_KO	-0.527849
472	Pold2	2.41184	TET3_KO	1.27014
473	Smpdl3b	0.582872	TET3_KO	-0.778749
474	Nsun4	2.54294	TET3_KO	1.3465
475	Ripk4	1.13452	TET3_KO	0.182084
476	Zc3h8	0.796359	TET3_KO	-0.328508
477	Ubxn8	1.05552	TET3_KO	0.0779479
478	F730043M19Rik	0.435773	TET3_KO	-1.19835
479	Arf3	4.02338	TET3_KO	2.00841
480	Kazn	0.658882	TET3_KO	-0.601908
481	Itga2b	7.1789	TET3_KO	2.84376
482	Ltv1	2.18297	TET3_KO	1.12629
483	Sms	0.728408	TET3_KO	-0.457182
484	Ftsj3	6.19429	TET3_KO	2.63094
485	Ulk4	0.421188	TET3_KO	-1.24746
486	Akirin1	1.68952	TET3_KO	0.756612
487	Fam162a	1.02855	TET3_KO	0.0406073
488	Optn	1.49081	TET3_KO	0.576099
489	Palmd	4.71838	TET3_KO	2.23829
490	Crlf3	1.10803	TET3_KO	0.148001
491	Pik3cd	1.63239	TET3_KO	0.706988
492	Bmp1	6.38918	TET3_KO	2.67563
493	Lrrc42	1.49284	TET3_KO	0.578059
494	Rfc1	1.45913	TET3_KO	0.545109
495	Afap1l1	6.11738	TET3_KO	2.61291
496	Tram1	5.36102	TET3_KO	2.42251
497	Tspan15	1.17263	TET3_KO	0.229746
498	Serpinf1	5.14654	TET3_KO	2.3636
499	Acta2	10.8099	TET3_KO	3.43428
500	Slc45a4	1.26341	TET3_KO	0.337318
501	Cbx6	11.5644	TET3_KO	3.53161
502	Afg1l	0.857084	TET3_KO	-0.222491
503	Rassf4	1.0561	TET3_KO	0.0787408
504	Hacd3	3.03127	TET3_KO	1.59992
505	Clstn2	0.091764	TET3_KO	-3.44593
506	Etv5	5.48035	TET3_KO	2.45427
507	Rel	1.93598	TET3_KO	0.953064
508	Plek	1.8462	TET3_KO	0.884561
509	Nbea	0.718029	TET3_KO	-0.477886
510	Msi2	2.4969	TET3_KO	1.32014
511	Lrch1	1.52302	TET3_KO	0.606937
512	Zdhhc3	5.88223	TET3_KO	2.55636
513	Rnf144a	4.87572	TET3_KO	2.28562
514	St3gal6	7.53585	TET3_KO	2.91377
515	Ino80b	12.6309	TET3_KO	3.65889
516	Cir1	1.44992	TET3_KO	0.535971
517	Ankrd28	1.15157	TET3_KO	0.203608
518	Ccdc15	0.662681	TET3_KO	-0.593613
519	Trappc11	1.64337	TET3_KO	0.716654
520	Klhl29	0.418305	TET3_KO	-1.25737
521	Mad1l1	0.479512	TET3_KO	-1.06036
522	Arhgdig	12.7286	TET3_KO	3.67
523	Dpp4	3.14515	TET3_KO	1.65313
524	Col4a4	0.416076	TET3_KO	-1.26508
525	Cd9	4.28471	TET3_KO	2.0992
526	Tpd52	1.29422	TET3_KO	0.372082
527	Atp13a3	6.1983	TET3_KO	2.63187
528	Synpo2	0.821914	TET3_KO	-0.28294
529	Pdia5	0.52453	TET3_KO	-0.930903
530	Fan1	0.938293	TET3_KO	-0.091889
531	Hipk2	1.31471	TET3_KO	0.394743
532	Tbc1d30	1.88653	TET3_KO	0.915737
533	Ccdc97	3.71224	TET3_KO	1.89229
534	Cd2ap	2.59111	TET3_KO	1.37357
535	Rasgrf2	0.31897	TET3_KO	-1.64851
536	Gtf2e1	0.937615	TET3_KO	-0.0929323
537	Rpgrip1l	0.946212	TET3_KO	-0.0797654
538	Ldb2	2.99331	TET3_KO	1.58174
539	Pdgfb	5.95172	TET3_KO	2.57331
540	Fbxw4	1.63146	TET3_KO	0.706165
541	Zbtb46	1.37774	TET3_KO	0.462302
542	Elk3	4.57861	TET3_KO	2.19491
543	Micu2	1.20214	TET3_KO	0.265606
544	Itga2	1.29561	TET3_KO	0.373634
545	Pgap1	0.450024	TET3_KO	-1.15193
546	Ndufv2	2.06349	TET3_KO	1.04508
547	Slc7a7	3.75402	TET3_KO	1.90844
548	Wdr91	2.4611	TET3_KO	1.2993
549	Hdhd5	1.36114	TET3_KO	0.444816
550	Rmnd1	1.00491	TET3_KO	0.00706519
551	Aatk	1.61796	TET3_KO	0.694175
552	Gsdme	0.414682	TET3_KO	-1.26992
553	Pcdh1	12.657	TET3_KO	3.66186
554	Rassf6	0.866528	TET3_KO	-0.206682
555	Cep128	0.397934	TET3_KO	-1.3294
556	Cpne8	0.808614	TET3_KO	-0.306477
557	Rbm28	2.88403	TET3_KO	1.52809
558	Ythdf1	3.74072	TET3_KO	1.90332
559	Rexo1	2.33507	TET3_KO	1.22347
560	Scfd2	0.417221	TET3_KO	-1.26111
561	Eps8	2.32833	TET3_KO	1.2193
562	Pus7	0.571575	TET3_KO	-0.806985
563	Strbp	1.39948	TET3_KO	0.484891
564	Elk1	1.3787	TET3_KO	0.463312
565	Srbd1	0.645037	TET3_KO	-0.632547
566	Scai	0.868335	TET3_KO	-0.203677
567	Srgap1	0.937491	TET3_KO	-0.0931239
568	Myh11	3.28713	TET3_KO	1.71683
569	Efna5	0.65385	TET3_KO	-0.612969
570	Cd55	5.90409	TET3_KO	2.56171
571	Hp	15.5848	TET3_KO	3.96206
572	Stk39	0.59344	TET3_KO	-0.752826
573	Plbd1	0.414208	TET3_KO	-1.27157
574	Fxyd5	8.53971	TET3_KO	3.09419
575	Ankrd29	0.422543	TET3_KO	-1.24283
576	Camk1d	0.40291	TET3_KO	-1.31147
577	Slc23a2	6.0476	TET3_KO	2.59636
578	Tmem132d	0.37808	TET3_KO	-1.40324
579	Zfp330	2.20096	TET3_KO	1.13813
580	Cmpk1	2.08107	TET3_KO	1.05733
581	Ccdc187	1.74309	TET3_KO	0.801644
582	Dok3	3.4258	TET3_KO	1.77644
583	Tspan18	2.81107	TET3_KO	1.49112
584	Reln	0.188156	TET3_KO	-2.41
585	Polk	1.014	TET3_KO	0.0200595
586	Pik3ap1	0.546278	TET3_KO	-0.872292
587	Abcc4	0.555197	TET3_KO	-0.848927
588	Tspan14	2.37855	TET3_KO	1.25008
589	Rai14	2.49392	TET3_KO	1.31842
590	St14	1.21014	TET3_KO	0.27517
591	Kdr	7.65323	TET3_KO	2.93607
592	Stk33	1.01131	TET3_KO	0.0162241
593	Slc2a3	0.942028	TET3_KO	-0.0861581
594	Pifo	4.00664	TET3_KO	2.00239
595	2410004P03Rik	2.21321	TET3_KO	1.14614
596	Tekt1	3.78206	TET3_KO	1.91917
597	Thg1l	2.43064	TET3_KO	1.28133
598	Ncapd2	0.979098	TET3_KO	-0.0304743
599	Faah	0.377598	TET3_KO	-1.40508
600	Iqcg	1.55287	TET3_KO	0.634934
601	Slc39a4	12.7685	TET3_KO	3.67452
602	Glipr1	3.07882	TET3_KO	1.62238
603	Cyfip2	1.12103	TET3_KO	0.164824
604	Krt8	3.19444	TET3_KO	1.67557
605	Hbegf	3.03577	TET3_KO	1.60206
606	Abcc3	1.66411	TET3_KO	0.734752
607	Sema4f	0.870322	TET3_KO	-0.200379
608	Ccdc173	0.908164	TET3_KO	-0.138975
609	Epb41l4b	0.543493	TET3_KO	-0.879668
610	Susd2	3.27846	TET3_KO	1.71302
611	Cyp2s1	13.8049	TET3_KO	3.78711
612	Epb41l4a	0.553597	TET3_KO	-0.853093
613	Myb	2.68449	TET3_KO	1.42465
614	Zfhx2	1.323	TET3_KO	0.403815
615	Lrrc74b	2.40761	TET3_KO	1.2676
616	P3h2	0.277534	TET3_KO	-1.84926
617	Lman2l	1.07232	TET3_KO	0.100738
618	Cfap46	1.19607	TET3_KO	0.258303
619	Prkar2b	0.381209	TET3_KO	-1.39134
620	Kif27	0.999142	TET3_KO	-0.00123897
621	Krt23	1.49711	TET3_KO	0.582178
622	Spa17	2.48393	TET3_KO	1.31262
623	Actc1	6.69716	TET3_KO	2.74355
624	Cfap77	0.375396	TET3_KO	-1.41352
625	Alox12	5.48206	TET3_KO	2.45472
626	Wwc1	1.44804	TET3_KO	0.534098
627	2610203C22Rik	0.797391	TET3_KO	-0.32664
628	St8sia6	0.186196	TET3_KO	-2.4251
629	Slc38a1	1.47735	TET3_KO	0.563016
630	Mki67	2.53198	TET3_KO	1.34027
631	Rgs22	1.5858	TET3_KO	0.665208
632	Ect2l	0.904027	TET3_KO	-0.145563

## Sheet: Extended Fig 4 h-k
Extended data Fig. 4h
PANTHER GO-Slim Cellular Component	Mus musculus - REFLIST (21997)	upload_1 (513)	upload_1 (over/under)	upload_1 (raw P-value)	#NAME?	upload_1 (FDR)
cytoskeleton (GO:0005856)	756	44	+	8.17e-08	7.08778	4.17E-05
actin cytoskeleton (GO:0015629)	214	17	+	2.44e-05	4.61261	1.04E-03
microtubule cytoskeleton (GO:0015630)	465	27	+	3.75e-05	4.42597	1.47E-03
extracellular space (GO:0005615)	1364	12	-	7.85e-05	4.10513	2.87E-03
intracellular non-membrane-bounded organelle (GO:0043232)	1474	59	+	8.27e-05	4.08249	2.82E-03
non-membrane-bounded organelle (GO:0043228)	1474	59	+	8.27e-05	4.08249	2.64E-03
supramolecular complex (GO:0099080)	533	28	+	0.00013	3.88606	3.92E-03
actin filament (GO:0005884)	96	10	+	0.000156	3.80688	4.43E-03
microtubule (GO:0005874)	222	15	+	0.000378	3.42251	1.02E-02
actin-based cell projection (GO:0098858)	38	6	+	0.000461	3.3363	1.18E-02
extracellular region (GO:0005576)	1425	15	-	0.000487	3.31247	1.19E-02
actin filament bundle (GO:0032432)	55	7	+	0.00051	3.29243	1.19E-02
microvillus (GO:0005902)	26	5	+	0.000628	3.20204	1.39E-02
Extended data Fig. 4i
	Ctrl			Tet3smKO:T
acta2 exon3	0.902665	0.960699	1.13664	1.64826	3.07242	3.97763	0.0495
acta2 exon6	0.853179	0.981247	1.16557	3.98435	2.51216	3.0082	0.008
myh11 exon22	0.661437	1.17129	1.16727	1.41453	1.47838	1.59083	0.0491
myh11 exon30	0.480967	1.74308	0.775956	5.63726	5.37932	3.72383	0.0053
cnn1 exon5	0.814511	1.01563	1.16986	2.74249	4.59705	2.68205	0.0213
vim exon6	0.719846	0.84997	1.43018	1.18734	0.763591	1.04206
tpm4 exon3	0.873155	0.655279	1.47157	1.58298	0.683082	1.24957
Extended data Fig. 4j
	Ctrl			Tet3smKO:T
acta2	0.718426	0.683945	1.59763	0.150332	0.356763	0.116196
cnn1	1.16021	1.09761	0.742179	0.332508	0.488199	0.254761	0.0121
argap18	0.601558	1.48287	0.915567	0.0929707	0.106616	0.159576	0.0272
Vim	0.962379	0.904	0.862	1.79748	1.6522	1.96166	0.0007
tpm4	0.974788	0.996922	1.02829	1.70016	1.79047	1.85358	<0,0001	7.76381e-05
Extended data Fig. 4k
	Ctrl		Tet3smKO:T
Srf	9.25739	9.16239	8.76487	8.77808	0.0118
Myocd	6.06609	7.19967	7.57743	7.76818
Klf4	10.0993	10.0715	9.89936	9.82972
