# Supplementary material for: Spurious transcription causing innate immune responses is prevented by 5-hydroxymethylcytosine
Source: Nat Genet. 2022 Dec 20;55(1):100–11. doi: 10.1038/s41588-022-01252-3 (PMC9839451; doi:10.1038/s41588-022-01252-3)
Supplement: Extended Data Fig. 5 — Numerical source data and statistics. [file 41588_2022_1252_MOESM24_ESM.xlsx]

## Sheet: Tabelle1
Extended data Fig. 5c
	Ctrl			Tet3smKO:T
acta2 promoter	42.0372	50.3386	39.222	44.0859	37.8506	42.1437
acta2 3-4	152.69	110.619	121.05	76.5008	65.2273	91.2912	0.0267
acta2 6-7	183.415	153.168	131.751	101.798	58.0639	81.8306	0.0183
myh11 promoter	60.8694	73.6516	58.7959	66.026	60.9672	77.1696
myh11 8	161.425	174.214	200.814	91.6662	71.6711	97.5668	0.0028
myh11 22	183.121	173.243	163.898	79.6276	84.46	105.069	0.0009
cnn1 promoter	33.1331	19.7696	24.6675	48.8578	15.4513	30.7357
cnn1 exon2	90.0603	92.6385	100.11	18.471	11.547	10.724	<0,0001
cnn1 exon5	32.1276	37.1226	29.1758	4.52238	13.1443	17.9131	0.01
	Ctrl			Tet3smKO:T
Vim promoter	269.311	200.593	167.513	168.678	95.878	191.093
Vim exon6	196.976	254.563	277.603	351.515	232.719	380.682
Tpm4 promoter	28.8497	26.5471	25.5541	22.938	15.941	35.2528
Tpm4 exon3	103.944	95.6481	125.772	124.271	105.591	175.138
Myh10 promoter	3.08368	9.77876	13.312	4.20143	1.88019	9.45371
Myh10 exon 3	89.4824	194.487	318.143	273.129	95.5668	201.333
Myh10 exon 30	163.671	199.418	130.658	154.147	103.836	210.571
Rbp1 promoter	84.7378	126.67	118.598	131.767	98.145	172.666
Rbp1 exon3	122.683	165.857	258.459	492.94	152.775	271.587
Extended data Fig. 5d
	Ctrl			Tet3smKO:T
acta2 promoter	11.1895	12.4155	11.0737	8.28339	13.3635	9.12751
acta2 3-4	11.1868	17.7374	24.6535	10.8098	18.9518	21.6195
acta2 6-7	12.6682	12.8896	15.5964	9.47561	16.498	9.84382
myh11 promoter	6.75119	1.05347	1.79023	6.85216	1.43054	0.572981
myh11 8	59.1787	47.9017	72.6054	96.0239	86.1566	67.8318
myh11 22	85.9734	146.023	153.283	194.019	91.1909	122.856
cnn1 promoter	1.14082	3.51718	1.25284	2.42774	3.3307	12.9765
cnn1 exon2	30.5585	27.0179	21.4411	26.4628	18.3462	26.5536
cnn1 exon5	5.10301	1.91232	2.01692	0.894558	2.0429	5.20291
	Ctrl				Tet3smKO:T
Vim promoter	1.65352	0.637518	1.51628	3.4835	8.27306	0.517066	0.925575	0.373304
Vim exon6	7.31061	3.47014	16.2233	11.8761	21.056	4.41116	5.28227	7.70694
Tpm4 promoter	12.2897	17.3802	10.5515	2.56574	41.6526	5.39018	22.7112	13.4109
Tpm4 exon3	44.7677	59.8959	60.9428	42.2062	83.5447	15.6108	27.4641	21.2513
Myh10 promoter	557.004	4394.68	946.555	655.541	186.575	670.277	893.68	226.539
Myh10 exon 3	20.2502	50.3829	39.6669	165.98	46.6261	343.238	780.398	84.3354
Myh10 exon 30	456.409	274.219	480.763	691.786	131.089	814.29	193.26	221.998
Rbp1 promoter	2667.01	5522.12	3771.72	49187.6	610.102	3597.82	6552.85	7195.63
Rbp1 exon3	657.354	711.898	1958.49	1999.64	1923.84	6058.61	4938.21	4389.29
