# Supplementary material for: Spurious transcription causing innate immune responses is prevented by 5-hydroxymethylcytosine
Source: Nat Genet. 2022 Dec 20;55(1):100–11. doi: 10.1038/s41588-022-01252-3 (PMC9839451; doi:10.1038/s41588-022-01252-3)
Supplement: Extended Data Fig. 6 — Numerical source data and statistics. [file 41588_2022_1252_MOESM25_ESM.xlsx]

## Sheet: Tabelle1
Extended data Fig. 6a
	Ctrl							Tet3smKO:T
smc tlr7	0.0734206	0.0803639	1.85759	1.27002	1.67571	0.585224	1.45768	12.1049	3.80031	1.70481	4.30503	5.11734	0.0149
smc myd88	0.254153	0.411224	1.70565	1.62897				21.7851	12.7306	3.36974			0.0482
smc il1b	1.70037	0.671704	1.33634	0.970399	0.997627	0.890915	0.432646	34.7931	21.0377	0.947223	1.90444	8.59547	0.0414
smc ccl5	1.09212	1.37009	0.405889	1.13189				2.97771	2.82275	7.60473			0.0484
smc irf7	1.01677	0.914636	1.0686					4.81442	6.99605	2.41482
smc cd80	0.928596	0.711584	1.35982					2.47456	2.95047	3.58666
smc cd86	0.992521	1.33513	0.672348					2.03588	2.79018	2.44893
smc ifnb	1.2367	0.486094	1.27721					6.45054	7.37788	3.22202
smc cxcl9	1.1379	0.67253	1.18957					2.56635	1.93342	3.81979
Extended data Fig. 6b
	Ctrl			Tet3smKO:T
EEA1	1.39489	1.13046	0.474648	2.6837	2.1123	4.11772	0.0398
RAB7	0.83577	1.27325	0.890978	3.86922	2.13757	5.52154	0.0449
Extended data Fig. 6c
Tlr7				Myd88				Ccr5
Mock	Ctrl	Tet3smKO:T		Mock	Ctrl	Tet3smKO:T		Mock	Ctrl	Tet3smKO:T
1.08871	0.435484	1.29887		1.25554	1.70802	2.2583		1.10442	0.378903	0.819213
1.03348	0.867613	1.02002		0.978439	1.00726	1.66702		0.729024	0.608144	0.532545
0.877806	0.954221	0.763189		0.766021	1.83495	1.0311		1.16656	0.658298	0.71322
Extended data Fig. 6e
Irf7				Ccl5				Cd86				Cxcl9				Tlr7				Ccr5
Mock	Ctrl	Tet3smKO:T		Mock	Ctrl	Tet3smKO:T		Mock	Ctrl	Tet3smKO:T		Mock	Ctrl	Tet3smKO:T		Mock	Ctrl	Tet3smKO:T		Mock	Ctrl	Tet3smKO:T
0.812751	1.07546	0.867266		0.567155	1.03035	1.12796		0.686689	0.935415	0.92789		0.255059	0.859634	1.10884		0.17733	1.09397	1.04216		0.445741	0.687013	0.894421
0.66111	0.961736	0.904786		0.995435	1.07079	0.98532			1.05008	0.781355		0.390055	1.14654	1.1449		0.922822	1.02476	1.13016		0.770454	1.43569	2.4142
	0.9628	1.00531			0.898863	1.38976			1.0145	1.24118			0.993831	0.565403			0.881274	1.30717			0.877295	4.38945
Extended data Fig. 6f
scramble	Tet3KD	Tet3KD + Tet3WT	Tet3KD + Tet3CD
0.98472	0.415959	0.396236	0.267731	<0,0001
1.06961	0.373514	0.44051	0.633077	<0,0001
0.942275	0.517827	0.499887	0.601143	<0,0001
1.01868	0.33107	0.495014	0.596295
0.98472	0.415959	0.425147	0.526848
Extended data Fig. 6g
scramble	Tet3KD	Tet3KD + Tet3WT	Tet3KD + Tet3CD
0.90825	0.505205	1.23353	0.338854	a-b 0,0082	a-d 0,0055	b-c 0,0067	c-d 0,0046
0.880033	0.16989	0.931782	0.109536
1.21172	0.355349	0.902172	0.446298
Extended data Fig. 6h
	scramble			Tet3KD			Tet3KD+TLR7in
Myd88	0.76073	1.12391	1.11536	0.712712	0.913419	1.07409	0.373187	0.55053	0.654187
Il1b	1.08646	0.773703	1.13983	2.83399	3.49044	3.04404	0.790613	1.24032	1.51583	a-b 0,0004	b-c 0,0006
Irf7	1.07177	0.953221	0.975012	1.40939	1.38706	1.64613	0.0588343	0.0787866	0.0542008	a-b 0,0016	a-c <0,0001	b-c <0,0001
Ifnb	1.03754	1.02212	0.94034	2.3754	4.35527	3.0111	0.067698	0.1826	0.0389073	a-b 0,0080	b-c 0,0014
Ccl5	1.07863	0.957822	0.963551	2.70181	2.62939	2.63493	0.197172	0.285907	0.207615	a-b <0,0001	a-c <0,0001	b-c <0,0001
Cd80	0.971609	1.13431	0.894084	2.72318	2.16675	1.76388	0.907788	0.73687	0.889341	a-b 0,0053	b-c 0,0029
Cd86	0.911018	1.10238	0.986604	2.76853	3.90267	2.7404	0.107641	0.161196	0.0860367	a-b 0,0013	b-c 0,0002
Cxcl9	1.00506	0.969288	1.02566	2.12251	2.76751	2.30423	0.5026	0.412085	0.440567	a-b 0,0003	a-c 0,0315	b-c <0,0001
