# Supplementary material for: Spurious transcription causing innate immune responses is prevented by 5-hydroxymethylcytosine
Source: Nat Genet. 2022 Dec 20;55(1):100–11. doi: 10.1038/s41588-022-01252-3 (PMC9839451; doi:10.1038/s41588-022-01252-3)
Supplement: Extended Data Fig. 7 — Numerical source data and statistics. [file 41588_2022_1252_MOESM27_ESM.xlsx]

## Sheet: Tabelle1
Extended data Fig. 7e
Mir145
1.37529	0.51782	Pvalue 0,0235
0.627551	0.544899
0.734657	0.175459
1.2625	0.225526
Extended data Fig. 7f
	Ctrl					Mut
⍺-SMA	0.7501	1.44853	1.40184	1.2607	0.783587	0.190233	0.315898	0.51166	0.476021	0.476624	Pvalue 0,002
MYH11	1.05668	1.20503	0.738289			0.243543	0.138055	0.175556			Pvalue 0,0045
TAGLN	1.01814	1.19116	0.790691			0.215838	0.493097	0.318752			Pvalue 0,0097
	Ctrl				Mut
VIM	0.756949	1.28424	1.25418	0.704626	1.63877	1.4343	1.81325	0.0283
TPM4	1.24247	0.917994	0.839531		6.21524	4.31758	2.3507	0.0426
Extended data Fig. 7i
	Ctrl			Tet3smKO
Cdkn1a	0.405566	1.17518	1.41925	2.53619	3.5654	3.30795	0.008
Cdkn1b	0.922222	1.10826	0.969522	1.65883	1.38184	1.28297	0.0246
