# Supplementary material for: Spurious transcription causing innate immune responses is prevented by 5-hydroxymethylcytosine
Source: Nat Genet. 2022 Dec 20;55(1):100–11. doi: 10.1038/s41588-022-01252-3 (PMC9839451; doi:10.1038/s41588-022-01252-3)
Supplement: Extended Data Fig. 8 — Numerical source data and statistics. [file 41588_2022_1252_MOESM28_ESM.xlsx]

## Sheet: Tabelle1
Extended data Fig. 8a
	8w			4w			2w
SMCs Tlr7	3.80031	4.30503	5.11734	0.574435	1.58158	0.790787	1.2992	0.78027	0.892588	a-b 0,0005	a-c 0,0005
SMCs ll1b	34.7931	21.0377	8.59547	1.26357	0.420892	0.123098	0.51884	1.32037	0.555798	a-b 0,0345	a-c 0,0359
SMCs Irf7	4.81442	6.99605	2.41482	0.954362	1.0947	0.889168	0.625578	0.337804	0.549154	a-b 0,0307	a-c 0,0185
Extended data Fig. 8b
	8w			4w
EpCs Irf7	3.33247	3.81533	2.3206	1.63552	1.6797	0.919087	0.0259
EpCs Ifnb	4.53045	2.90601	3.05035	1.10469	0.337634	1.04265	0.0097
EpCs Nfkb	3.72014	2.52389	3.5899	0.80231	0.946214	0.678697	0.0031
EdCs Irf7	0.825196	0.86296	0.444803	1.31417	0.792815	0.708375
EdCs Ifnb	2.59443	0.75278	1.06529	1.10469	0.337634	1.04265
EdCs Nfkb	1.99184	0.720554	1.66399	1.05778	1.0545	1.1289
Extended data Fig. 8c
	scramble			Tet3KD			Tet3KD+Tet3WT			Tet3KD+Tet3CD
Epcam	0.968282	1.0444	0.987321	0.983747	1.09013	0.984103	1.14396	0.973593	1.40669	1.05765	1.05354	1.02905
Cdh1	0.76422	1.19263	1.04316	0.33348	0.298913	0.350078	0.709052	0.626949	0.904447	0.387547	0.385517	0.434903	a-b 0,0011	a-d 0,0024	b-c, 0,0188	c-d, 0,0496
Fn1	0.972466	0.995093	1.03244	1.87304	1.74654	1.82403	1.21534	1.06997	1.06765	1.73528	1.57274	1.73391	a-b <0,0001	a-d <0,0001	b-c, <0,0001	c-d, <0,0001
Vim	1.03812	1.12946	0.832428	2.51147	3.10072	2.33992	1.2592	1.13546	1.37372	2.5732	2.79666	2.5402	a-b 0,0001	a-d 0,0001	b-c, 0,0004	c-d, 0,0004
Il6	0.886014	1.04328	1.07071	1.86984	1.36163	1.92083	0.62571	0.851316	0.768631	1.60652	1.64323	1.43034	a-b 0,0056	a-d 0,0223	b-c, 0,0008	c-d, 0,0026
Il1b	0.412827	1.13708	1.4501	2.18355	2.61349	1.51522	1.25795	1.11342	1.23535	2.13464	2.10948	2.52326	a-b 0,0403	a-d 0,0213	b-c, 0,0958	c-d, 0,0500
Ifnb	0.544808	1.21413	1.24106	2.69296	2.89801	2.00211	1.06665	0.864462	1.00163	3.01036	1.55766	2.27937	a-b 0,0185	a-d 0,0445	b-c, 0,0171	c-d, 0,0410
Extended data Fig. 8d
	Ctrl			Tet3smKO
alpha tubulin	94.541	100.639	117.939	92.47	89.666	88.184
Collagen I	0	58.846	61.53	99.626	98.608	106.449	0.0005
Extended data Fig. 8f
Ctrl	Tet3smKO
80	145	0.0239
0	80
0	100
0	250
0	45
Extended data Fig. 8g
Ctrl	Tet3smKO
94	84
84	97
81	81
Extended data Fig. 8k			remake
	Ctrl					Tet3smKO
T cell	215.027	180.913	113.585	59.29	78.7	346.269	190.637	174.069	96.06	152.34
B cell	52.9946	17.0683	8.5704	36.5079	41.3921	154.077	23.8115	58.875	97.4812	216.679	0.0556
eosinophil	7.70381	18.8427	7.96167	20.6321	29.8748	96.8037	20.295	26.2209	103.067	182.04	0.0507
alveola macrophage	86.6781	75.5209	84.7457	110.591	106.105	25.4784	73.2282	70.8529	146.762	113.787
intestitial macrophage	332.531	54.9584	97.3059	105.405	238.751	100.836	173.691	37.1922	326.851	368.789
neutrophil	808.673	199.442	216.978	212.866	226.76	257.439	302.837	88.2268	329.85	558.021
dendritic cell	65.3433	84.6931	73.9272	96.4132	84.0541	24.7898	74.8393	50.5734	113.42	139.166
Extended data Fig. 8l
	Ctrl				Tet3smKO
Il6	1.58629	0.986677	1.05019	1.03106	1.46475	2.60386	2.69317	0.0322
Il4	0.908531	1.11853	0.801964	1.17372	3.17468	1.68367	5.28321	0.0425
Il13	1.01734	0.924856	1.12717	0.924856	1.24856	2.77457	2.70347	0.0315
Ifng	0.597325	1.57207	1.38187	0.448737	0.597325	1.57207	1.38187
Il17a	0.597325	1.57207	1.38187	0.448737	5	6.67	0.153
Tet3	0.840689	1.24807	0.904265	1.00693	0.374874	1.64126	1.08224
