# Supplementary material for: Spurious transcription causing innate immune responses is prevented by 5-hydroxymethylcytosine
Source: Nat Genet. 2022 Dec 20;55(1):100–11. doi: 10.1038/s41588-022-01252-3 (PMC9839451; doi:10.1038/s41588-022-01252-3)
Supplement: Extended Data Fig. 9 — Numerical source data and statistics. [file 41588_2022_1252_MOESM29_ESM.xlsx]

## Sheet: Tabelle1
Extended data Fig. 9b
PBS	ASP IP
52.691	34.602	0.0126
53.263	17.466
57.514	35.761
65.863	25.988
	52.891
Extended data Fig. 9d
PBS	ASP SC
60.495	12.988	0.0035
59.139	36.902
58.118	14.237
30.759	14.967
66.735	31.939
Extended data Fig. 9h
Normoxia	Hypoxia
67.438	58.029
53.393	51.839
41.169	40.721
64.272	57.508
56.682	65.055
Extended data Fig. 9f
Donor	COPD	CF
90.593	90.858	93.213
71.798	87.57	81.606
71.056	89.577	83.562
84.322	106.437	85.047
	103.411	98.937
